# Supplementary material for: Comparative Proteomic Analysis of Glycolytic and Oxidative Muscle in Pigs
Source: Genes (Basel). 2023 Jan 30;14(2):361. doi: 10.3390/genes14020361 (PMC9957308; doi:10.3390/genes14020361)
Supplement: Supplementary file 1 [file genes-14-00361-s001.zip]

Archive with 6 entries (6 files):
- Table S1 The identified proteins in this study.xlsx
- Table S2 Functional annotation of identified proteins.xlsx
- Table S3 Information of DEPs.xlsx
- Table S4 GO enrichment analysis of DEPs.xlsx
- Table S5 KEGG enrichment analysis of DEPs.xlsx
- Table S6 PPI regulatory network of DEPs.xlsx
