# Supplementary material for: Comparative Proteomic Analysis of Glycolytic and Oxidative Muscle in Pigs
Source: Genes (Basel). 2023 Jan 30;14(2):361. doi: 10.3390/genes14020361 (PMC9957308; doi:10.3390/genes14020361)
Supplement: Supplementary file 1 [file genes-14-00361-s001.zip › Table S1 The identified proteins in this study.xlsx]

## Sheet: Table S1
Protein	Description	Gene
A0A480SN35	Titin isoform X6
A0A4X1U902	Uncharacterized protein
A0A481BBQ7	Nebulin isoform 3
A0A287B5G8	Nebulin	NEB
Q9TV61	Myosin-1	MYH1
Q9TV62	Myosin-4	MYH4
A0A287BPU2	Nebulin	NEB
F1SS64	Myosin-4	MYH4
A0A5G2RAA2	Myosin-4	MYH4
P79293	Myosin-7	MYH7
A0A4X1UES2	Uncharacterized protein
A0A480J3J1	Titin
A0A287AMA4	Uncharacterized protein	MYH8
A0A5G2R231	Uncharacterized protein	LOC100736765
A0A287BN04	Plectin	PLEC
A0A480LXW1	Plectin isoform 1a
A0A287B217	Plectin	PLEC
A0A287A8C2	Filamin C	FLNC
F1SMN5	Filamin C	FLNC
A0A4X1SV40	SH3 domain-containing protein
A0A5G2QZ79	Uncharacterized protein	OBSCN
A0A480RGG3	Ryanodine receptor 1
A0A480NF45	Obscurin isoform b
A0A4X1VSU4	Uncharacterized protein
A0A5K1VE56	Myomesin 1	MYOM1
F1SS66	Myosin heavy chain 13	MYH13
A0A5G2R940	Calcium-transporting ATPase	ATP2A1
A0A1Y0DD98	Embryonic skeletal myosin heavy chain 3 (Fragment)	MYH3
A0A4X1SMD2	Myosin-2	MYH2
A0A480REY2	Actinin alpha 3	ACTN3
A0A4X1TK61	Uncharacterized protein
A0A287B6I2	Alpha-1,4 glucan phosphorylase	PYGM
A0A4X1VBN9	Alpha-1,4 glucan phosphorylase
A0A287BGX8	Myosin binding protein C1	MYBPC1
A0A4X1T214	Uncharacterized protein
A0A4X1VUZ8	Uncharacterized protein
F1S557	4-alpha-glucanotransferase	AGL
F1RHL9	Actinin alpha 2	ACTN2
A0A5G2QM90	Myosin binding protein C1	MYBPC1
A0A287AQJ5	Multifunctional fusion protein	PKM
A0A5S6HET4	Calcium-transporting ATPase	ATP2A2
A0A4X1VXD5	Uncharacterized protein
A0A481CYB2	Actin, alpha skeletal muscle
A0A4X1TD39	Multifunctional fusion protein	PKM
A0A5G2QTV4	Dystrophin	DMD
A0A480XR46	Collagen alpha-3(VI) chain
A0A286ZT13	Albumin	ALB
A0A4X1USV7	2-phospho-D-glycerate hydro-lyase
A0A287AMK0	Albumin	ALB
A0A481BS90	Obscurin isoform X36
F1RPH0	Phosphoglycerate kinase	PGK1
P00355	Glyceraldehyde-3-phosphate dehydrogenase	GAPDH
A0A287B8N1	ATP-dependent 6-phosphofructokinase	PFKM
Q5XLD3	Creatine kinase M-type	CKM
A0A4X1U0N5	Fructose-bisphosphate aldolase	ALDOA
A0A4X1VKL9	Uncharacterized protein
A0A4X1T9H2	Uncharacterized protein
A0A4X1U602	Fructose-bisphosphate aldolase	ALDOA
A0A480SDY2	Obscurin isoform X40
A0A480X8T8	L-lactate dehydrogenase
A0A4X1SK88	Fibrillin-1	FBN1
A0A4X1VX90	Uncharacterized protein	TPM2
A0A076KRX0	Glyceraldehyde-3-phosphate dehydrogenase	GAPDH
A0A481BCW8	Basement membrane-specific heparan sulfate proteoglycan core protein isoform b
A0A287BHM1	Tropomyosin alpha-1 chain	TPM1
A0A4X1SJ49	Uncharacterized protein
I3LUI1	Immunoglobulin like and fibronectin type III domain containing 1	IGFN1
A0A480VRY6	Synemin isoform A
A0A4X1T2U8	Uncharacterized protein
A0A4X1VZV4	Tropomyosin alpha-3 chain	TPM3
A0A481D232	ATP synthase subunit beta
B2ZFN7	Actin (Fragment)
A0A4X1UJP9	Uncharacterized protein
A0A4X1UTR8	Uncharacterized protein
A0A287B5N7	Tropomyosin alpha-1 chain	TPM1
A0A4X1VES0	Uncharacterized protein	HSPA8
A0A4X1TCY2	Uncharacterized protein	PGM1
B3CL06	Beta-1 metal-binding globulin	TF
P09571	Serotransferrin	TF
A0A287BDV9	Glycerol-3-phosphate dehydrogenase [NAD(+)]	GPD1
A0A4X1TZM9	EF-hand domain-containing protein	MYLPF
E1U3L5	Cardiomyopathy associated 5
A0A480S836	Glucose-6-phosphate isomerase
A0A4X1SZL1	AMP deaminase	AMPD1
A0A287A435	Uncharacterized protein	LDB3
A0A4X1VY40	Uncharacterized protein	TPM2
Q95249	Myosin heavy chain (Fragment)
A0A0B8RTA5	Aconitate hydratase, mitochondrial	ACO2
A0A4X1W2N4	Uncharacterized protein	DYSF
P42639	Tropomyosin alpha-1 chain	TPM1
A0A4X1W8R1	2-phospho-D-glycerate hydro-lyase
A0A480F531	Dysferlin
A0A480R622	2-phospho-D-glycerate hydro-lyase
A0A5G2QM05	Uncharacterized protein
A0A287BJF1	Myosin light chain 1	MYL1
A0A480YMC3	Cytoplasmic dynein 1 heavy chain 1 (Fragment)
A0A287BKL4	Myomesin 3	MYOM3
B5KJG2	Phosphoglycerate mutase	PGAM2
Q5S1S4	Carbonic anhydrase 3	CA3
G0Z3A1	Phosphoglucomutase 1	PGM1
A0A287AWI9	Elongation factor 2
P02540	Desmin	DES
A0A4X1UFT3	Uncharacterized protein
A0A288CFT0	Triosephosphate isomerase	TPI1
A0A286ZYC0	Phosphorylase b kinase regulatory subunit	PHKA1
F1SMG3	Proton-translocating NAD(P)(+) transhydrogenase	NNT
F1S7K4	Perilipin 4	PLIN4
A0A4X1SRF3	Metavinculin	VCL
A0A0B8RSX6	Filamin A, alpha	FLNA
A0A4X1VRP4	Dynamin-type G domain-containing protein	SRL
A0A4X1TS37	Heat shock protein HSP 90-alpha	HSP90AA1
F1SJC2	Protein phosphatase 1 regulatory subunit 3A	PPP1R3A
A0A5G2QBV6	Creatine kinase	CKM
A0A4X1UDR6	Troponin T, fast skeletal muscle	TNNT3
A0A480EUT8	Nascent polypeptide-associated complex subunit alpha isoform X2
Q75NG8	Troponin T, fast skeletal muscle	tnnt3
A5YV76	3-hydroxyacyl-[acyl-carrier-protein] dehydratase	FASN
A0A4X1U3M3	Uncharacterized protein	MYL2
F1S663	Laminin subunit gamma 1	LAMC1
A0A287AGU2	ATP synthase subunit alpha	ATP5F1A
A0A4X1SRZ8	Phosphorylase b kinase regulatory subunit
A0A4X1TS01	Uncharacterized protein	SPTAN1
A0A5S6I3N7	Actin, cytoplasmic 1	ACTB
A0A287AY86	Microtubule-associated protein	MAP4
A0A4X1VMP3	BTB domain-containing protein	KLHL41
A5A8V6	Heat shock 70kDa protein 1A	HSPA1A
A0A480K7Y0	LIM domain-binding protein 3
A0A287BNP7	Phosphorylase b kinase regulatory subunit	PHKA1
F1SMZ7	60 kDa chaperonin
F1SIH8	15S Mg(2+)-ATPase p97 subunit	VCP
A0A480Z467	Neuroblast differentiation-associated protein AHNAK isoform X1
A0A481BNC4	Striated muscle preferentially expressed protein kinase isoform 1
F1S0V3	Annexin	ANXA6
A0A4X1TTC3	Adenylosuccinate synthetase isozyme 1	ADSSL1
A0A480TJP5	Perilipin-4
A0A5G2Q7R0	Uncharacterized protein	COL6A1
A0A4X1U5R4	Uncharacterized protein
A0A1W6R2B4	Mitsugumin-53	MG53
A0A4X1V5J3	Uncharacterized protein	MYOT
A4Z6H0	Adenylosuccinate synthetase isozyme 1	ADSS1
A0A287A502	Uncharacterized protein	LAMA2
M3VH45	Annexin	ANXA6
Q29554	Trifunctional enzyme subunit alpha, mitochondrial	HADHA
A0A4X1T401	Uncharacterized protein	ACTN4
A0A286ZQ54	Calcium-transporting ATPase	ATP2A3
K4EJ64	MYL3	MYL3
F6PXR6	Four and a half LIM domains protein 1 isoform 5
A0A4X1SUV2	Uncharacterized protein	LAMB2
A0A4X1THY9	Fumarate hydratase, mitochondrial	FH
A0A4X1TTA0	Tropomyosin alpha-1 chain	TPM1
P33198	Isocitrate dehydrogenase [NADP], mitochondrial (Fragment)	IDH2
Q2HYU1	Creatine kinase	CKMT2
A0A287AGE8	Phosphorylase b kinase regulatory subunit	PHKB
F1S086	Calcium-binding mitochondrial carrier protein Aralar1	SLC25A12
P02587	Troponin C, skeletal muscle	TNNC2
K9IVI1	Oxoglutarate dehydrogenase (succinyl-transferring)	OGDH
A0A4X1SRH0	Elongation factor 1-alpha	EEF1A2
P02543	Vimentin	VIM
Q3ZD69	Prelamin-A/C	LMNA
A0A5G2QPK6	Dihydrolipoyl dehydrogenase	DLD
Q6QGC0	PDZ and LIM domain protein 3	PDLIM3
A0A480TFQ0	Tubulin beta chain
F2Z5B2	Tubulin beta chain	TUBB
Q4PS85	Myozenin-1	MYOZ1
A0A4X1VWL0	AMP-binding domain-containing protein	ACSL1
A0A287B1H6	Bridging integrator 1	BIN1
P28839	Cytosol aminopeptidase	LAP3
A0A480NAY0	Tubulin alpha chain
A0A5G2Q7D7	Succinate dehydrogenase [ubiquinone] flavoprotein subunit, mitochondrial	SDHA
A0A4X1SKZ9	VWFA domain-containing protein	CACNA2D1
A0A4X1V7E0	Uncharacterized protein	SYNPO2
F1RGJ3	75 kDa glucose-regulated protein	HSPA9
A0A480JXK5	MICOS complex subunit MIC60
F1S156	Synaptopodin 2	SYNPO2
P02189	Myoglobin	MB
A0A287BI36	PDZ and LIM domain 5	PDLIM5
A0A287B272	Uncharacterized protein	TLN2
A0A5G2R745	Aminopeptidase	NPEPPS
B3VI70	Troponin I	TnI-F4
A0A5S6GU87	Troponin T, slow skeletal muscle	TNNT1
A0A5G2QSK4	Rab GDP dissociation inhibitor	GDI2
F1SQ89	TIP120 domain-containing protein	CAND2
A0A0B8RTW8	BCL2-associated athanogene 3	BAG3
A0A480QL86	Myosin-9
Q5EEL9	Skeletal muscle myosin regulatory light chain 2 (Fragment)	HUMMLC2B
A0A5G2QX54	Tubulin alpha chain	LOC100158003
A0A2C9F381	Myozenin-1	MYOZ1
F1RJW7	Calsequestrin	CASQ1
A0A4X1UCH4	PDZ domain-containing protein	PDLIM5
A0A4X1SSY6	Clathrin heavy chain
F1SHD7	NADH-ubiquinone oxidoreductase 75 kDa subunit, mitochondrial	NDUFS1
A0A287B5H5	Tubulin alpha chain	TUBA8
A0A5G2RGL7	Malate dehydrogenase	MDH2
F1SKM0	Ubiquinol-cytochrome c reductase core protein 1	UQCRC1
A0A4X1VY45	PDZ and LIM domain protein 3	PDLIM3
A0A5G2R3E4	Acyl-CoA dehydrogenase very long chain	ACADVL
A0A4X1UE92	Spectrin beta chain	SPTB
A0A480F6B6	Collagen alpha-1(XIV) chain
A0A287BDM6	HATPase_c domain-containing protein	HSP90AB1
A0A4X1TSU2	Fructose-bisphosphate aldolase	ALDOC
B2ZF47	Mitochondrial aldehyde dehydrogenase 2	ALDH2
A0A4X1T6W8	Uncharacterized protein
A0A4X1W4Q5	Uncharacterized protein
A0A0B8RZ10	Ubiquitin-activating enzyme E1	UBA1
A0A480LDB5	Neuroblast differentiation-associated protein AHNAK isoform X1-like
A0A4X1SGI0	Uncharacterized protein	WDR1
A0A480W6C8	Collagen alpha-2(VI) chain isoform 2C2
A0A480K3S7	Glycogen [starch] synthase
I3LD72	EH domain containing 2	EHD2
A0A480EA26	Myopalladin isoform a	MYPN
A0A4X1T5R3	Uncharacterized protein	MYH7B
P00506	Aspartate aminotransferase, mitochondrial	GOT2
A0A480XWA6	LIM and cysteine-rich domains protein 1 isoform 1
A0A4X1UV26	Voltage-dependent anion-selective channel protein 1	VDAC1
A0A5G2QSU5	Pyruvate dehydrogenase E1 component subunit beta	PDHB
A0A287BPK4	Myozenin 3	MYOZ3
A0A480ZC83	Cytochrome b-c1 complex subunit 2, mitochondrial
F1RKG8	Uncharacterized protein	PEBP1
A0A4X1VVT7	Uncharacterized protein	TMOD4
A0A4X1WAZ4	UTP--glucose-1-phosphate uridylyltransferase
A0A4X1UKS1	Uncharacterized protein
P63317	Troponin C, slow skeletal and cardiac muscles	TNNC1
P67937	Tropomyosin alpha-4 chain	TPM4
A0A4X1U626	14_3_3 domain-containing protein	YWHAE
A0A5G2QMG1	CCT-beta	CCT2
A0A4X1TSN2	Uncharacterized protein	HADHB
A9JPD4	Carnitine acetyl transferase	CRAT
F1SM01	Uncharacterized protein	MYL6B
A0A4X1UYL8	Uncharacterized protein	ACAT1
F1RK10	Succinate--CoA ligase [ADP-forming] subunit beta, mitochondrial	SUCLA2
X4ZFQ2	Phosphoglycerate kinase	PGK2
A0A5G2QPE1	Calcium-activated neutral proteinase 2	CAPN2
A0A480HRR5	Elongation factor Tu
B8LFE3	Cardiomyopathy associated 1	CMYA1
F1RII7	Hemoglobin subunit beta	HBB
F1SAE9	Laminin subunit beta 1	LAMB1
A0A480F5U2	Tubulin beta chain
A0A286ZQ79	Adenylate kinase isoenzyme 1	AK1
A0A481CZZ1	Talin-1
A0A480U0E1	Actin, cytoplasmic 1
A0A287A4R1	Actin beta like 2	ACTBL2
A0A480YNX2	Spectrin beta chain
A0A286ZRG2	Sodium/potassium-transporting ATPase subunit alpha	LOC100157711
A0A4X1V5H0	Alpha-1,4 glucan phosphorylase
A0A480YGG5	NADH dehydrogenase [ubiquinone] flavoprotein 1, mitochondrial (Fragment)
A0A5G2RBY2	Fructose-bisphosphatase	FBP2
I3LNG8	Stress induced phosphoprotein 1	STIP1
D0G0B3	3-ketoacyl-CoA thiolase, mitochondrial	ACAA2
A0A5G2QCF9	Annexin	ANXA2
A0A480F3P0	Succinate--CoA ligase [ADP-forming] subunit beta, mitochondrial	SUCLA2
Q6QA25	Tropomyosin 3	TPM3
A0PFK6	F-actin-capping protein subunit alpha	CP
A0A480YWX1	Aspartate aminotransferase (Fragment)
Q1AG05	Calsarcin 3
P23687	Prolyl endopeptidase	PREP
A0A480RGR2	Protein unc-45 homolog B
F1RUY9	Carnosine synthase 1	CARNS1
F1ST01	Selenium binding protein 1	SELENBP1
L8B0R9	IgG heavy chain	IGHG
A0A4X1UBF3	RNA helicase	EIF4A2
A0A4X1TBD2	Acetyltransferase component of pyruvate dehydrogenase complex	DLAT
P00336	L-lactate dehydrogenase B chain	LDHB
A0A4X1V219	Calpain-3	CAPN3
A0A4X1SEW9	Alpha-1,4 glucan phosphorylase
A0A5G2QQE9	Collagen type I alpha 1 chain	COL1A1
B1Q039	Alpha(B)-crystallin	CRYAB
A0A5G2QFC2	Malate dehydrogenase	MDH1
A0A4X1UM41	14_3_3 domain-containing protein	YWHAG
M3TYQ8	Glycerol-3-phosphate dehydrogenase	GPD2
Q9TSX9	Peroxiredoxin-6	PRDX6
A0A0B8RZ32	Stress-induced phosphoprotein 1	STIP1
A0A287A071	Supervillin	SVIL
A0A4X1UZP1	2-phospho-D-glycerate hydro-lyase
A0A480ZSY6	Smoothelin-like protein 1
A0A5S6G3Y8	Heat shock 27 kDa protein	HSPB1
A0A4X1TYS6	Elongation factor 1-alpha	EEF1A1
A0A024BTL2	Phosphorylase kinase	PHKG1
A0A287B6J6	Heat shock 70 kDa protein 4	HSPA4
A0A480UES1	78 kDa glucose-regulated protein
A0A4X1V9D0	Heat shock 70 kDa protein 1-like	HSPA1L
A0A286ZYV1	Radixin	RDX
P41367	Medium-chain specific acyl-CoA dehydrogenase, mitochondrial	ACADM
P00889	Citrate synthase, mitochondrial	CS
A0A286ZIE8	ADP/ATP translocase	SLC25A4
P04574	Calpain small subunit 1	CAPNS1
A0A480LRK1	Ribonuclease inhibitor
P80895	Protein-L-isoaspartate(D-aspartate) O-methyltransferase	PCMT1
A0A5G2QN66	Protein disulfide-isomerase	P4HB
Q0R678	Maillard deglycase	PARK7
A0A480TTD3	Importin-5 isoform X1
A0A4X1U3J0	Electron transfer flavoprotein-ubiquinone oxidoreductase	ETFDH
A0A480UBM5	Tubulin alpha-1C chain isoform b
A0A4X1TUL5	Junctophilin
A0A480SCG7	Synaptopodin 2-like protein isoform X1
A0A4X1W7V3	T-complex protein 1 subunit eta	CCT7
L8B0W9	IgG heavy chain	IGHG
Q2TJA5	Aldo-keto reductase	akr
A0A4X1SNG6	CMP/dCMP-type deaminase domain-containing protein	APOBEC2
A0A5G2QNQ1	Myosin light chain kinase 2, skeletal/cardiac muscle	MYLK2
A0A4X1SG78	Lumican	LUM
A0A4X1VJV5	Moesin	MSN
P02067	Hemoglobin subunit beta	HBB
A0A287AE88	NADH:ubiquinone oxidoreductase subunit A9	NDUFA9
Q8MJ17	Glyceraldehyde-3-phosphate dehydrogenase (Fragment)
A0A480WYB0	Calcium-activated neutral proteinase 1 (Fragment)
A0A4X1TEF4	Tubulin beta chain
A0A4X1W9X7	Uncharacterized protein	PCBP1
A0A480YSS4	Isocitrate dehydrogenase [NAD] subunit, mitochondrial
A0A480YXA1	Filamin-B isoform 2
A0A480ZCU6	Sepiapterin reductase
A0A4X1T6W0	LIM zinc-binding domain-containing protein	NRAP
A0A5G2R6F6	Uncharacterized protein	GATD3A
P80031	Glutathione S-transferase P	GSTP1
A0A287BCZ0	Nuclear cap binding protein subunit 1	NCBP1
F1S232	4-trimethylaminobutyraldehyde dehydrogenase	ALDH9A1
B2CZR7	CFL2b variant 1	CFL2b
A0A480VQH5	Pyruvate dehydrogenase E1 component subunit alpha
F1RWK0	Junctophilin	JPH1
Q6UAQ9	Electron transfer flavoprotein subunit alpha, mitochondrial (Fragment)	ETFA
Q9MZ15	Voltage-dependent anion-selective channel protein 2	VDAC2
A0A480S7T3	Voltage-dependent L-type calcium channel subunit alpha
A0A480HZX0	EH domain-binding protein 1-like protein 1 isoform 1
L8B0W0	IgG heavy chain	IGHG
A0A5K1U188	F-actin-capping protein subunit beta	CAPZB
A0A5G2Q8I9	Uncharacterized protein	A2M
A0A286ZK64	Atypical kinase COQ8A, mitochondrial	COQ8A
F1RGY5	Nidogen 1	NID1
A0A4X1UNV8	Obg-like ATPase 1	OLA1
L8B0W4	IgG heavy chain	IGHG
Q1AG08	Calsarcin 1	MYOZ2
A0A0B8RTB9	26S proteasome non-ATPase regulatory subunit 1	PSMD1
A0A480SH46	Nidogen-1
A0A287BK05	Junctional sarcoplasmic reticulum protein 1	JSRP1
A0A4X1V826	Uncharacterized protein	ECPAS
A0A4X1TS76	Glutamyl-tRNA synthetase	EPRS1
A0A287BB72	Serine/threonine-protein phosphatase 2A 65 kDa regulatory subunit A alpha isoform	PPP2R1A
A0A287ADN4	Titin-cap	TCAP
A0A5G2R260	Synaptopodin	SYNPO
A0A287B4P8	26S proteasome AAA-ATPase subunit RPT3	PSMC4
I7HD36	Sodium/potassium-transporting ATPase subunit alpha (Fragment)	atp1a1
A0A4X1VBD0	Annexin	ANXA5
A0A286ZVQ0	Uncharacterized protein	ACOT4
A0A4X1T087	cAMP-dependent protein kinase type II-alpha regulatory subunit	PRKAR2A
A0A4X1SEG0	Uncharacterized protein	PDLIM7
A0A5G2QHR6	Uncharacterized protein	CCT6A
A0A287AJQ2	Phosphoglycerate mutase	PGAM1
A0A4X1UED9	Uncharacterized protein
A0A4X1UT70	Hydroxyacyl-coenzyme A dehydrogenase, mitochondrial	HADH
A0A287BL58	Pre-B-cell leukemia transcription factor-interacting protein 1 isoform 1	PBXIP1
A0A4X1UZT4	Uncharacterized protein
A0A286ZLH1	26S proteasome non-ATPase regulatory subunit 2	PSMD2
L8AXM5	IgG heavy chain	IGHG
A0A4X1TVC9	Bleomycin hydrolase
A0A5G2RA17	Aldehyde dehydrogenase 6 family member A1	ALDH6A1
A0A480KNJ7	Programmed cell death 6-interacting protein isoform 1
A0A5G2R9A9	Profilin	PFN1
A0A4X1V5A5	Calcium/calmodulin-dependent protein kinase
A0A480JHS0	Aldo-keto reductase family 1 member C3 isoform 1
L8AXK3	IgG heavy chain	IGHG
L8B149	IgG heavy chain	IGHG
A0A287AI85	Formin homology 2 domain containing 1	FHOD1
P01965	Hemoglobin subunit alpha	HBA
A0A287A6P1	Actin-depolymerizing factor	GSN
A0A287AR93	Protein kinase C and casein kinase substrate in neurons 3	PACSIN3
A0A4X1UBG5	ATP-dependent RNA helicase DDX1	DDX1
A0A4X1SDH0	PDZ domain-containing protein	PDLIM7
A0A5G2R5V7	USO1 vesicle transport factor	USO1
A0A4X1SLI2	Leukotriene A(4) hydrolase	LTA4H
F1RQR4	EH domain containing 1	EHD1
A0A481DMC0	CCT-theta
A0A4X1T9I2	Gc-globulin	GC
P53590	Succinate--CoA ligase [GDP-forming] subunit beta, mitochondrial (Fragment)	SUCLG2
A0A287AHS0	Uncharacterized protein	CALM3
I3LTB8	C3-beta-c	C3
A0A4X1W148	Dynactin subunit 1	DCTN1
A0A0B8RTY5	Acyl-CoA dehydrogenase, C-2 to C-3 short chain	ACADS
A0A4X1W9D7	Uncharacterized protein	AIFM1
F1S0N2	ATP-citrate synthase	ACLY
A0A5G2QVV0	CCT-epsilon	CCT5
A0A480VD21	Myosin-10 isoform 2
A0A4X1SGJ1	Decorin
I1SNT9	Ankyrin-repeat domain 2 protein	ANKRD2
A0A5G2QY12	ATP synthase subunit d, mitochondrial	ATP5PD
A0A4X1W5I7	Multifunctional fusion protein	ALDH4A1
A0A4X1UNI7	Cytochrome c domain-containing protein	LOC100525869
P61292	Serine/threonine-protein phosphatase PP1-beta catalytic subunit	PPP1CB
A0A4X1U829	Uncharacterized protein
A0A480PNA9	ADP/ATP translocase
A0A4X1V4W9	SCP2 domain-containing protein	HSDL2
A0A287AH49	Muscular LMNA interacting protein	MLIP
A0A480PWJ1	Glycogenin-1 isoform 1
A0A480XUQ9	Aspartate--tRNA ligase, cytoplasmic
A0A480PCQ6	Long-chain specific acyl-CoA dehydrogenase, mitochondrial
A0A5K1TZ27	PDZ and LIM domain protein 1	PDLIM1
A0A4X1T2P8	Uncharacterized protein	SNTA1
A0A4X1VLC3	DNA damage-binding protein 1	DDB1
L8AXL9	IgG heavy chain	IGHG
E1CAJ5	Protein disulfide-isomerase	grp-58
Q2TCH2	Perilipin
A0A5G2R4W7	Succinate--CoA ligase [ADP/GDP-forming] subunit alpha, mitochondrial	SUCLG1
A0A480HYZ5	Myosin-11
A0A480VND1	NADH dehydrogenase [ubiquinone] 1 alpha subcomplex subunit 10, mitochondrial
G3CKJ2	Glyceraldehyde-3-phosphate dehydrogenase (Fragment)	GAPDH
A0A4X1VP82	Guanidinoacetate N-methyltransferase	GAMT
F1RMN7	Hemopexin	HPX
Q29551	Succinyl-CoA:3-ketoacid coenzyme A transferase 1, mitochondrial	OXCT1
A0A4X1VMQ4	CULLIN_2 domain-containing protein	CUL5
A0A4X1UXH8	Protein NDRG2	NDRG2
K7GP28	Hydroxysteroid 17-beta dehydrogenase 10	HSD17B10
A0A4X1VCL1	26S proteasome AAA-ATPase subunit RPT1	PSMC2
F1SIS9	NADH dehydrogenase [ubiquinone] 1 alpha subcomplex subunit 10, mitochondrial	NDUFA10
A0A480LMY7	Proteasome subunit beta
A0A287AMZ2	T-complex protein 1 subunit gamma	CCT3
Q6UAQ8	Electron transfer flavoprotein subunit beta	ETFB
I3L9F5	Prenylcysteine oxidase 1	PCYOX1
A0A4X1W4H6	Uncharacterized protein
A0A480J3Y8	Atlastin-2 isoform 2
A0A481ARR7	Aldehyde dehydrogenase (NAD(+))
F1RWJ5	Importin subunit beta-1	KPNB1
A0A4X1SIQ1	Uncharacterized protein	TNNI1
A0A286ZY95	Fibronectin	FN1
A0A4X1SQI8	Phosphate carrier protein, mitochondrial	SLC25A3
F1RUV5	Pyruvate carboxylase	PC
F2Z543	Prohibitin	PHB
Q9N0F1	Dihydrolipoyllysine-residue succinyltransferase component of 2-oxoglutarate dehydrogenase complex, mitochondrial	DLST
A0A480YUT4	Synaptopodin isoform X1
F1RU52	Dipeptidyl peptidase 3	DPP3
A0A4X1TDF5	Pyruvate carboxylase
A0A4X1U498	Heterogeneous nuclear ribonucleoproteins A2/B1	HNRNPA2B1
A0A4X1SXS6	Inosine-5-monophosphate dehydrogenase	IMPDH
A0A4X1W9B9	Uncharacterized protein	MYL6B
A0A4X1UD18	Uncharacterized protein	CLIP1
F1RUJ0	Adenylyl cyclase-associated protein	CAP2
F1SGS9	Catalase	CAT
F1SD45	cAMP-dependent protein kinase	PRKACA
F1SU59	Annexin	ANXA7
A0A4X1TYW8	Mimecan	OGN
F6QAM9	Adenylosuccinate lyase	ADSL
A0A480Z3Y7	Tripeptidyl-peptidase 2
A0A4X1USK2	Uncharacterized protein	EEF1D
F2Z5D4	Uncharacterized protein	SYNCRIP
A0A480M6P1	26S proteasome non-ATPase regulatory subunit 11
A0A480EDG3	Alpha-protein kinase 3
A0A287A996	Taxilin beta	TXLNB
A0A480J4Z3	Ubiquitin carboxyl-terminal hydrolase
A0A4X1WBL9	T-complex protein 1 subunit delta	CCT4
A0A4X1UXU0	Uncharacterized protein	SLC25A11
A0A4X1VR45	NADH dehydrogenase [ubiquinone] flavoprotein 2, mitochondrial	NDUFV2
Q95MZ3	Serine/threonine-protein phosphatase
A0A480TBN4	Myosin-14 isoform 2
F1SNF6	MICOS complex subunit MIC19 isoform 2	CHCHD3
A0A4X1VNK3	Uncharacterized protein
F1STM4	Elongation factor 1-alpha	LOC100514912
A0A2C9F3A3	ATP synthase peripheral stalk subunit OSCP	ATP5PO
A0A4X1UHT1	Calcium channel voltage-dependent subunit beta 1	CACNB1
A0A286ZM82	Calumenin	CALU
A0A4X1UQF4	Uncharacterized protein	EIF4G1
K7GM40	Apolipoprotein A-I	APOA1
A0A4X1UYS8	Uncharacterized protein
F6Q6A7	Cysteine and glycine rich protein 3	CSRP3
A0A4X1T530	Uncharacterized protein
A0A480SDF6	Unconventional myosin-XVIIIa isoform d
A0A5G2RAG0	N-acyl-L-amino-acid amidohydrolase	ACY1
P80276	Aldo-keto reductase family 1 member B1	AKR1B1
A0A4X1SK04	NSFL1 cofactor p47	NSFL1C
A0A4X1T1J5	NIPSNAP domain-containing protein	NIPSNAP2
I3LDC1	Succinate dehydrogenase [ubiquinone] iron-sulfur subunit, mitochondrial	SDHB
Q29380	Voltage-dependent anion-selective channel protein 3	VDAC3
A0A287BBR1	Alpha-dystroglycan	DAG1
A0A4X1UAD2	Alpha-2-HS-glycoprotein	AHSG
Q1G1L1	Isocitrate dehydrogenase [NAD] subunit, mitochondrial	IDH3B
A0A5G2R9Y3	CBM20 domain-containing protein	STBD1
A0A4X1VJE3	Macro domain-containing protein	MACROD1
A0A4X1SZN8	Calcium/calmodulin-dependent protein kinase
A0A287A699	Heterogeneous nuclear ribonucleoprotein K	HNRNPK
A0A480VUT1	Carboxymethylenebutenolidase homolog
A0A0B8RZZ6	Transglutaminase 2	TGM2
A0A4X1W352	Calumenin	CALU
A0A287AHM1	ATP synthase subunit gamma	ATP5F1C
A0A286ZXF1	Cytochrome-b5 reductase	CYB5R1
A0A4X1VY68	NADH-cytochrome b5 reductase	LOC100524254
I3LR51	Peptidylprolyl isomerase	FKBP3
A0A4X1VQL9	Plasminogen	PLG
A0A4X1VCP8	UV excision repair protein RAD23	RAD23B
A0A481BS15	Carbonyl reductase NADPH 1 isoform 1
A0A287A8M1	Isocitrate dehydrogenase [NADP]	IDH1
A0A5G2RI50	Myosin IC	MYO1C
A0A5G2QPK4	GTP:AMP phosphotransferase AK3, mitochondrial	AK3
A0A287AVQ1	RNA helicase	DDX3X
Q19PY3	RNA-splicing ligase RtcB homolog	RTCB
A0A4X1SX44	Transgelin	TAGLN
I6XPV3	Voltage-dependent anion-selective channel protein 3 (Fragment)	VDAC3
A0A481AT74	Transforming growth factor-beta-induced protein ig-h3
A0A4X1UDE2	Uncharacterized protein	DECR1
A0A480PLY3	14-3-3 protein zeta/delta	YWHAZ
Q68S99	Fatty acid binding protein 3 (Fragment)	FABP3
I3VKE6	Ceruloplasmin
F1S9T0	DnaJ heat shock protein family (Hsp40) member B4	DNAJB4
A0A481AK13	Complex I-49kD
A0A4X1W7Y4	SHSP domain-containing protein	HSPB7
A0A4X1VSA0	Complex I-30kD	NDUFS3
Q27HS3	Vascular smooth muscle alpha-actin (Fragment)
Q5PYH3	GTP-binding protein SAR1b	SAR1B
A0A4X1T2B5	Serine/threonine-protein phosphatase
F1SHD6	Elongation factor 1-beta	EEF1B2
A0A480IVT9	EH domain-binding protein 1-like protein 1 isoform 1
L8B0V2	IgG heavy chain	IGHG
A0A4X1UPE2	J domain-containing protein
A0A4X1V1B8	Malic enzyme	ME1
A0A4X1TGZ7	W2 domain-containing protein	BZW2
A0A4X1US63	Vesicle-associated membrane protein-associated protein B	VAPB
A0A4X1WCH1	Uncharacterized protein	CAAP1
F1S4P6	Eukaryotic translation initiation factor 3 subunit A	EIF3A
A0A287AKY1	cAMP-dependent protein kinase type I-alpha regulatory subunit	PRKAR1A
A0A480YQL4	Superoxide dismutase (Fragment)
P63246	Receptor of activated protein C kinase 1	RACK1
A0A286ZT52	AAA domain-containing protein	PSMC3
A0A5G2R2Y1	Proteasome subunit alpha type	PSMA3
Q8SPS7	Haptoglobin	HP
P50447	Alpha-1-antitrypsin	SERPINA1
A0A5G2RJ53	Collagen type IV alpha 2 chain	COL4A2
A0A4X1TXL0	Amine oxidase
F1S3R5	HBS1-like protein	HBS1L
C1L369	Parvalbumin	pvalb1
P61288	Translationally-controlled tumor protein	TPT1
A0A5G2R8S6	Butyryl-CoA dehydrogenase	IVD
I3L945	Ubiquitin carboxyl-terminal hydrolase	USP14
A0A4X1TQI1	Dual specificity protein phosphatase	DUSP3
F1RR89	Arginine--tRNA ligase, cytoplasmic	RARS1
F1S6B4	Prolargin	PRELP
A0A480TRX8	3-hydroxyisobutyrate dehydrogenase, mitochondrial
A0A480SC31	26S proteasome regulatory subunit 8 isoform 1
A0A287A8V1	RNA helicase	EIF4A1
D2D0E1	Carnitine O-palmitoyltransferase	CPT1B
A0A5G2QD67	Galectin	LGALS1
A0A4X1W6J5	Reticulon	RTN4
Q7M3B0	Actin beta (Fragments)
Q6XGY2	2,4-dienoyl-CoA reductase (Fragment)	DECR
A0A4X1TJY8	Calpain inhibitor	CAST
Q9GJT2	S-formylglutathione hydrolase	ESD
F1RGN8	Smoothelin like 2	SMTNL2
A0A4X1TAV3	Calcium/calmodulin-dependent protein kinase	CAMK2A
Q19AZ5	Antithrombin-III
R4H1Z8	Adipocyte-type fatty acid-binding protein	A-FABP
A0A4X1T2N5	Isocitrate dehydrogenase [NAD] subunit, mitochondrial
A0A5K1UZZ4	Annexin	ANXA11
A0A480SY58	Far upstream element-binding protein 1 isoform X9
A0A5G2QU32	Uncharacterized protein	PCBP2
A0A287BL05	Heterogeneous nuclear ribonucleoprotein H1	HNRNPH1
A0A4X1TWD8	Cytochrome b-c1 complex subunit Rieske, mitochondrial	LOC100522678
A0A287B583	Annexin	ANXA4
A0A5G2Q8W0	EMAP like 1	EML1
A0A5G2QML3	Histone H2B	H1-3
Q29092	Endoplasmin	HSP90B1
F1S564	RNA 3-terminal phosphate cyclase	RTCA
F1SJB5	Annexin	ANXA1
I3LQN4	Prohibitin	PHB2
A0A4X1U4D4	Eukaryotic translation initiation factor 2 subunit 1	EIF2S1
Q6IM77	Reticulon	RTN2
A0A287A1M4	Uncharacterized protein
P28491	Calreticulin	CALR
F1RNL4	Serine/threonine-protein phosphatase	PPP1CC
A0A287BH49	Chloride intracellular channel protein	CLIC5
A0A4X1W7W4	Uncharacterized protein	NID2
A0A287BDT8	Phosphoglycolate phosphatase	PGP
A0A287B7I4	Agenet-like domain-containing protein	FXR1
A0A4X1TAA0	Proteasome subunit alpha type	PSMA6
Q29014	Alpha-1 acid glycoprotein (Fragment)
A0A4X1U197	Uncharacterized protein	ADPRHL1
A0A287AXS3	Synaptophysin like 2	SYPL2
I3L893	Rab GDP dissociation inhibitor	GDI1
A0A5G2R5E5	Trans-1,2-dihydrobenzene-1,2-diol dehydrogenase	DHDH
A0A287A481	Plasminogen	PLG
F1SSH3	Calcium/calmodulin-dependent protein kinase	CAMK2B
A0A5G2R9L2	Importin subunit alpha	KPNA4
A0A480VSQ7	Enoyl-CoA delta isomerase 1, mitochondrial isoform 1
F1SRF0	Hedgehog acyltransferase like	HHATL
I3LJ87	40S ribosomal protein S2	RPS2
A0A480JRE1	Enoyl-CoA hydratase, mitochondrial
A0A4X1W7V1	AAA domain-containing protein	PSMC6
A0A4X1VQX6	GMP reductase	GMPR
A0A4X1VHS3	Uncharacterized protein	ABCE1
A0A4X1UJ47	Pyridoxal 5-phosphate synthase	PNPO
A0A287BNZ5	Mannose-6-phosphate isomerase	MPI
A0A4X1W1Q4	Uncharacterized protein
A0A4X1SR46	Dihydrolipoamide acetyltransferase component of pyruvate dehydrogenase complex
A0A4X1TIY7	SHSP domain-containing protein	HSPB6
A0A480MDM0	Dihydrolipoamide acetyltransferase component of pyruvate dehydrogenase complex
A0A287BQ02	Polyadenylate-binding protein	PABPC4
A0A480YLE4	Serine-threonine kinase receptor-associated protein	STRAP
A0A287BHL0	Uncharacterized protein	PCBP2
A0A480J4T8	Cytoplasmic dynein 1 intermediate chain 2
A0A480P2S5	Antithrombin-III
A0A4X1THU2	NADH dehydrogenase [ubiquinone] iron-sulfur protein 6, mitochondrial	NDUFS6
A0A4X1U3N9	Ribosomal_L18_c domain-containing protein
A0A4X1WDC9	40S ribosomal protein S27a	RPS27A
P04178	Superoxide dismutase [Cu-Zn]	SOD1
F2Z5L7	Proteasome subunit alpha type	PSMA1
A0A287B794	Sarcolemma associated protein	SLMAP
K7GQF6	Aminopeptidase like 1	NPEPL1
A0A4X1SRH7	Lactoylglutathione lyase
A0A287B283	LanC like 1	LANCL1
A0A287BBB5	VAMP associated protein A	VAPA
A0A5G2R7L5	Geranylgeranyl transferase type-2 subunit alpha	RABGGTA
A0A481DN55	Phosphoacetylglucosamine mutase
A0A4X1U043	Fibrillar collagen NC1 domain-containing protein	COL1A2
A0A4X1UFJ9	Glycerol-3-phosphate dehydrogenase [NAD(+)]	GPD1L
L8B0S2	IgG heavy chain	IGHG
A0A4X1WA21	Thioredoxin domain-containing protein
A0A4X1T8I3	F-actin-capping protein subunit alpha	CAPZA1
A0A4X1SPS1	NAD(P)-bd_dom domain-containing protein	BLVRB
A0A481D0P1	Nucleoside diphosphate kinase (Fragment)
F1SQP4	NADH dehydrogenase [ubiquinone] 1 alpha subcomplex subunit 12	NDUFA12
A1BPP7	Beta actin (Fragment)	ACTB
A0A4X1TRT9	Mannose-6-phosphate isomerase
A0A480WJK2	Dolichyl-diphosphooligosaccharide--protein glycosyltransferase subunit 2
F1RI98	Fibronectin type III and SPRY domain containing 2	FSD2
A0A5G2RHA4	Fibrinogen beta chain	FGB
A0A4X1TPI3	Uncharacterized protein	COL15A1
F1SRB9	STI1 domain-containing protein	ST13
F1SQ01	Peroxiredoxin-4	PRDX4
A0A4X1TY74	Glyoxalase domain-containing protein 4
A0A4X1TK38	BTB domain-containing protein
K7GRK7	Uncharacterized protein	TNXB
A0A480U2E1	Collagen-binding protein (Fragment)
A0A5G2RDX3	UBC core domain-containing protein	UBE2L3
F1RWC5	Kinesin-like protein	KIF5B
P62895	Cytochrome c	CYCS
A0A4X1VEW6	Muscle-restricted coiled-coil protein	CAVIN4
F1RGH4	Proline-rich basic protein 1	PROB1
A0A4X1SH92	SERPIN domain-containing protein
A0A287A7Q7	Eukaryotic translation initiation factor 5	EIF5
Q29214	60S acidic ribosomal protein P0	RPLP0
P13618	ATP synthase-coupling factor 6, mitochondrial	ATP5PF
F1SJ34	Cytochrome c oxidase polypeptide Va	COX5A
A0A4X1UWI9	CN hydrolase domain-containing protein	NIT2
F1SKF9	Dynactin subunit 2	DCTN2
F2Z5J1	26S protease regulatory subunit 4	PSMC1
P62936	Peptidyl-prolyl cis-trans isomerase A	PPIA
A0A4X1VW06	CCT-alpha
A0A4X1UR72	Uncharacterized protein	PPP1R16A
A0A287A808	Cytochrome c oxidase subunit	COX6B
A0A480SCD0	Proteasome subunit alpha type
I3L5Y5	SH3 and cysteine rich domain 3	STAC3
I3LC00	RNA helicase	DDX19B
A0A4X1VYV0	Complex I-PDSW	NDUFB10
A0A287AZH1	Nucleosome assembly protein 1-like 4	NAP1L4
A0A4X1TA51	Uncharacterized protein	CUTA
A0A4X1UM50	Uncharacterized protein
Q7M337	Creatine kinase chain M2 (Fragment)
A0A287BQ72	Transaldolase	TALDO1
A0A4X1SG20	SERPIN domain-containing protein
F1SV27	Four and a half LIM domains 3	FHL3
A0A4X1W994	Uncharacterized protein	RAB5B
A0A1B1EZX2	Fibronectin type III and SPRY domain-containing protein 2	FSD2
A0A5G2R7C9	Diaphanous related formin 1	DIAPH1
A0A4X1TI48	Nucleolin	NCL
A0A286ZUV8	Eukaryotic translation initiation factor 5A	EIF5A
A0A0B8RSA5	SEC22 vesicle-trafficking protein homolog B	SEC22B
F2Z5G5	Actin related protein 1A	ACTR1A
F1SPS7	Acyl-peptide hydrolase	APEH
A0A286ZVL0	Heterogeneous nuclear ribonucleoprotein U	HNRNPU
A0A4X1UHL0	NTF2 domain-containing protein	NUTF2
A0A4X1SRI9	COP9 signalosome complex subunit 3	COPS3
P62802	Histone H4
A0A4X1SLI9	PPR_long domain-containing protein
A0A480MW82	Laminin subunit alpha-5
A0A287B2T9	Cold shock domain containing E1	CSDE1
Q9GMB0	Dolichyl-diphosphooligosaccharide--protein glycosyltransferase subunit 1	RPN1
A0A5G2QPD2	Cytochrome c oxidase subunit 4	COX4I1
A0A4X1W0Y8	Proteasome subunit beta	PSMB4
A0A4X1TUU5	Uncharacterized protein	SGCD
A0A4X1V3T5	Proteasome subunit beta	PSMB5
Q29387	Elongation factor 1-gamma (Fragment)	EEF1G
A0A4X1UAJ6	Uncharacterized protein	ARHGDIA
A0A481CYL0	Citrate hydro-lyase
A0A5G2R9R8	Malectin domain-containing protein	CABP1
Q684M6	Hsp90 chaperone protein kinase-targeting subunit	CDC37
A0A5G2R367	Lamin B1	LMNB1
I3L7T4	Lon protease homolog, mitochondrial	LONP1
A0A4X1UNJ7	Uncharacterized protein	SCRN3
A0A4X1TIX1	Uncharacterized protein	CAB39
F1RP05	DnaJ heat shock protein family (Hsp40) member A2	DNAJA2
F1SED0	Acyl-CoA dehydrogenase short/branched chain	ACADSB
A0A5G2Q9Z0	Inositol-1-monophosphatase	IMPA1
A0A480HNH3	Glutathione-dependent dehydroascorbate reductase
A0A287BP50	Thioredoxin like 1	TXNL1
A8U4R4	Transketolase	tkt
A0A5G2QTT3	Inorganic diphosphatase	PPA1
A0A480IKJ2	Flotillin
A0A286ZKE7	Dehydrogenase/reductase 7C	DHRS7C
A0A4X1U9N0	Platelet-activating factor acetylhydrolase IB subunit alpha	PAFAH1B1
A0A480VUK4	Laminin subunit alpha-5
A0A5G2R293	60S ribosomal protein L7a	RPL7A
A0A4X1VQ22	FERM domain-containing protein	EZR
A0A5G2RAC9	ATP synthase subunit b	ATP5PB
A0A4X1UDV0	EF-hand domain-containing protein	MYL10
A0A4X1TEC7	Glutathione S-transferase
A0A4X1VGI4	ZZ-type domain-containing protein	DTNA
A0A481ATB2	Alpha-1-antitrypsin
A0A4X1U566	Uncharacterized protein	HNRNPF
Q863I2	Serine/threonine-protein kinase OSR1	OXSR1
A0A480M5F4	Cathepsin D (Fragment)
A0A5G2QES7	S-(hydroxymethyl)glutathione dehydrogenase	ADH5
A7Y521	COP9 signalosome complex subunit 4	COPS4
A0A4X1W8Z7	Uncharacterized protein
A0A287AD53	Fermitin family member 2	FERMT2
F1S2I8	Tubulin polymerization-promoting protein family member 3	TPPP3
A0A287A7G8	Histone H2B	H2BC11
A0A4X1VKJ1	Uncharacterized protein	TRIP10
A0A5G2R332	FAA_hydrolase domain-containing protein	LOC100522130
Q2EN74	Epidermal fatty acid-binding protein	FABP5
A0A4X1UTR6	Protein kinase domain-containing protein	MAP3K20
A0A4X1VTV8	Uncharacterized protein
Q0Z8U2	40S ribosomal protein S3	RPS3
F1SLR1	Complex I-19kD	NDUFA8
F1SDJ8	Glutaredoxin 3	GLRX3
A0A4X1T4Z9	Calcium uniporter protein
A0A480PFL9	Alcohol dehydrogenase [NADP(+)]
A0A286ZPE3	Helix-destabilizing protein	HNRNPA1
K7GK75	Cofilin, non-muscle isoform	CFL1
F1RXA7	26S proteasome non-ATPase regulatory subunit 3	PSMD3
A0A4X1TWD6	PPIase cyclophilin-type domain-containing protein	PPID
A0A4X1VEZ3	Eukaryotic translation initiation factor 3 subunit J	EIF3J
A0A4X1V343	CSD domain-containing protein	YBX3
Q06AU7	Ras-related protein Rab-1B	RAB1B
A0A287B5T6	Peptidylprolyl isomerase	FKBP11
F1RV28	Mitogen-activated protein kinase kinase 6	MAP2K6
A0A4X1URU2	Catechol O-methyltransferase	COMT
A0A4X1TQT9	Uncharacterized protein	LOC100622246
A0A480PNJ5	Ubiquinone biosynthesis protein
A0A5G2R4T0	SAMM50 sorting and assembly machinery component	SAMM50
A0A0B8RZA9	Proliferation-associated 2G4, 38kDa	PA2G4
G9F6X9	Dihydropyrimidinase-related protein 2
F1SUE4	Asporin	ASPN
A0A480LG53	14-3-3 protein beta/alpha (Fragment)
A0A480ZTL0	Gamma-sarcoglycan
A0A4X1UUM4	Uncharacterized protein	TOMM70
A0A4X1SP24	5-nucleotidase	NT5C3A
A0A287AAQ4	Microtubule-associated protein	MAPT
A0A4X1T2G4	Aha1_N domain-containing protein	AHSA1
A0A4X1ULA3	HIT domain-containing protein
A0A4X1SGU6	SERPIN domain-containing protein	LOC100156325
A0A4X1VID8	ATP-binding cassette sub-family F member 1	ABCF1
A0A4X1SLV1	Acyl-CoA-binding protein	DBI
A0A4X1VD60	Serine/threonine-protein phosphatase 2A 55 kDa regulatory subunit B	PPP2R2A
A0A286ZKH6	Tripartite motif-containing protein 54	TRIM54
A0A4X1SML9	Importin subunit alpha	KPNA3
A0A5G2R8A9	Carnitine palmitoyltransferase 2	CPT2
A0A480TTR6	Sugar phosphate phosphatase
F1SAD9	Protein disulfide-isomerase	PDIA4
A0A480YDI5	Geranylgeranyl transferase type-2 subunit alpha
A0A286ZZ97	Caveolae associated protein 1	CAVIN1
A0A4X1U215	ATP-dependent (S)-NAD(P)H-hydrate dehydratase	CARKD
A0A480YSA5	6-phosphogluconate dehydrogenase, decarboxylating
A0A287A9E8	Dystrobrevin	DTNA
A0A4X1VV61	Uncharacterized protein	CANX
A0A5G2QNW1	SERPINE1 mRNA binding protein 1	SERBP1
A0A4X1WAT7	Carn_acyltransf domain-containing protein	CPT2
A0A4X1UA41	Aspartyl aminopeptidase
A0A4X1VSY0	Uncharacterized protein	LOC733637
A0A4X1VR00	Dynamin-1-like protein	DNM1L
A0A4X1U700	60S ribosomal protein L12	RPL12
A0A480SME4	40S ribosomal protein SA	RPSA
A0A481BAI7	AFG3-like protein 2
A0A4X1TLU8	Glyceraldehyde-3-phosphate dehydrogenase
A0A4X1VLA2	Complex I-B14.5a	NDUFA7
A0A4X1UKC2	UBC core domain-containing protein	UBE2V1
A0A480QPE7	40S ribosomal protein S12
A0A287BB12	Methylcrotonoyl-CoA carboxylase 1	MCCC1
I3LUM8	Phenylalanyl-tRNA synthetase beta subunit	FARSB
A0A4X1TEY5	Glutathione S-transferase
A0A4X1V5C3	Very-long-chain enoyl-CoA reductase
A0A4X1W1U6	40S ribosomal protein S4	RPS4X
A0A287BSQ5	Cysteine-S-conjugate beta-lyase 2	KYAT3
A0A480WB53	Laminin subunit alpha-4 isoform 2
A0A4X1SZN9	Profilin	PFN2
O19242	MHC class I antigen	PC1
Q9TS51	Myosin heavy chain (Fragment)
A0A5G2RDF7	Uncharacterized protein	PPP3R1
A0A4X1TI08	Uncharacterized protein	SH3BGR
A0A5G2QEW3	Non-specific serine/threonine protein kinase	RPS6KA3
A0A4X1V7F3	Uncharacterized protein
A0A4X1UXP5	Proteasome subunit alpha type
A0A5G2RDZ9	Uncharacterized protein	RYR3
A0A4X1U030	ATPase ASNA1	ASNA1
A0A4X1VNZ3	Uncharacterized protein	RAB11B
A0A480QMR6	IgM
A0A4X1V904	Synaptobrevin-2	VAMP2
A0A4X1V542	HECT-type E3 ubiquitin transferase	HUWE1
A0A4X1V8M7	Protein kinase domain-containing protein	MAP2K3
A0A480VNC1	B-cell receptor-associated protein
A0A5G2QL81	Proteasome subunit alpha type	PSMA4
A0A286ZZM8	Dehydrogenase/reductase 7B	DHRS7B
A0A5G2QYD6	Histidine rich glycoprotein	HRG
F1SRC8	C-type lectin domain family 3 member B	CLEC3B
A0A4X1UQV2	Uncharacterized protein	PGM2L1
I3LRR4	Complex I-9kD	NDUFV3
F1SCC7	SERPIN domain-containing protein	LOC396684
G0KXQ7	MHC class I antigen	SLA-2
F1RT87	RAB2A, member RAS oncogene family	RAB2A
F2Z4Y1	Tyrosine 3-monooxygenase/tryptophan 5-monooxygenase activation protein eta	YWHAH
A0A287AJ76	Peroxiredoxin-2	PRDX2
Q9G1G3	Cytochrome c oxidase subunit 2	COII
A0A4X1SQX6	ATP synthase subunit	ATP5MG
A0A4X1TUT8	Uncharacterized protein	PDCD5
F1RJM2	Endoplasmic reticulum resident protein 29	ERP29
A0A286ZWG1	NPL4 homolog, ubiquitin recognition factor	NPLOC4
I3LDM3	Importin-7	IPO7
A0A4X1T0H0	Ribosomal protein	RPL10A
I3LFZ7	Ring finger protein 123	RNF123
P05383	cAMP-dependent protein kinase catalytic subunit beta	PRKACB
A0A4X1UCY9	Beta-sarcoglycan
A0A4X1VUZ7	Glutathione peroxidase	GPX4
A0A4X1VHE8	Glutamate dehydrogenase (NAD(P)(+))	GLUD1
A0A5G2QIE9	Transthyretin	TTR
A0A287BJI6	Seryl-tRNA synthetase	SARS1
A7TX82	COP9 signalosome complex subunit 2	COPS2
A0A287ADV8	Lamin B2	LMNB2
A0A4X1W190	CSD domain-containing protein	YBX1
P82460	Thioredoxin	TXN
A0A4X1VYQ8	Caveolin
F1RG31	Hydroxyacylglutathione hydrolase	HAGH
F1SMZ6	10 kDa heat shock protein, mitochondrial	HSPE1
F1SA98	Tyrosine 3-monooxygenase/tryptophan 5-monooxygenase activation protein theta	YWHAQ
A0A0B8RZM8	Chromosome segregation 1-like protein	CSE1L
I3LL97	Cysteine and glycine rich protein 1	CSRP1
F1RL81	Branched-chain-amino-acid transaminase	BCAT2
A0A4X1VA62	10 kDa heat shock protein, mitochondrial
A0A480VEA4	60S acidic ribosomal protein P2 (Fragment)
I3LNH3	Neutral alpha-glucosidase AB	GANAB
A0A480NEA8	Alanine--tRNA ligase	AARS
A0A4X1SP89	Uncharacterized protein
Q9GMA6	Alpha-1-antichymotrypsin 2	SERPINA3-2
A0A287A7Q3	G protein subunit beta 1	GNB1
A0A287A6E6	G protein pathway suppressor 1	GPS1
A0A480QR88	NADH dehydrogenase [ubiquinone] 1 beta subcomplex subunit 8, mitochondrial
F2Z594	High mobility group protein 1	HMGB1
A0A4X1WCX5	5-AMP-activated protein kinase subunit gamma-1	PRKAG1
A0A287AB66	COP9 signalosome complex subunit 6	COPS6
F6Q2A5	Quinone oxidoreductase	CRYZ
A0A4X1UCU9	Importin N-terminal domain-containing protein	TNPO1
A0A480VYS5	Dehydrogenase/reductase SDR family member 4 isoform 1
A0A4X1SZA6	Uncharacterized protein
A0A287A4H9	Ribosomal protein L3 like	RPL3L
M3V815	Heterogeneous nuclear ribonucleoprotein R	HNRNPR
A0A4X1ST20	Uncharacterized protein	RHOA
A0A286ZN24	Inter-alpha-trypsin inhibitor heavy chain H4	ITIH4
P67776	Serine/threonine-protein phosphatase 2A catalytic subunit alpha isoform	PPP2CA
A0A5G2QE37	Phosphoglucomutase 5	PGM5
F1S418	Peroxiredoxin 3	PRDX3
A0A287AKE9	Microtubule-associated protein RP/EB family member 2	MAPRE2
A0A4X1VB92	Ubiquitin carboxyl-terminal hydrolase	UCHL3
A0A5G2QV35	Pribosyltran_N domain-containing protein	PRPS1
F1RWZ4	Enoyl-CoA delta isomerase 2	ECI2
A0A4X1VFE0	Cytochrome b5 heme-binding domain-containing protein	PGRMC2
A0A4X1SRT1	Leukocyte elastase inhibitor	SERPINB1
A0A4X1TBV7	SHSP domain-containing protein	HSPB2
A0A287BHE7	40S ribosomal protein S14
A0A4X1SKI6	ACB domain-containing protein
K9J6M4	E3 ubiquitin-protein ligase UBR4	UBR4
I3LUP6	Nucleophosmin	NPM1
Q6Q2K6	Adiponectin (Fragment)
A0A4X1WBA6	Uncharacterized protein	PFDN5
A0A4X1W1R1	Serine/threonine-protein phosphatase	LOC100513542
F1SFF4	RNA transcription, translation and transport factor protein	RTRAF
I3LJY8	Hydroxysteroid 17-beta dehydrogenase 12	HSD17B12
B0FMQ4	Beta-sarcoglycan	SGCB
A0A481D4T2	Guanine nucleotide-binding protein G(I)/G(S)/G(T) subunit beta-2
Q5S3G4	Cytochrome c oxidase subunit 5B, mitochondrial	COX5B
A0A287AMP7	G1 to S phase transition 1	GSPT1
A0A5G2RN85	Complex I subunit B13	NDUFA5
A0A481BBI8	Acid sphingomyelinase-like phosphodiesterase
A0A480XDR9	Biglycan (Fragment)
Q2YGT9	60S ribosomal protein L6	RPL6
A0A480JRW3	NADH dehydrogenase [ubiquinone] 1 subunit C2	NDUFC2
A0A287BK36	Transgelin	TAGLN2
P00795	Cathepsin D	CTSD
A0A4X1VCF5	Uncharacterized protein	GRHPR
A0A287A026	Protein arginine N-methyltransferase 5	PRMT5
I3LQ17	Uncharacterized protein	PZP
A0A4X1U610	PPM-type phosphatase domain-containing protein	PDP1
A0A4X1W7U8	V-SNARE coiled-coil homology domain-containing protein	VAMP3
A0A480W0D4	Heterogeneous nuclear ribonucleoprotein A3 isoform a
F1RX35	Fibrinogen gamma chain	FGG
F1S5K0	PPM-type phosphatase domain-containing protein	PPM1B
Q32YV9	26S proteasome non-ATPase regulatory subunit 4	PSMD4
A0A4X1TS12	Flotillin	FLOT2
F1SCC9	SERPIN domain-containing protein	LOC106504545
A0A4X1SGA2	Uncharacterized protein	CAVIN2
A0A5G2R7S2	Endoplasmic reticulum protein 44	ERP44
A0A4X1UGA0	Uncharacterized protein	BANF1
A0A480SDM7	Kinectin isoform X7
A0A5G2RGI4	UBC core domain-containing protein	UBE2N
A0A480KE17	Eukaryotic translation initiation factor 2 subunit 2 isoform 1
A0A4X1TD50	Uncharacterized protein	LRRC20
A0A4X1U2M7	Cytochrome b-c1 complex subunit 7	UQCRB
A0A4X1VTD3	Serine/threonine-protein phosphatase	PPP2CB
A0A5G2QXY8	Elongin-C	ELOC
A0A4X1TDA9	UV excision repair protein RAD23	RAD23A
A0A4X1UDY0	Uncharacterized protein
A0A5G2QF74	Cadherin-13	CDH13
A0A5G2QL69	CARD domain-containing protein	NOL3
A0A480TWI0	40S ribosomal protein S5 (Fragment)
A0A5G2QRV6	Basal cell adhesion molecule	BCAM
P29269	Myosin regulatory light polypeptide 9	MYL9
P81693	Low molecular weight phosphotyrosine protein phosphatase	ACP1
A0A287APH7	Ubiquitinyl hydrolase 1	USP9X
F1SJP6	Complex I-B14	NDUFA6
A0A4X1T7K0	Propionate--CoA ligase	ACSS2
Q8MJ30	Dihydropteridine reductase	QDPR
A0A4X1UIS9	Phosphoinositide phospholipase C	PLCD4
A0A480VPD4	Alpha-1-antichymotrypsin
A0A286ZS40	Ubiquitin recognition factor in ER associated degradation 1	UFD1
A0A286ZJU5	Malignant T-cell-amplified sequence	LOC100738684
A0A4X1WBG8	Importin N-terminal domain-containing protein	XPO1
A0A4X1STB4	Uncharacterized protein
A0A287B4J2	Adenosylhomocysteinase	AHCY
A0A4X1UKT5	Uncharacterized protein	IQGAP1
A0A4X1TW99	Major vault protein	MVP
A0A5G2QZY6	GTP-binding nuclear protein Ran	RAN
A0A4X1U8X7	Dynamin-like 120 kDa protein, form S1	OPA1
A0A4X1WBH3	RRM domain-containing protein
A0A287A5V9	RNA helicase	DDX6
A0A5G2QNB5	Adenylate kinase 2, mitochondrial	AK2
F2Z567	60S ribosomal protein L8	RPL8
A0A4X1TUJ6	Uncharacterized protein
A0A4X1T5Y1	Diadenosine tetraphosphate synthetase	GARS1
A0A286ZLA4	Uncharacterized protein	MATR3
A0A5G2R2A7	60S ribosomal protein L4	RPL4
F2Z5U4	Ras-related protein Rab-1A	RAB1A
A0A287BDC0	Complex I-23kD	NDUFS8
A0A4X1TAH5	Uncharacterized protein	RAP1A
I3LAB6	Proteasome subunit alpha type	PSMA2
A0A287B3D7	Core histone macro-H2A	MACROH2A1
A0A4X1V532	Complex I-B18	NDUFB7
A0A4X1SK65	40S ribosomal protein S3a	RPS3A
Q007T2	Cell division control protein 42 homolog	CDC42
B5APU4	Actin-like protein 3
I3L5P4	Threonine synthase-like 2	THNSL2
A0A4X1VGR1	Uncharacterized protein	LOC100739365
A0A4X1UXS0	Alcohol dehydrogenase iron-containing protein 1	ADHFE1
F1S9V9	Transmembrane protein 38A	TMEM38A
A0A4X1UMF6	Low molecular weight cytosolic acid phosphatase	ACP1
A0A288CG47	26S proteasome non-ATPase regulatory subunit 4	PSMD4
A0A4X1TSZ3	Uncharacterized protein	RAB10
Q864B5	PDJA1 chaperone
I3LEF8	Hydroxysteroid 17-beta dehydrogenase 4	HSD17B4
A0A5G2Q7I8	Twinfilin actin binding protein 2	TWF2
A0A4X1VX77	Complex I-15 kDa	NDUFS5
A0A4X1U9E1	CULLIN_2 domain-containing protein	CUL3
A0A0B8S001	Stromal interaction molecule 1	STIM1
A0A480PP98	1,4-alpha-glucan branching enzyme	GBE1
A0A480V3Z2	Gamma-soluble NSF attachment protein	NAPG
A0A4X1V2V7	Delta-aminolevulinic acid dehydratase
A0A287AFH8	LIM domain 7	LMO7
A0A480TAI8	Caldesmon isoform X1
Q56P20	ADP-ribosylation factor 4	ARF4
F1SQ14	UBC core domain-containing protein	UBE2N
A0A5G2QN18	SGT1 homolog, MIS12 kinetochore complex assembly cochaperone	SUGT1
A0A287ATT2	Uncharacterized protein
A0A286ZLI8	Uncharacterized protein	DDX17
I3L804	Tyrosine--tRNA ligase	YARS1
A0A4X1VEN8	Oxoglutarate dehydrogenase (succinyl-transferring)
F1RIN7	Histidine rich calcium binding protein	HRC
F1RGC9	26S proteasome non-ATPase regulatory subunit 13	PSMD13
A0A4X1SSQ4	Fibrinogen alpha chain
A0A287A4H2	Purine rich element binding protein B	PURB
F1SGC6	Complex I-SGDH	NDUFB5
C0LZL1	Fascin	FSCN1
P41566	Isocitrate dehydrogenase [NAD] subunit gamma, mitochondrial (Fragments)	IDH3G
A0A480LMX4	Signal transducer and activator of transcription
A0A4X1VAC8	ZnF_CDGSH domain-containing protein	CISD1
A0A5G2RGK0	Purine rich element binding protein A	PURA
A0A4X1VL95	Uncharacterized protein	PPP1R14C
A0A480NH74	Mitogen-activated protein kinase
A0A287A8T0	Ribosomal protein L7	RPL7
A0A480VQ30	Succinate-semialdehyde dehydrogenase (Fragment)
A0A480L9E2	Cullin-4A isoform 1
A0A2C9F392	Propionyl-CoA carboxylase beta chain, mitochondrial	PCCB
A0A287BRL7	Propionyl-CoA carboxylase alpha chain, mitochondrial	PCCA
A0A480K353	Cullin-1	CUL1
A0A287BPT5	Sulfurtransferase	TST
A0A287A6K7	Adipocyte plasma membrane-associated protein	APMAP
F2Z505	Eukaryotic peptide chain release factor subunit 1	ETF1
A0A4X1VCX9	WH2 domain-containing protein
A0A287BQ93	Mitogen-activated protein kinase	MAPK12
A0A480ZCA0	Protein disulfide-isomerase A6
A0A4X1TR61	Uncharacterized protein	SLC25A13
F1S8J6	RAB2B, member RAS oncogene family	RAB2B
A0A287B386	60S ribosomal protein L17	RPL17-C18orf32
A0A287B6M0	Carbonic anhydrase	CA2
F1RSM2	Proteasome 26S subunit, non-ATPase 12	PSMD12
A0A4X1TLS9	Triadin
A0A480Q0Y5	59 kDa serine/threonine-protein kinase	ILK
A0A480JX12	Integrin beta
A0A287A2G4	Caveolae associated protein 1	CAVIN1
F1S408	Family with sequence similarity 98 member A	FAM98A
A0A480N385	Haloacid dehalogenase-like hydrolase domain-containing protein 2 isoform X2
P62831	60S ribosomal protein L23	RPL23
A0A4X1W2D7	NADH dehydrogenase [ubiquinone] 1 alpha subcomplex subunit 6	NDUFA6
A0A5G2QM19	Peptidase D	PEPD
Q864V5	FUN14 domain-containing protein 2	FUNDC2
A0A4X1UCU2	Uncharacterized protein
A0A480S6E5	Acyl-coenzyme A thioesterase 4
A0A0B8RTD1	Phosphatidylinositol transfer protein, alpha	PITPNA
A0A480VBR5	Oxysterol-binding protein
A0A4X1V2T0	Dermatopontin	DPT
I3LBF1	Serotransferrin	TF
F1SED4	Prolactin regulatory element binding	PREB
A0A4X1TXD8	Coatomer subunit beta	COPB2
A0A287BN67	Nucleosome assembly protein 1 like 1	NAP1L1
K7GPT9	C3/C5 convertase	CFB
A0A4X1SSS9	Apolipoprotein H	APOH
A0A287AXF7	Family with sequence similarity 162 member A	FAM162A
A0A4X1UQ50	Uncharacterized protein	PXMP2
A0A287BG93	Nodal modulator 1	LOC100626015
A0A287APR1	60S ribosomal protein L18a	RPL18A
A0A5G2QRX4	Molybdopterin molybdenumtransferase	GPHN
F1RJK0	2-methoxy-6-polyprenyl-1,4-benzoquinol methylase, mitochondrial	COQ5
C9W108	5-AMP-activated protein kinase catalytic subunit alpha-2	PRKAA2
A0A4X1VQ35	Protein-tyrosine-phosphatase	FBXO30
A0A287AYJ8	Serpin family F member 1	SERPINF1
A0A287BIL5	Sad1 and UNC84 domain containing 2	SUN2
A1XQU3	60S ribosomal protein L14	RPL14
A0A4X1VRZ7	MICOS complex subunit MIC13
Q56P28	PRA1 family protein 3	ARL6IP5
E3VVJ2	Prosaposin variant 2	PSAP
F2Z5F5	40S ribosomal protein S8	RPS8
A0A287AGM8	Dolichyl-diphosphooligosaccharide--protein glycosyltransferase 48 kDa subunit	DDOST
A0A286ZLP7	26S proteasome non-ATPase regulatory subunit 9	PSMD9
A0A4X1SW13	FAD-binding PCMH-type domain-containing protein	LDHD
A0A4X1UW55	MPN domain-containing protein
A0A4X1T8P3	Thioredoxin-disulfide reductase	TXNRD1
I3L5B2	40S ribosomal protein S7	RPS7
I3LS53	Parathion hydrolase-related protein	PTER
A0A4X1U924	Uncharacterized protein	AAMDC
A0A4X1U568	Collagen IV NC1 domain-containing protein
A0A480X5G7	Early endosome antigen 1
A0A0B8RT59	Cullin-associated and neddylation-dissociated 1	CAND1
A0A480TW51	Histone H1.1
A0A4X1T9C5	Uncharacterized protein
A0A4X1TU60	Uncharacterized protein
A0A4X1UAY5	Angiotensin 1-10	AGT
F1SJ93	Reticulocalbin 2	RCN2
A0A480YVB6	RNA helicase
A0A4X1TUA6	HMA domain-containing protein	ATOX1
A0A5G2RDH1	EMAP like 2	EML2
Q6QAP7	40S ribosomal protein S17	RPS17
A0A480X4F2	Vacuolar protein sorting-associated protein 35
A0A481CGC9	NHL repeat-containing protein 2
A0A4X1W2N5	Uncharacterized protein
A0A4X1VLZ9	Prothrombin	F2
A0A286ZQZ4	L-2-hydroxyglutarate dehydrogenase	L2HGDH
D0G781	Acyl carrier protein	NDUFAB1
A0A287B2N9	Fatty acid amide hydrolase	FAAH
A0A4X1TZM5	Coronin
A0A4X1VZD7	PWWP domain-containing protein	HDGF
A0A5G2QTJ8	Importin subunit alpha	KPNA1
Q2L969	Metaxin-2	MTX2
I3LGC6	Ubiquitinyl hydrolase 1	USP24
A0A286ZYQ7	Ig-like domain-containing protein
A0A4X1U9D1	Uncharacterized protein	RSU1
K7GND3	DEAH box protein 9	DHX9
A0A286ZX70	40S ribosomal protein S19	RPS19
A0A4X1VLA1	Uncharacterized protein	XIRP2
A0A4X1U5P7	Ras-related protein Rab-18	RAB18
A0A4X1U9S3	Uncharacterized protein	LOC110255927
A0A4X1TGF5	RBR-type E3 ubiquitin transferase	BBS4
A0A480TWW0	Signal transducer and activator of transcription
A0A5G2Q729	NADH dehydrogenase [ubiquinone] 1 alpha subcomplex subunit 13	NDUFA13
I3L9N5	26S proteasome non-ATPase regulatory subunit 5	PSMD5
F1RZV8	Kelch like family member 31	KLHL31
A0A480L5Q2	Methionine aminopeptidase	METAP1
A0A480M8E2	Dihydrolipoamide acetyltransferase component of pyruvate dehydrogenase complex (Fragment)
A0A4X1VBX8	Small muscular protein	SMPX
A0A4X1U0N2	GCS light chain	GCLM
A0A4X1VUF6	Basigin	BSG
A0A287AIJ7	Glycoprotein IIIb	CD36
K7GNY9	Uncharacterized protein	VBP1
A0A481CLJ7	1,2-dihydroxy-3-keto-5-methylthiopentene dioxygenase (Fragment)
A1YH71	MHC class I antigen	SLA-1
A0A5G2R9K2	Mitogen-activated protein kinase	MAPK14
A0A287A8W9	Septin-2	SEPTIN2
A0A480YXD6	Eukaryotic translation initiation factor 3 subunit B isoform X1 (Fragment)
F1S765	CXXC motif containing zinc binding protein	CZIB
A0A4X1V1J9	Uncharacterized protein
A0A480Q2M0	Protein phosphatase 1 regulatory subunit 1A (Fragment)
A0A5G2R7V4	COP9 signalosome subunit 8	COPS8
F1RLG5	Receptor expression-enhancing protein	REEP5
A0A286ZPG2	Uncharacterized protein	TMPO
Q9MYT8	ATP synthase subunit e, mitochondrial	ATP5ME
A0A4X1VAT8	Uncharacterized protein	ACAD8
A0A286ZKU8	Ubiquitin associated protein 2 like	UBAP2L
F1SI09	Uncharacterized protein	PPP1R7
A1YH81	MHC class I antigen	SLA-2
I3LLG4	Uncharacterized protein	DNAJA3
A0A5G2RBQ6	Protein-tyrosine-phosphatase	PTPN11
A0A480VQI9	Secernin-2 isoform X1
Q06AU6	Ras-related protein Rab-5A	RAB5A
A0A5G2Q9D0	Uncharacterized protein	PPP1R2
A0A4X1W9F5	UBC core domain-containing protein	UBE2M
A1XQU1	Proteasome subunit beta type-7	PSMB7
P59083	14 kDa phosphohistidine phosphatase	PHPT1
A0A286ZV95	Transmembrane emp24 domain-containing protein 10	TMED10
A0A5G2R117	Eukaryotic translation initiation factor 6	EIF6
K7GPQ2	Protein kinase AMP-activated non-catalytic subunit beta 2	PRKAB2
A0A5G2QXK3	Small glutamine rich tetratricopeptide repeat containing alpha	SGTA
A0A480VF30	Nesprin-1 isoform X8
A0A5G2QD22	Vacuolar protein sorting 13 homolog C	VPS13C
A0A5G2QFS9	Elongation factor Ts, mitochondrial	TSFM
A0A286K201	Fatty acid transporter 1
F1RJX8	Coatomer subunit alpha	COPA
A0A5G2Q9C2	Enolase-phosphatase E1	ENOPH1
F2Z4Y8	40S ribosomal protein S11	RPS11
A1XQU5	60S ribosomal protein L27	RPL27
A0A287APC7	Calcium-transporting ATPase	ATP2B4
A0A287BG92	Geranylgeranyl transferase type-2 subunit beta	MSH4
A0A4X1TKG0	L-type lectin-like domain-containing protein	LMAN1
A0A4X1U5J5	AA_TRNA_LIGASE_II domain-containing protein	NARS1
A0A4X1TBP6	Protein kinase domain-containing protein
A0A173G6H5	Septin
A0A4X1W7G7	Uncharacterized protein	DHRS7
F2Z5L5	Histone H2A	H2AC20
A0A4X1VTJ6	zf-Tim10_DDP domain-containing protein	TIMM13
F1RVC9	Heterogeneous nuclear ribonucleoprotein D	HNRNPD
A0A4X1VTD9	Phosphoglycerate mutase	BPGM
A0A5G2QQ66	Aldehyde dehydrogenase 1 family member A1	ALDH1A1
A0A4X1SG10	Uncharacterized protein	PITPNB
A0A287A2L0	ADP ribosylation factor like GTPase 8A	ARL8A
A0A4X1T6M0	Complex I-B15	NDUFB4
A0A4X1ULR0	Uncharacterized protein
A0A4X1VLJ2	40S ribosomal protein S15a	RPS15A
A0A4X1TU10	CS domain-containing protein
A0A480WBD6	OCIA domain-containing protein 1 isoform 2
A0A5G2R0M9	Aldo_ket_red domain-containing protein	AKR7A2
A0A4X1VIS8	Gluconolactonase	RGN
A0A0D5BWD2	Complement component 1 Q subcomponent-binding protein, mitochondrial	C1QBP
F1RUE0	Acyl-CoA thioesterase 13	ACOT13
A0A4X1TV43	Creatine kinase	CKB
A0A4X1VJ40	Ubiquinone biosynthesis O-methyltransferase, mitochondrial	COQ3
A0A480ML49	Protein phosphatase 1 regulatory subunit
F1SGG3	Cytokeratin-1	KRT1
I3LI15	Histone-lysine N-methyltransferase SETD7	SETD7
A0A286ZW70	Peptidyl-prolyl cis-trans isomerase
B6V8C7	40S ribosomal protein S16 isoform 1
A0A286ZID4	Heat shock protein beta-8	HSPB8
A0A4X1VD08	Complex III subunit 9	UQCR10
I3LSD3	60S ribosomal protein L13	RPL13
A0A4X1WCZ5	Uncharacterized protein	ACTR10
P00819	Acylphosphatase-2	ACYP2
A0A4X1TM26	Glycerol-3-phosphate dehydrogenase [NAD(+)]
F1SP18	Threonyl-tRNA synthetase	TARS1
Q29561	UMP-CMP kinase	CMPK1
A0A287ARP6	CYFIP related Rac1 interactor B	CYRIB
A0A4X1UIB3	Uncharacterized protein
A0A4X1SWU2	Ribosome maturation protein SBDS	SBDS
A0A287B9B0	Complex I-20kD	NDUFS7
A0A480JQP2	Enoyl-CoA hydratase
A0A287AKU9	Adaptor protein, phosphotyrosine interacting with PH domain and leucine zipper 1	APPL1
A0A480YV73	15-oxoprostaglandin 13-reductase	PTGR2
A0A4X1UG52	Density-regulated protein	DENR
A0A287AMD3	KH-type splicing regulatory protein	KHSRP
A0A4X1SKB8	Dynein light chain	DYNLL2
A5GFT9	GNAS complex locus	GNAS
A0A4X1VRM2	Uncharacterized protein	UGGT1
F6Q469	SERPIN domain-containing protein	LOC100156325
A0A4X1VTF8	Peptidase_M3 domain-containing protein
K7GPY8	Spermine synthase isoform X1	SMS
A0A4X1VRM6	Complex I-B14.7	NDUFA11
A0A5G2RD78	NEDD8-activating enzyme E1 catalytic subunit	UBA3
A0A480F2Z2	Integrin alpha-7
A0A5G2RHW3	Protein kinase domain-containing protein	MAP2K2
F1S3W0	Cytochrome b-c1 complex subunit 6	LOC100524873
A0A4X1V8T4	H15 domain-containing protein	LOC100510904
A0A4X1T5U6	Abhydrolase_2 domain-containing protein	LYPLA1
A0A480S6L0	Extended synaptotagmin-1 isoform 2
A0A287AEH0	Proteasome 26S subunit, non-ATPase 7	PSMD7
A0A4X1UDF8	60S ribosomal protein L32	RPL32
A0A4X1U1J6	Uncharacterized protein	BDH1
A0A287BKF7	Histone domain-containing protein
A0A4X1SNH5	Uncharacterized protein
F1S924	Coiled-coil domain containing 124	CCDC124
A0A5S6G7K0	GTP-binding protein SAR1a	SAR1A
F1S0Y1	Uncharacterized protein	HMCN2
A0A5G2QEI5	Uncharacterized protein	ABI3BP
A0A480ZTV3	Endonuclease domain-containing 1 protein
A0A4X1V3X6	Uncharacterized protein	ARL8B
G8IFA6	NADH dehydrogenase [ubiquinone] iron-sulfur protein 4, mitochondrial
A0A5G2QXY5	GCN1 activator of EIF2AK4	GCN1
A0A4X1SQ75	Methylthioribulose-1-phosphate dehydratase	APIP
E7BXW9	Musculoskeletal embryonic nuclear protein 1	MUSTN1
A0A5S6HMA0	Sodium/potassium-transporting ATPase subunit beta	ATP1B1
A0A4X1T2K0	Uncharacterized protein
A0A480WFC7	Mitochondrial carrier homolog 2 isoform 1
A0A4X1SGR8	NADH dehydrogenase [ubiquinone] 1 alpha subcomplex subunit 2
A0A4X1VPE5	ATP synthase F1 subunit delta	ATP5F1D
A0A480TCT8	Lysine--tRNA ligase
A0A4X1SN72	Protein kinase domain-containing protein	CSNK2A1
F1RGD9	Histidine--tRNA ligase, cytoplasmic	HARS1
F1SCT9	Retinol dehydrogenase 14	RDH14
A0A5G2QG29	Leucine zipper-EF-hand-containing transmembrane protein 1	LETM1
A0A4X1W7P1	Leucine zipper and CTNNBIP1 domain-containing protein
A0A480YR63	UDP-glucose:glycoprotein glucosyltransferase 1
A0A4X1VTQ0	HIT domain-containing protein	HINT2
A0A480ZY01	Calsequestrin
A0A5G2QEC7	S10_plectin domain-containing protein	NUDT3
A0A287B719	28S ribosomal protein S36, mitochondrial	MRPS36
F1RMA9	Serine/threonine-protein phosphatase	SLC39A14
A0A5G2QMX0	Histone H2A	H2AX
F1SEQ7	Peroxiredoxin-like 2 activated in M-CSF stimulated monocytes	PRXL2A
A0A4X1SFF1	Calcium-transporting ATPase	ATP2B1
A0A480LWF2	26S proteasome non-ATPase regulatory subunit 6
A0A480UKG5	ATP-dependent 6-phosphofructokinase
A0A5K1TZB6	Heterogeneous nuclear ribonucleoprotein H3	HNRNPH3
A0A480F3I9	NADPH--cytochrome P450 reductase	POR
A0A5G2RFR7	Cullin 2	CUL2
F1SCC6	SERPIN domain-containing protein	LOC100156325
A0A287A4F2	Splicing factor proline and glutamine rich	SFPQ
A0A480SUZ7	Fetuin-B isoform 1
A0A481C945	Farnesyl pyrophosphate synthase isoform a
A0A4X1SU32	Mitochondrial import inner membrane translocase subunit TIM50
B6E241	Growth factor receptor bound protein 2	GRB2
A0A287BR32	Eukaryotic translation initiation factor 3 subunit H	EIF3H
A0A287B7R3	15-oxoprostaglandin 13-reductase	PTGR1
A0A287ALC1	Uncharacterized protein
A0A287BM29	Apolipoprotein A-IV	APOA4
A0A4X1W0N5	60S ribosomal protein L18	RPL18
A0A287A286	TRASH domain-containing protein	RPL24
F1RHM8	RAN binding protein 1	RANBP1
A0A4X1TF22	Uncharacterized protein	HNRNPDL
A0A5G2QWQ4	Coiled-coil domain-containing protein 58	MIX23
A0A286ZZM7	Thioredoxin domain-containing protein 17	TXNDC17
A0A4X1TXR9	Uncharacterized protein
A0A287AE42	Enoyl-CoA hydratase 1	ECH1
A0A287BI30	Calponin-homology (CH) domain-containing protein	SMTNL1
C9W109	Acetyl-CoA carboxylase	ACACB
D0VWV4	Succinate dehydrogenase cytochrome b560 subunit, mitochondrial	SDHC
A0A480UC11	Ankyrin-3 isoform X12
A0A5G2QPA8	NAD(P)H-hydrate epimerase	NAXE
A0A480YQK9	Ubiquitinyl hydrolase 1 (Fragment)
A0A4X1TXI2	Uncharacterized protein
A0A4X1UXB1	PEST proteolytic signal-containing nuclear protein
A0A480HHU7	Integrin alpha-7
A0A5K1UBB6	Sarcoglycan alpha	SGCA
A0A4X1TPC2	Ribosomal_L23eN domain-containing protein	RPL23A
A0A4X1U0Q7	RuvB-like helicase	RUVBL1
A0A4X1TKK7	Eukaryotic translation initiation factor 4C	EIF1AY
K7GLU6	Aminopeptidase	ERAP1
A0A4X1SRL9	SERPIN domain-containing protein
A0A287BSZ9	Dynein light intermediate chain	DYNC1LI2
A0A4X1SRI1	Fibulin-5	FBLN5
A0A4X1VD56	Valine--tRNA ligase
A0A286ZSM1	Very-long-chain (3R)-3-hydroxyacyl-CoA dehydratase	HACD1
A0A480SQD8	Inter-alpha-trypsin inhibitor heavy chain H1 isoform a preproprotein
F1RPU8	Mitochondrial pyruvate carrier	MPC2
A0A287ATH4	Glypican-1	GPC1
A0A286ZVT0	Endoplasmic reticulum junction formation protein lunapark	LNPK
A0A286ZMT0	MARVEL domain-containing protein	SYPL1
F1RVY7	Galactokinase	GALK1
A0A4X1VNW6	Mitochondrial import inner membrane translocase subunit TIM44	TIMM44
A1XQS3	Mitochondrial NDUFA4	NDUFA4
F1RHW4	RAS related	RRAS
A0A0B8S0A2	Chloride intracellular channel protein	CLIC1
F1SKJ0	RBR-type E3 ubiquitin transferase	ARIH2
A0A480KRK1	Serine/threonine-protein kinase Nek7
A0A287BL93	Heterogeneous nuclear ribonucleoprotein M	HNRNPM
A0A4X1UEE0	Uncharacterized protein	PCOLCE
A0A4X1TDU1	Cytochrome c oxidase subunit 7A1, mitochondrial	COX7A1
A0A287AAG7	Pyruvate dehydrogenase phosphatase regulatory subunit	PDPR
A0A4X1TIP6	Serine/threonine-protein phosphatase 2A activator
A0A4X1V9N4	Protein-synthesizing GTPase	EIF2S3
A0A5G2R5P0	MICOS complex subunit	APOO
A0A480TGL3	Eukaryotic translation initiation factor 4 gamma 3 isoform X1
A0A5G2QI85	Uncharacterized protein	RRAS2
I3LVK3	Leucyl-tRNA synthetase	LARS1
A0A4X1SMX6	SHSP domain-containing protein	HSPB3
A0A5G2RAT8	Cytochrome b5	CYB5A
A0A4X1VY66	Eukaryotic translation initiation factor 3 subunit I	EIF3I
A0A4X1VVD8	Uncharacterized protein	SQSTM1
A0A4X1W778	Uncharacterized protein	PLGRKT
A0A5G2QNH8	Ras-related protein Rab-21	TMEM19
A0A5G2QNV7	Isochorismatase domain containing 1	ISOC1
Q00P27	Glyceraldehyde-3-phosphate dehydrogenase (Fragment)	GAPDH
A0A2Z2YPW6	von Willebrand factor	VWF
A0A4X1VJK2	NAD-dependent protein deacylase sirtuin-5, mitochondrial	SIRT5
A0A4X1VLR1	Uncharacterized protein	TMEM109
A0A4X1TQD7	Isoleucyl-tRNA synthetase	IARS1
A0A4X1WAL1	Uncharacterized protein	ACTR2
A0A5G2QP32	Eukaryotic translation initiation factor 4H	EIF4H
A0A480JH79	Haloacid dehalogenase-like hydrolase domain-containing 5 isoform 2
A0A4X1W635	ER membrane protein complex subunit 1
A0A5S6GSJ7	Optineurin	OPTN
F1S8P1	Sacchrp_dh_NADP domain-containing protein	SCCPDH
Q5JZM5	Myelin protein-zero (Fragment)	MPZ
A0A287BN36	RAB5C, member RAS oncogene family	RAB5C
F1RRA6	ADP/ATP translocase	SLC25A31
Q3ZDQ5	Caveolin-3	CAV3
A0A4X1T5U8	Ribosomal_L16 domain-containing protein
A0A4X1UNL3	Uncharacterized protein	SORBS1
A0A4X1SU27	Uncharacterized protein	DRG2
A0A480KBF1	5-demethoxyubiquinone hydroxylase, mitochondrial isoform 1 (Fragment)
A0A480W0S0	60S ribosomal protein L21
A0A5G2QFH4	Transformer 2 beta homolog	TRA2B
A0A4X1SD82	Uncharacterized protein	LOC100157017
A0A4X1W169	PHB domain-containing protein	STOML2
A0A4X1TVB7	Non-specific serine/threonine protein kinase	PAK2
A0A481CES9	Protein disulfide-isomerase
A0A480KM09	Complex I-B17	NDUFB6
A9YUB1	Cysteine and histidine-rich domain-containing protein 1	CHORDC1
F1S8E9	Nicalin	NCLN
A0A4X1SL55	Ig-like domain-containing protein
A0A4X1VUF2	Ubiquitin-like domain-containing protein
A0A4X1UVN4	S-phase kinase-associated protein 1	SKP1
A0A287BKA5	Uncharacterized protein	PRR33
A0A287BLJ2	Glutaryl-CoA dehydrogenase isoform a	GCDH
A0A4X1VSA7	AP-2 complex subunit alpha	AP2A1
A0A4X1SJT5	Clathrin light chain	CLTB
A0A287AJ82	Homer scaffold protein 1	HOMER1
A0A4X1SXE5	Fibrillar collagen NC1 domain-containing protein	COL5A1
A0A481C7A2	Collagen alpha-1(XVIII) chain isoform 2 preproprotein
F1SB55	Peptidase, mitochondrial processing subunit beta	PMPCB
A0A5K1VI30	Aminoacyl tRNA synthetase complex interacting multifunctional protein 1	AIMP1
F1S4A6	PDZ domain-containing protein	SYNJ2BP
A0A287B8R8	Acyl-CoA synthetase long chain family member 3	ACSL3
I3LL27	Vesicle-fusing ATPase	VPS4A
A0A5S6GJG2	Serine/arginine-rich splicing factor 1	SRSF1
A0A480L8S1	Complex I-B22 (Fragment)
A0A4X1VNJ3	Uncharacterized protein
K9IVK4	Solute carrier family 37 (Glucose-6-phosphate transporter), member 4	SLC37A4
Q6SEG5	Ubiquitin carboxyl-terminal hydrolase isozyme L1	UCHL1
A0A4X1SWU4	Septin	SEPTIN11
A0A287AP21	Peptidyl-prolyl cis-trans isomerase	PPIF
A0A286ZJT5	Sorbin and SH3 domain containing 1	SORBS1
A0A4X1UVD0	Uncharacterized protein	MYOF
A0A4X1W353	4-phosphopantetheine phosphatase
A0A4X1VMC5	Heme oxygenase (biliverdin-producing)	HMOX2
A0A287AGA5	15 kDa phosphoprotein enriched in astrocytes	PEA15
A0A5G2QLD8	Eukaryotic translation initiation factor 1	EIF1
A0A287ANZ8	Thy-1 antigen	THY1
A0A286ZSH0	RCSD domain containing 1	RCSD1
Q64L94	Proteasome activator complex subunit 1	PSME1
A0A480IS85	Epoxide hydratase (Fragment)
Q29388	Phosphoglucomutase (Fragment)
F1SSI1	Protein phosphatase, Mg2+/Mn2+ dependent 1A	PPM1A
A0A0B8RVK4	Proteasome subunit beta	PSMB2
A0A286ZL02	Hook microtubule tethering protein 3	HOOK3
A0A4X1SJN9	Uncharacterized protein	HYOU1
F1S3I3	Eukaryotic translation initiation factor 3 subunit G	EIF3G
F2Z5Q6	40S ribosomal protein S6	RPS6
A0A4X1VTK1	HATPase_c domain-containing protein
A0A480TC20	Tumor susceptibility gene 101 protein
A0A4X1VMS6	Calponin	CNN1
A0A4X1VYE4	60S ribosomal protein L13a	RPL13A
P46410	Glutamine synthetase	GLUL
A0A480YT79	Leucine-rich repeat-containing protein 47
I3LM79	Dipeptidyl peptidase 9	DPP9
A0A4X1SNR4	Ig-like domain-containing protein
A0A5G2QA32	Protein arginine methyltransferase 1	PRMT1
A0A286ZPF5	Mitogen-activated protein kinase	MAPK1
A0A4X1T5L0	Band 4.1
F1SF13	Cobl domain-containing protein
A0A287A5S7	Dimethylargininase	DDAH2
A0A4X1UYL6	Proteasome subunit beta	PSMB6
A0A4X1W4U5	Ubiquitin carboxyl-terminal hydrolase	USP15
I3LMI4	40S ribosomal protein S23
A0A286ZIS3	Protein-serine/threonine phosphatase	DUSP29
A0A287BD01	Hydroxymethylglutaryl-CoA lyase	HMGCL
A0A4X1TJ42	Ubiquinone biosynthesis monooxygenase COQ6, mitochondrial	COQ6
A0A4X1UCH7	Histone H2A	LOC100512448
A6N8P5	Multiprotein bridging factor 1	MBF1
A0A287AYH3	Ubiquilin 1	UBQLN1
A0A075B7J0	Ig-like domain-containing protein
A0A4X1UXG0	PB1 domain-containing protein	TFG
F1RG85	Myosin XVIIIB	MYO18B
A0A4X1W5F1	Methionine--tRNA ligase, cytoplasmic
F1S1U9	E3 ubiquitin-protein ligase	UBR3
A0A4X1SPC1	Coatomer subunit delta	ARCN1
A0A5G2QI20	Phosphomannomutase	PMM2
A5GHK3	Prefoldin subunit 4	PFDN4
A0A480S7L2	Transforming acidic coiled-coil-containing protein 2 isoform X9
A0A076JEC0	NADH-ubiquinone oxidoreductase chain 4	ND4
A0A480V031	FYVE and coiled-coil domain-containing protein 1 isoform X1
A0A4X1UYQ0	Uncharacterized protein	CRKL
A0A481B8E5	Acetyl-coenzyme A synthetase
A0A480LYC3	Ras GTPase-activating protein 4 isoform 1
A0A4X1UFJ2	ATP synthase lipid-binding protein	ATP5MC3
A0A4X1UXG2	PCI domain-containing protein	COPS7A
F1RPW8	Asparaginase-like protein 1	ASRGL1
A0A4X1U387	Uncharacterized protein
F1S006	Protein-ribulosamine 3-kinase	FN3K
A0A4X1TXS6	Uncharacterized protein	CNBP
A0A5G2Q912	Acyl-CoA synthetase long chain family member 6	ACSL6
A0A480NWQ8	Sulfotransferase
A0A4X1VMP0	Ankyrin_rpt-contain_dom domain-containing protein	MTPN
A0A286ZN52	Proteasome subunit beta	PSMB3
A0A480Z819	Eukaryotic translation initiation factor 3 subunit C	EIF3C
A0A480KJI8	Tubulin-specific chaperone D
A0A5G2Q7Z2	Protein S100	LOC110258323
A0A4X1TXJ8	60S ribosomal protein L30	RPL30
A0A4X1SJK8	40S ribosomal protein S24	RPS24
A0A4X1TV68	Signal recognition particle receptor subunit beta
A0A4X1TWX8	PKS_ER domain-containing protein	VAT1
A0A0B8RTC1	Protein kinase C	PRKCQ
A0A481CAL2	SURF1-like protein
A0A287AG70	Glutathione peroxidase	GPX1
A0A4X1SMB1	Uncharacterized protein	GNAI2
I3LDS3	Keratin 10	KRT10
A0A287AJT7	60S ribosomal protein L28	RPL28
A0A4X1U4S0	J domain-containing protein
A0A5G2R7N1	Signal sequence receptor subunit delta	SSR4
A0A4X1T017	Uncharacterized protein	ASL
Q8HZV3	Transferrin receptor protein 1	TFRC
A0A287AQ33	LanC like 2	LANCL2
A0A4X1W9G6	Protein FAM136A	FAM136A
A0A4X1U8F3	Sorting nexin-2	SNX2
A0A480R6M5	Band 4.1-like protein 2 isoform f
A0A4X1W6X4	Methyltransf_11 domain-containing protein
A0A4X1VKB0	Uncharacterized protein
A0A480N4X7	40S ribosomal protein S26
A0A4X1SYL2	Ig-like domain-containing protein
A0A4X1VVA3	60S ribosomal protein L3	RPL3
A0A4X1U1L3	Ig-like domain-containing protein
A0A4X1WE06	Trans-3-hydroxy-L-proline dehydratase	L3HYPDH
F1RQ90	RNA-binding motif protein, X chromosome isoform 1	RBMX
P29412	Elongation factor 1-beta	EEF1B
A0A4X1UYS0	SERPIN domain-containing protein	SERPIND1
A0A4X1U8R6	Rho-associated protein kinase	ROCK2
A0A286ZIW5	2-hydroxyacyl-CoA lyase 2	ILVBL
A0A287BKP7	Syncoilin isoform 1	SYNC
A0A287A3A3	A-kinase anchoring protein 12	AKAP12
P81045	Cytochrome c oxidase copper chaperone	COX17
P04163	Protein S100-A10	S100A10
F1SGI7	IF rod domain-containing protein	KRT75
A0A4X1W1R6	Staphylococcal nuclease domain-containing protein	SND1
F1RF28	Thrombospondin 4	THBS4
F1SQA9	GATOR complex protein SEC13	SEC13
A0A4X1VR88	Uncharacterized protein	HNRNPAB
A0A4X1V158	Dynein light intermediate chain
A0A4X1TWS8	AA_TRNA_LIGASE_II_ALA domain-containing protein	AARSD1
A0A287AD42	Methionine aminopeptidase 2	METAP2
Q2VTP6	Peptidylprolyl isomerase	FKBP1A
K7GQ50	Protein S100-A1	S100A1
A0A287B2X0	Copine 3	CPNE3
F1S982	Coatomer subunit beta	COPB1
A0A286ZMQ7	RAB12, member RAS oncogene family	RAB12
A0A4X1WCS5	Calcium channel voltage-dependent subunit beta 3	CACNB3
A0A480Q1D2	Beta-parvin isoform X3
A0A4X1TZA2	Uncharacterized protein	RAB7A
A0A4X1V325	Uncharacterized protein
A0A480X352	Nucleoside diphosphate kinase
A0A5G2QYU4	Mitochondrial calcium uptake 2	MICU2
D6BV38	L-gulonate 3-dehydrogenase	GulDH
A0A0B8RSL6	Methyltransferase like 7A	METTL7A
A0A4X1T228	Uncharacterized protein	HECTD1
A0A5K1VDW0	Actin-related protein 2/3 complex subunit 5	ARPC5L
A0A4X1THM1	Signal transducer and activator of transcription	STAT1
F1SLZ5	Coenzyme Q10A	COQ10A
A0A4X1V9E1	Uncharacterized protein	PLS3
A0A481BSL2	Insulin-degrading enzyme isoform 1
A0A5G2Q7D1	Neutral cholesterol ester hydrolase 1	NCEH1
A0A4X1TQP5	Glutathione peroxidase
A0A4X1U6V8	Uncharacterized protein	TOR1AIP1
K9IVK1	Hexose-6-phosphate dehydrogenase (Glucose 1-dehydrogenase)	H6PD
I3LNY6	Nestin	NES
A0A287A2M4	Uncharacterized protein	CRIP2
A0A4X1TFL4	Poly [ADP-ribose] polymerase	PARP1
A0A4X1UC00	Ubiquitin-protein ligase E3A	UBE3A
A0A287AD92	GrpE protein homolog	GRPEL1
A0A480Z722	Tubulointerstitial nephritis antigen-like isoform 1
A0A480UBN5	S-methyl-5-thioadenosine phosphorylase	MTAP
A0A480ZDU2	Palmdelphin
B2LUN4	Glycogen synthase kinase-3 beta	GSK3-beta
A0A480LY90	SUN domain-containing protein 1 isoform c
A0A4X1STR7	U-box domain-containing protein	STUB1
A0A4X1W0Z3	Hexokinase
B3GMU8	Nicotinamide phosphoribosyltransferase
A0A4X1TI76	3-hydroxyisobutyryl-CoA hydrolase, mitochondrial	HIBCH
A0A287AXC7	Uncharacterized protein	STXBP3
A0A4X1VSI5	Uncharacterized protein	PFDN2
A0A480WUT2	Endophilin-B1 isoform 1
I3LUD1	Superoxide dismutase [Cu-Zn]	SOD3
A0A4X1TXH1	Cytochrome c oxidase subunit 6C	COX6C
A0A5S8KLN1	Clusterin	CLU
F1STL6	Band 4.1	EPB41
A0A4X1TBV8	Uncharacterized protein	MOB1B
A0A4X1T8R9	26S proteasome non-ATPase regulatory subunit 8	PSMD8
F1RIF3	Fumarylacetoacetase	FAH
A0A0B8S051	Methylcrotonoyl-CoA carboxylase 2 (Beta)	MCCC2
A0A5G2QDK4	cAMP-dependent protein kinase inhibitor alpha	PKIA
P20112	SPARC	SPARC
A0A287B3T2	Ferrochelatase	FECH
I3L9U0	Myosin light chain 5	MYL5
A0A5G2QGD5	SPG7 matrix AAA peptidase subunit, paraplegin	SPG7
A0A480MQZ9	Eukaryotic translation initiation factor 3 subunit L	EIF3L
A0A4X1TSD0	Uncharacterized protein	COL3A1
A0A0B8RSJ6	NEDD8-activating enzyme E1 regulatory subunit	NAE1
A0A4X1UPF0	Peptidyl-prolyl cis-trans isomerase	PIN1
A0A5G2QQK9	Eukaryotic translation initiation factor 3 subunit M	EIF3M
A0A0F6N3S1	MHC class I antigen
A0A4X1W5Z3	WD repeat-containing protein 44	WDR44
F1RYJ5	Zinc finger CCCH domain-containing protein 15	ZC3H15
A0A4X1WCX7	Uncharacterized protein	TMEM263
A0A4X1T3F8	Uncharacterized protein	CHMP4B
A0A480UKG6	Vacuolar proton pump subunit B
A0A218KAH0	MHC class I antigen
A0A5G2QEN4	Isoleucyl-tRNA synthetase	IARS2
A0A5G2QX42	Isochorismatase domain containing 2	ISOC2
F1RX49	ATP-dependent 6-phosphofructokinase	PFKP
A0A481CJD3	Acyl-CoA dehydrogenase family member 10 isoform b
A0A5G2QRG3	Carbonic anhydrase 2	CA2
A0A4X1V187	Uncharacterized protein	RAB8A
A0A480VR37	60S ribosomal protein L36a (Fragment)
A0A287B462	Mitochondrial amidoxime reducing component 2	MTARC2
A0A480HJW4	Angiotensin-converting enzyme
A0A480X0T9	Protein flightless-1 homolog isoform 1
A0A287BLQ4	M20_dimer domain-containing protein	PM20D1
A0A4X1UP22	PHB domain-containing protein	STOM
A0A4X1TWR8	H15 domain-containing protein	LOC100516295
A0A5G2QSB8	Enhancer of rudimentary homolog	ERH
A0A4X1TM93	OMPdecase	UMPS
A0A4X1UIB2	Mitochondrial fission 1 protein	FIS1
A0A287BED1	Prefoldin subunit 1	PFDN1
A0A287AWS4	60S ribosomal protein L27a	RPL27A
A0A287B8R2	Nuclear distribution protein C homolog	NUDC
A0A481AHR6	Glutathione reductase
A0A4X1SE41	Uncharacterized protein	CLASP1
A0A4X1TQX5	Uncharacterized protein	SET
A0A4X1UKQ7	Complement component 1 Q subcomponent-binding protein, mitochondrial
P81405	Saposin-B-Val	PSAP
A0A4X1SPV9	NEDD8
A0A5G2QH63	Ubiquitination factor E4A	UBE4A
A0A5G2RA54	Nucleobindin-1	NUCB1
F1SP93	H(+)-transporting two-sector ATPase	ATP6V1A
A0A480RKF3	Protein argonaute-1 isoform X5
A0A0B8S0B1	Adenylyl cyclase-associated protein	CAP1
A0A4X1W6G6	PrdX deacylase domain-containing protein 1
A0A4X1T6X0	Vps5 domain-containing protein	SNX6
A0A4X1TBL0	Uncharacterized protein
P62272	40S ribosomal protein S18	RPS18
A0A4X1UH51	Small monomeric GTPase	RALA
A0A287A8S0	LIM and SH3 domain protein 1	LASP1
A0A480THA1	Glutathione S-transferase kappa 1 isoform a (Fragment)
A0A480TF78	Calcium-transporting ATPase
A0A5G2RAD0	Dual specificity protein phosphatase	DUSP13
A0A480JMC0	Glutaminyl-tRNA synthetase
A0A5G2Q8W1	Chloride intracellular channel protein	CLIC4
A0A287BPM1	Collagen type V alpha 2 chain	COL5A2
A0A481B6W2	Smoothelin isoform X15-like
A0A5G2QTM2	Prostaglandin E synthase 3	PTGES3
A0A4X1UCT3	Clustered mitochondria protein homolog	CLUH
A0A480KYL2	LEM domain-containing protein 2 isoform 1
A0A287A3Z4	Plasma retinol-binding protein	RBP4
A0A4X1SHV3	Alpha-carbonic anhydrase domain-containing protein	CA14
A0A4X1TBN3	CAP-Gly domain-containing protein	TBCB
A0A4X1UFZ0	5-AMP-activated protein kinase subunit gamma-3	PRKAG3
F1RMM0	Caveolae associated protein 3	CAVIN3
A0A480ZW98	Coiled-coil domain-containing protein 47
A0A5G2QEV5	Inter-alpha-trypsin inhibitor heavy chain H2	ITIH2
A0A480V6I4	Proteasome activator complex subunit 2
A0A287BM94	Biliverdin reductase A	BLVRA
A0A4X1SNZ7	Ubiquitin-like protein 5
A0A287BRL8	Myristoylated alanine rich protein kinase C substrate	MARCKS
I3LSU1	Non-POU domain containing octamer binding	NONO
A0A480WRY7	Histone methyltransferase SMYD2
A0A5G2RHS1	MICOS complex subunit	APOOL
A0A287AJN7	Syntaxin 4	STX4
A0A287AGA0	Microfibril associated protein 5	MFAP5
A0A4X1VMV0	ATP-dependent dihydroxyacetone kinase	TKFC
A0A481CK36	Proteasomal ubiquitin receptor ADRM1 isoform 1	ADRM1
A0A4X1T0Z9	Ig-like domain-containing protein
F1SSV2	Calcineurin like EF-hand protein 1	CHP1
A1XQU9	40S ribosomal protein S20	RPS20
A0A5G2RKP2	Phenylalanine--tRNA ligase	FARSA
I3LRG2	Peroxin-19	PEX19
A0A4X1THW7	Coiled-coil domain-containing protein 43	CCDC43
A0A4X1VMT5	40S ribosomal protein S28	RPS28
F1RXS0	Selenoprotein O	SELENOO
A0A287BTC2	DNA-(apurinic or apyrimidinic site) endonuclease	APEX1
A0A075B7H9	Ig-like domain-containing protein
Q95L19	60S ribosomal protein L19 (Fragment)
A0A4X1SGA1	Uncharacterized protein	LOC102167522
F1RL04	Protein phosphatase, Mg2+/Mn2+ dependent 1F	PPM1F
A0A287B0I3	Rho GDP dissociation inhibitor beta	ARHGDIB
A0A4X1TR60	ATP synthase F1 subunit epsilon
A0A4X1VYL3	Uncharacterized protein	UBQLN4
F1SHW1	Extended synaptotagmin 2	ESYT2
A0A4X1W349	Uncharacterized protein
A0A4X1VT51	CN hydrolase domain-containing protein
B5APU7	Arp2/3 complex 34 kDa subunit
A0A4X1ULI0	UBC core domain-containing protein	UBE2G1
A0A4X1VPM2	40S ribosomal protein S9	RPS9
A0A5G2RJ56	Galectin	LGALSL
A0A4X1W191	DZF domain-containing protein	ILF2
A0A4X1U5F3	Microsomal prostaglandin E synthase 2
A0A5G2REF2	Aspartate beta-hydroxylase	ASPH
A0A4X1SXI8	Uncharacterized protein	SRSF7
K7GQL2	Coagulation factor XIII A chain	F13A1
A0A4X1V6D7	Uncharacterized protein
A0A287BA12	Vesicle-fusing ATPase	VPS4B
A0A4X1VRB6	Ubiquitin carboxyl-terminal hydrolase 7	USP7
Q45FY6	Hypoxanthine-guanine phosphoribosyltransferase	HPRT1
F1S9I6	MOSC domain-containing protein	MTARC1
A0A287A4C3	Ubiquitin specific peptidase 2	USP2
A0A4X1U911	ATP synthase membrane subunit f
P63221	40S ribosomal protein S21	RPS21
A0A481D2F4	Calponin (Fragment)
A0A4X1SZ37	Uncharacterized protein	SLC25A20
A0A287B5Q1	Uncharacterized protein	FBLN2
A0A4X1SKS1	Methionine aminopeptidase 2	METAP2
A0A4X1SPR8	Uncharacterized protein
F1SLF4	SMYD family member 5	SMYD5
A0A287BBZ8	Myosin light chain kinase, smooth muscle	MYLK
A0A4X1U4U2	Vacuolar protein sorting-associated protein 29	VPS29
A0A4X1VBD2	C4a anaphylatoxin	C4A
A0A287BL36	Uncharacterized protein
A0A4X1TD05	Cystatin-B
A0A480QG19	Peptidylprolyl isomerase
A0A4X1VTH3	40S ribosomal protein S15	RPS15
A0A287A4R7	J domain-containing protein	DNAJB2
K7GL83	Interleukin enhancer binding factor 3	ILF3
A0A480J4N5	Dihydropyrimidinase-related protein 3
A0A5G2QJK4	Small ubiquitin-related modifier	SUMO2
A0A480VX24	Vesicular integral-membrane protein VIP36 (Fragment)
F1SAP4	T1-TrpRS	WARS1
F1SS33	Coiled-coil domain containing 9B	CCDC9B
A0A287AK42	Phosducin like 3	PDCL3
A0A287AUY5	PWWP domain-containing protein	HDGFL3
A0A287ARW4	FGGY carbohydrate kinase domain containing	FGGY
D2D3R3	Integrin beta-1-binding protein 2 isoform 1
A0A4X1UAA8	GB1/RHD3-type G domain-containing protein	LOC100523668
A0A480LA11	Serine/threonine-protein kinase Nek9 isoform 2
A1Z623	Selenoprotein F	SELENOF
A0A4X1T7J4	LRRcap domain-containing protein	ANP32A
A0A481BA38	Lysophosphatidylcholine acyltransferase 3	LPCAT3
A0A4X1TK48	Adenylate kinase 4, mitochondrial	AK4
A0A287B1X5	TPD52 like 2	TPD52L2
A0A480TJR2	Eukaryotic translation initiation factor 3 subunit E (Fragment)
F1S105	Ubiquitin-conjugating enzyme E2 D3 isoform 1	UBE2D3
A0A481AUZ6	Zyxin
A0A4X1U3T9	Uncharacterized protein	CCDC6
A0A287BNP5	Mediator of ErbB2-driven cell motility 1	MEMO1
A0A4X1TPV7	Uncharacterized protein	RAC1
A0A5G2R744	Protein phosphatase methylesterase 1	PPME1
I3LEF2	Nucleoredoxin	NXN
Q06AA9	Ubiquitin-conjugating enzyme E2 D2	UBE2D2
A0A4X1VNX1	26S proteasome regulatory subunit RPN11	PSMD14
A0A287AWT8	Sestrin 1	SESN1
A0A480PFJ9	Cytochrome b5 type B
A0A480YT10	Cleft lip and palate transmembrane protein 1 (Fragment)
A0A287ART5	Eukaryotic translation initiation factor 3 subunit K	EIF3K
A0A480WZ84	Eukaryotic elongation factor 2 kinase
A0A4X1V3Z6	60S ribosomal protein L9	RPL9
A0A286ZSA7	3-hydroxybutyrate dehydrogenase 2	BDH2
A0A4X1UYH7	RRM domain-containing protein	HNRNPC
F1RRD3	N-alpha-acetyltransferase 15, NatA auxiliary subunit	NAA15
A0A286ZRB3	Histone domain-containing protein
A0A4X1VZE4	LIM and senescent cell antigen-like-containing domain protein	LIMS1
A0A480J3H0	Signal sequence receptor subunit alpha
A0A4X1SNM8	Eukaryotic translation initiation factor 3 subunit F	EIF3F
A0A4X1W070	S-adenosylmethionine synthase
P48819	Vitronectin	VTN
A0A097P5T5	Cytochrome c oxidase subunit 1	COX1
A0A480JT72	RuvB-like helicase (Fragment)
A0A4X1SXF0	FAD-binding PCMH-type domain-containing protein	D2HGDH
A0A4X1SHE8	Uncharacterized protein
A0A4X1T7N0	Casein kinase I isoform alpha	CSNK1A1
A0A287A9L8	2,3-cyclic-nucleotide 3-phosphodiesterase	CNP
A0A5G2R9Q2	Eukaryotic translation initiation factor 3 subunit D	EIF3D
D9U8D1	Dynein light chain	DYNLL1
A0A5G2QMI6	Septin 9	SEPTIN9
A0A286ZSJ9	Adenosylhomocysteinase like 2	AHCYL2
A0A480I421	Phosphatidylinositol 5-phosphate 4-kinase type-2 beta	PIP4K2B
A0A4X1WDC5	DUF3730 domain-containing protein	FOCAD
A0A5G2R6H3	TBC1 domain family member 17	TBC1D17
A0A4X1TF27	Protein transport protein SEC23	SEC23A
A0A4X1UCM9	Alpha-mannosidase	MAN2A2
F1SU87	Mitochondrial calcium uptake 1	MICU1
A0A4X1VM94	Uncharacterized protein	PPIG
F1SHV8	HECT-type E3 ubiquitin transferase	UBE3C
A0A287BFT5	Target of myb1 membrane trafficking protein	TOM1
I3LTF9	Kinesin family member 5A	KIF5A
A0A4X1U2H3	Coatomer subunit gamma	COPG1
A0A287AWH8	Coatomer subunit zeta	COPZ1
A0A480VYA5	ADP-ribose pyrophosphatase, mitochondrial isoform a
A0A480U169	Ras-interacting protein 1
K7GSY7	FUS RNA binding protein	FUS
A0A287AL59	CTP:phosphoethanolamine cytidylyltransferase	PCYT2
A0A5G2RC36	Eukaryotic translation initiation factor 4E	EIF4E
F2Z530	Ubiquitin-fold modifier-conjugating enzyme 1	UFC1
A0A4X1VH44	Uncharacterized protein	RDH13
A0A480VNW9	Keratin-associated protein 10-4-like isoform X6
F1S1L1	Mitochondrial import inner membrane translocase subunit	TIMM8A
A0A4X1W0G3	Uncharacterized protein
A0A286ZIJ1	X-prolyl aminopeptidase 1	XPNPEP1
I3LTI7	DDB1 and CUL4 associated factor 6	DCAF6
A0A4X1UJ67	Uncharacterized protein	NUB1
A0A4X1UZT6	Ubiquitin carboxyl-terminal hydrolase	USP13
F1RK90	Periplakin	PPL
A0A480TMR5	Aldose 1-epimerase
A0A4X1V7J2	CARD_2 domain-containing protein	MAVS
A0A286ZJ74	Nucleoprotein TPR	TPR
A0A480M856	Arginyl-tRNA--protein transferase 1	ATE1
A0A480W9G4	40S ribosomal protein S13
A0A5G2R9S6	Maleylacetoacetate isomerase	GSTZ1
A0A4X1TVP7	Uncharacterized protein	FAM114A2
A0A5G2RMS2	Homer scaffold protein 3	HOMER3
A0A4X1VPW4	CSD domain-containing protein	CARHSP1
A0A4X1VCE6	Uncharacterized protein	TAPT1
A0A5G2QKQ5	Elastin microfibril interfacer 1	EMILIN1
A0A4X1VG41	Beta-2-microglobulin
L7UWM1	MHC class I alpha chain (Fragment)	SLA-2
F1SU06	Heterochromatin protein 1-binding protein 3	HP1BP3
B5KN66	NADH-ubiquinone oxidoreductase chain 3	ND3
P12309	Glutaredoxin-1	GLRX
A0A5G2R814	SRP receptor subunit alpha	SRPRA
A0A480HHR0	Actin-related protein 2/3 complex subunit
A0A5G2QLR8	2-oxoisovalerate dehydrogenase subunit alpha	TMEM91
F1SGL9	Fat storage-inducing transmembrane protein 1	FITM1
F1SUS0	Microfibril associated protein 2	MFAP2
A0A5G2R9S9	Ig-like domain-containing protein
A0A4X1U7R6	Uncharacterized protein	UPF1
A0A4X1USX9	Uncharacterized protein
F1S710	Calcyclin-binding protein	CACYBP
A0A481DHP5	40S ribosomal protein S25 (Fragment)
F1S0L8	Metadherin	MTDH
A0A480P5X1	AP complex subunit beta
A0A5G2Q9K4	Dynein light chain roadblock	DYNLRB1
A0A5S6GYA9	Serine/threonine-protein kinase A-Raf	ARAF
A0A287B8Z4	Protein tyrosine phosphatase 4A2	PTP4A2
A0A5K1VSS6	Protein kinase domain-containing protein	PAK1
A0A4X1SSD2	Uncharacterized protein	CAPRIN1
A0A4X1T5D5	Cytochrome c oxidase subunit	LOC100626250
A0A4X1VSR2	Tetraspanin	CD151
A0A287AI66	Glycylpeptide N-tetradecanoyltransferase	NMT1
A0A5G2Q8L1	Alpha-MPP	PMPCA
A0A4X1UYD0	Signal recognition particle subunit SRP68	SRP68
A0A4X1TRD7	Uncharacterized protein
A0A2C9F3H8	BCL2-associated athanogene 6	BAG6
A0A480YYS5	Synaptosomal-associated protein 29 (Fragment)
A0A4X1T8Q4	AP complex subunit beta	AP2B1
F6Q3L0	APC-binding protein EB1	MAPRE1
K9J6I7	Adducin 1 (Alpha)	ADD1
A0A287A6S6	PPARGC1 and ESRR induced regulator, muscle 1	PERM1
A0A5G2R9D6	Peroxiredoxin-5	PRDX5
F1RI18	Complex III subunit 8	UQCRQ
A0A287AV76	BAG cochaperone 2	BAG2
I3LMU6	Reticulocalbin 3	RCN3
A0A4X1UG56	GOLD domain-containing protein
A0A4X1U8H2	PP28 domain-containing protein	PDAP1
A0A287B238	NIF3-like protein 1	NIF3L1
F1SJI1	Selenocysteine lyase	SCLY
I3LR41	Ring finger protein 7	RNF7
A0A5G2R0B1	Hexokinase	HK1
Q2EN77	Microsomal glutathione S-transferase 3	MGST3
A0A0B8RVI6	SF3B1 protein	SF3B1
A0A4X1SH17	Uncharacterized protein	LXN
A0A4X1TD59	Lactamase_B domain-containing protein	MBLAC2
A0A5S6HMS9	RNA-binding protein 4B	RBM4B
F1SSL4	ATP-binding cassette, sub-family F (GCN20), member 2	ABCF2
A0A4X1TZL8	Malic enzyme	ME3
A0A5G2QSH2	Uncharacterized protein	HNRNPA0
A0A287AMX5	AKAP2_C domain-containing protein	PALM2AKAP2
A0A0B8S047	Methylmalonyl-CoA isomerase	MUT
A0A5G2Q8S4	Thioredoxin related transmembrane protein 3	TMX3
A0A287B0T7	Chromobox protein homolog 3 isoform X1	CBX3
F2Z5Q5	Ras-related GTP-binding protein	RRAGA
A0A4X1W207	Lactamase_B domain-containing protein
O46599	Glycerine aldehyde 3-phosphate dehydrogenase (Fragment)	GAPDH
A0A286ZLC7	Protein-serine/threonine phosphatase	DUSP13
A0A287A2Z1	Prune exopolyphosphatase 1	PRUNE1
A0A287A8F1	Filamin A interacting protein 1	FILIP1
A0A287AB08	Uncharacterized protein	FNTA
A0A4X1VTJ5	Uncharacterized protein	DAZAP1
A0A5G2R5X2	G protein subunit alpha i3	GNAI3
A0A481D3P3	Transmembrane protein 43
A0A4X1SIM0	Hydroxymethylbilane synthase	HMBS
Q1W0Y2	Cytochrome c oxidase subunit 7C, mitochondrial	COX7C
Q29361	60S ribosomal protein L35	RPL35
A0A5K1UJP6	MAPK activated protein kinase 3	MAPKAPK3
A0A4X1SR60	Protein pelota homolog	PELO
P61013	Cardiac phospholamban	PLN
A0A4X1UUN5	Kinesin motor domain-containing protein
A0A287BPE6	SGNH_hydro domain-containing protein	IAH1
A0A481D343	NLR family member X1 isoform X1
A0A4X1VM56	RPOL4c domain-containing protein	POLR2D
A0A4X1V2Y4	Uncharacterized protein	MAGOHB
A9LFL0	NADH-ubiquinone oxidoreductase chain 5	ND5
A0A4X1TWV1	Uncharacterized protein
A0A5G2R6F5	Uncharacterized protein	YKT6
A0A4X1WBN0	IF rod domain-containing protein
A0A4X1TUE7	Phosphoinositide phospholipase C	PLCD1
A0A5G2R546	Uncharacterized protein	EMC4
A0A4X1W905	Uncharacterized protein
F1SEQ3	Growth hormone-inducible transmembrane protein	GHITM
A0A4X1T1H6	Surfeit locus protein 4
A0A480QT32	Myogenesis-regulating glycosidase isoform X1
P15175	Cathelin
A0A480SKA6	C4b-binding protein alpha chain isoform X1
A0A287BMW6	Complex I-ESSS	NDUFB11
F1RUP2	G-rich RNA sequence binding factor 1	GRSF1
A0A4X1VRZ2	60S ribosomal protein L36	RPL36
A0A287A992	Polysacc_synt_4 domain-containing protein	PBDC1
A0A480YXG3	Cleavage and polyadenylation specificity factor subunit 6
A0A4X1SG73	Uncharacterized protein	LOC100517166
A0A4X1SUP3	Ig-like domain-containing protein
A0A4X1SEA1	AB hydrolase-1 domain-containing protein	ABHD14B
A0A4X1SST9	MIF4G domain-containing protein	C16H5orf34
A0A4X1TCT0	Vesicle-fusing ATPase	NSF
A0A287AFC3	ELAV-like protein	ELAVL1
F1SRD2	Anoctamin	ANO10
A0A4X1UUY9	Protein phosphatase 1 regulatory subunit
A0A4X1TH11	Uncharacterized protein
A0A5G2QII7	Uncharacterized protein	KTI12
A0A5G2QMA3	Leucyl and cystinyl aminopeptidase	LNPEP
A0A480HA88	Prolow-density lipoprotein receptor-related protein 1
I3L9H6	39S ribosomal protein L50, mitochondrial	MRPL50
I3LI59	RNA-binding protein 8A	RBM8A
A0A480KBZ1	C-Jun-amino-terminal kinase-interacting protein 4 isoform X1	SPAG9
A0A5G2QBW4	N-alpha-acetyltransferase 10, NatA catalytic subunit	NAA10
A0A5G2R4W0	Collagen type XVIII alpha 1 chain	COL18A1
A0A287B1R3	Periostin	POSTN
A0A4X1VSE7	Uncharacterized protein	CKAP5
A0A4X1VTV1	Abhydrolase_2 domain-containing protein
A0A287ACP4	ERGIC and golgi 3	ERGIC3
A0A4X1VUR2	Polypyrimidine tract-binding protein 1	PTBP1
A0A4X1TBE7	Uncharacterized protein	DPY30
A0A5G2REQ7	Laminin subunit gamma 1	LAMC1
A0A4X1U6E7	SERPIN domain-containing protein	SERPINF2
A0A5K1UHC4	1-acylglycerol-3-phosphate O-acyltransferase 5	AGPAT5
F1S3E0	Transmembrane emp24 domain-containing protein 9	TMED9
A0A286ZQZ8	Dual specificity phosphatase 23	DUSP23
A0A287A6L6	RING-type domain-containing protein	XIAP
A0A4X1SSI5	Glucosamine-6-phosphate isomerase	GNPDA1
B2CNZ7	Cathepsin B	CTSB
F1RPV1	TIP41-like protein	TIPRL
B2CXA8	Acyl-CoA synthetase long-chain family member 4	ACSL4
F1STR1	Cathepsin C	CTSC
P80310	Protein S100-A12	S100A12
P62901	60S ribosomal protein L31	RPL31
A0A4X1VKU0	Amine oxidase	MAOB
A0A287AK23	MTSS I-BAR domain containing 1	MTSS1
A0A480LIS9	Patatin-like phospholipase domain-containing protein 7 isoform a
A0A5G2QSX1	Ribosome binding protein 1	RRBP1
A0A480N196	Sec1 family domain-containing protein 1 isoform a
A0A4X1TGI0	Uncharacterized protein	PFDN6
A0A5G2R7M4	Galectin	LGALS3
Q29223	60S ribosomal protein L34	RPL34
A0A4X1SWP9	Eukaryotic translation initiation factor 2A	EIF2A
A0A481D3Y7	Beta-2-syntrophin (Fragment)
A7XZB4	Protein acetyllysine N-acetyltransferase (Fragment)
A0A4X1V093	Uncharacterized protein	EHD4
A0A4X1TYR3	40S ribosomal protein S27	RPS27L
A0A4X1UQP3	Peptidase_M3 domain-containing protein
Q52NJ6	Ras-related protein Rab-14	RAB14
A1YH92	MHC class I antigen	SLA-6
Q71K49	ATP synthase protein 8	ATP8
A0A287ASP8	UBC core domain-containing protein	UBE2I
A0A286ZY48	Epsin 1	EPN1
A1XQS7	MCEE	MCEE
A0A4X1UAC9	IF rod domain-containing protein	LOC100737113
A0A5G2R9F2	Developmentally regulated GTP binding protein 1	DRG1
A0A4X1TJH9	Protein-histidine N-methyltransferase	SETD3
A0A480TED2	Mitochondrial import receptor subunit TOM40 homolog
F1RRC4	Chromosome 8 C4orf33 homolog	C8H4orf33
A0A480M4B0	[Phosphatase 2A protein]-leucine-carboxy methyltransferase 1 (Fragment)
A0A4X1VWX0	Uncharacterized protein	AKT1S1
A0A5G2R2V4	Coronin	CORO1C
F1S2W6	Histidine triad nucleotide binding protein 3	HINT3
A0A4X1VDW7	Sorbitol dehydrogenase	SORD
A0A4X1UYI8	Uncharacterized protein	COL12A1
A0A4X1VWI0	Non-specific serine/threonine protein kinase	RPS6KA2
F1SI50	Complex I-B12	NDUFB3
A0A287AZQ2	Sorbin and SH3 domain-containing protein 2	SORBS2
A0A287AW63	Coiled-coil-helix-coiled-coil-helix domain containing 7	CHCHD7
A0A480TLF3	Complement factor H isoform a
A0A4X1UQT0	Uncharacterized protein	DNAJA1
A0A480MTY5	Non-specific serine/threonine protein kinase
K7GPJ4	Acyl-CoA thioesterase 9	ACOT9
A0A287AE36	60S ribosomal protein L38	RPL38
Q06AB2	E2 ubiquitin-conjugating enzyme
A0A4X1U7H9	Pyroglutamyl-peptidase I
A0A287AGM1	Uncharacterized protein	TMEM245
K7GP41	55 kDa erythrocyte membrane protein	MPP1
A0A4X1VI57	Reticulon
A0A5G2Q888	Uncharacterized protein	TOMM20
F1S0R4	V-type proton ATPase subunit C	ATP6V1C1
A0A287B4D9	GTPase HRas isoform 1	HRAS
F1RT25	Sorting nexin 3	SNX3
F1RZY2	Immediate early response 3-interacting protein 1	IER3IP1
A0A4X1VYC2	UBC core domain-containing protein	UBE2H
F1SQL2	Uncharacterized protein	EFEMP1
A0A481D7K6	4F2 cell-surface antigen heavy chain isoform b
Q1HB18	NADH-ubiquinone oxidoreductase chain 2	NADH2
A0A4X1W1Y0	Uncharacterized protein	TMEM143
A0A4X1T0Y7	Fibrinogen C-terminal domain-containing protein	MFAP4
A0A287A7D8	Coatomer subunit epsilon	COPE
A0A4X1VCP6	UBC core domain-containing protein	UBE2D1
F1SNG6	Exocyst complex component Sec8	EXOC4
A0A4X1UL61	3-oxoacyl-[acyl-carrier-protein] synthase, mitochondrial	OXSM
A0A286ZZK0	Ankyrin repeat and SOCS box containing 2	ASB2
A0A5G2R482	Lysyl oxidase homolog	LOXL2
A0A287AGF9	NOP58 ribonucleoprotein	NOP58
A0A4X1TKX4	Uncharacterized protein	NTMT1
X5FB24	Proliferating cell nuclear antigen
A0A5G2QDE7	Golgi reassembly stacking protein 2	GORASP2
A0A286ZIT3	Thioredoxin related transmembrane protein 4	TMX4
I3LIH2	Inositol-1-monophosphatase	IMPA2
A0A287ANV7	Lymphocyte cytosolic protein 1	LCP1
Q70PG6	Fructose-bisphosphate aldolase (Fragment)	ALDOA
A0A480NU83	Coproporphyrinogen oxidase
A0A4X1SK99	Prolyl endopeptidase
A0A4X1TPF2	Uncharacterized protein	KYAT1
A0A4X1UBV1	Uncharacterized protein	SART1
A0A5G2RCG9	Tripartite motif containing 55	TRIM55
A0A5G2QVJ4	Phosphatidylethanolamine binding protein 4	PEBP4
A0A4X1UI47	ZnF_CDGSH domain-containing protein	CISD2
A0A4X1U6Y7	MFS domain-containing protein
A0A287A935	Uncharacterized protein	HSPA12B
A0A287B699	Ankyrin repeat and SOCS box containing 16	ASB16
A0A287A0I8	Drebrin 1	DBN1
F1SJL4	Cartilage intermediate layer protein 1	CILP
A0A4X1THN7	Uncharacterized protein	SLC25A24
A0A287BA24	Glycine cleavage system H protein	GCSH
A0A4X1SUA0	RRM domain-containing protein	SRSF3
A0A4X1VAJ6	Arm_2 domain-containing protein	ARMC10
A0A4X1UPT8	Protein-serine/threonine kinase	PDK2
F1RL20	Coiled-coil-helix-coiled-coil-helix domain containing 10	CHCHD10
Q9GL64	Transcription factor A (Fragment)	Tfam
F1RM45	Apolipoprotein E	APOE
F1RHE6	Potassium channel tetramerization domain containing 12	KCTD12
A0A5G2R742	Sarcospan	SSPN
I3LLF3	Phosphatidylinositol glycan anchor biosynthesis class S	PIGS
A0A4X1THM0	Protein-serine/threonine kinase
A0A4X1T5R1	Uncharacterized protein	NT5DC3
A0A287BF21	Golgi associated, gamma adaptin ear containing, ARF binding protein 3	GGA3
A0A5G2QMR2	Iron-sulfur cluster assembly factor IBA57	IBA57
A0A481CMH6	Uncharacterized protein C16orf46 homolog isoform X1
A0A5G2RMT5	UBC core domain-containing protein	UBE2D4
F1RGL8	Rabaptin, RAB GTPase binding effector protein 1	RABEP1
A0A4X1TXF7	Aminoacyl tRNA synthase complex-interacting multifunctional protein 2	AIMP2
A0A5G2R9U3	Mitochondrial import receptor subunit TOM22 homolog	TOMM22
I3LEF1	eIF-2B GDP-GTP exchange factor subunit epsilon	EIF2B5
F1RMD6	Vacuolar protein-sorting-associated protein 36	VPS36
A0A287BST6	NudC domain containing 3	NUDCD3
A0A4X1UI20	Longin domain-containing protein
A0A4X1TMD8	Protein odr-4 homolog
A0A5G2RAV6	Sodium channel protein	SCN4A
A0A4X1VRX4	Deoxyhypusine hydroxylase	DOHH
A0MWC5	Monocyte differentiation antigen CD14	CD14
A0A5G2QJP3	J domain-containing protein	DNAJB6
A0A4X1V266	Glucose transporter type 4, insulin-responsive
A0A480KQ15	Ornithine--oxo-acid aminotransferase
A0A287BLP7	Deoxyhypusine synthase	DHPS
A0A5G2QEV8	Guided entry of tail-anchored proteins factor 4	GET4
A0A4X1W912	Uncharacterized protein	EFHD2
A0A5K1VDV6	Uncharacterized protein	ARPC4
A0A480U358	Protein preY, mitochondrial (Fragment)
A0A4X1SS68	CENP-V/GFA domain-containing protein
A0A287B833	Ataxin 2	ATXN2
A0A287ADX8	SUZ domain-containing protein 1	SZRD1
A0A287BIR3	DDB1 and CUL4 associated factor 7	DCAF7
F2Z518	Late endosomal/lysosomal adaptor, MAPK and MTOR activator 2	LAMTOR2
A0A4X1SD79	Glutaredoxin domain-containing protein	GLRX5
P80928	Macrophage migration inhibitory factor	MIF
A0A286ZYD9	Nuclear mitotic apparatus protein 1	NUMA1
A0A4X1UZE4	Uncharacterized protein
A0A5G2QBZ4	Inorganic diphosphatase	PPA2
A0A5G2R656	Uncharacterized protein	DEPTOR
F1RX84	Pyridoxal phosphate homeostasis protein	PLPBP
A0A4X1WBK5	IF rod domain-containing protein
A5A8V8	U6 snRNA-associated Sm-like protein LSm2	LSM2
B5APU8	Actin-related protein 2/3 complex subunit 3	ARPC3
A0A5G2QE95	Pyrroline-5-carboxylate reductase	PYCR1
A0A287AQB8	Microsomal glutathione S-transferase 2	MGST2
G0KXQ5	MHC class II antigen	SLA-DQB
A0A4X1V2W0	Phosphorylase b kinase regulatory subunit
A0A480Z1F7	Rab3 GTPase-activating protein non-catalytic subunit
A0A4X1SGW5	Uncharacterized protein	SEC61B
A0A480TQY6	Phosphatidylinositol-3,4,5-trisphosphate 5-phosphatase
A0A287AUH7	Catenin beta 1	CTNNB1
E1U318	Glutamine--fructose-6-phosphate transaminase (isomerizing)	GFAT1
A0A286ZVK0	Transmembrane protein 38B	TMEM38B
A0A480Y3P2	Acyl-CoA dehydrogenase family member 9, mitochondrial
A0A5G2QFP8	Isoprenylcysteine carboxyl methyltransferase	ICMT
I3LLC8	Eukaryotic translation initiation factor 5
A0A480LHQ8	Glycerophosphocholine phosphodiesterase
A0A481D4W8	Poly(ADP-ribose) glycohydrolase ARH3 (Fragment)
A0A4X1V977	KOW domain-containing protein	RPL26
F1S1D8	MAX dimerization protein MLX	MLX
F1RRJ4	Exportin 5	XPO5
A0A5S6FUH2	Uncharacterized protein
A0A287BDL9	Leucine rich repeat containing 2	LRRC2
A0A5G2QCT3	Fibulin-1	FBLN1
I3LDM5	Exocyst complex component 1	EXOC1
A5GFN6	mRNA export factor	RAE1
A0A287AA45	Histamine N-methyltransferase	HNMT
A0A4X1T9N1	Uncharacterized protein	NCAM1
B7TJ02	Thymosin beta	TMSB4X
[truncated: 647 more rows]
