# Supplementary material for: Comparative Proteomic Analysis of Glycolytic and Oxidative Muscle in Pigs
Source: Genes (Basel). 2023 Jan 30;14(2):361. doi: 10.3390/genes14020361 (PMC9957308; doi:10.3390/genes14020361)
Supplement: Supplementary file 1 [file genes-14-00361-s001.zip › Table S2 Functional annotation of identified proteins.xlsx]

## Sheet: GO annotation
Protein	Description	Gene	GO_NUM	GO_Description
A0A4X1SNM8	Eukaryotic translation initiation factor 3 subunit F	EIF3F	1	Molecular Function:protein binding (GO:0005515)
A0A480TN29	L-serine-phosphatidylethanolamine phosphatidyltransferase		1	Biological Process:phosphatidylserine biosynthetic process (GO:0006659)
Q684M6	Hsp90 chaperone protein kinase-targeting subunit	CDC37	1	Molecular Function:protein kinase binding (GO:0019901)
F1RJM2	Endoplasmic reticulum resident protein 29	ERP29	3	Cellular Component:endoplasmic reticulum (GO:0005783),Cellular Component:endoplasmic reticulum lumen (GO:0005788),Biological Process:protein secretion (GO:0009306)
A0A4X1VPM2	40S ribosomal protein S9	RPS9	3	Molecular Function:RNA binding (GO:0003723),Cellular Component:intracellular (GO:0005622),Molecular Function:rRNA binding (GO:0019843)
A0A5G2QTT3	Inorganic diphosphatase	PPA1	4	Molecular Function:magnesium ion binding (GO:0000287),Molecular Function:inorganic diphosphatase activity (GO:0004427),Cellular Component:cytoplasm (GO:0005737),Biological Process:phosphate-containing compound metabolic process (GO:0006796)
A0A5G2QSH2	Uncharacterized protein	HNRNPA0	1	Molecular Function:nucleic acid binding (GO:0003676)
A0A481DH50	Microsomal signal peptidase 12 kDa subunit		4	Cellular Component:signal peptidase complex (GO:0005787),Biological Process:signal peptide processing (GO:0006465),Molecular Function:peptidase activity (GO:0008233),Cellular Component:integral component of membrane (GO:0016021)
F1RHL9	Actinin alpha 2	ACTN2	1	Molecular Function:protein binding (GO:0005515)
A0A4X1WCH1	Uncharacterized protein	CAAP1	1	Molecular Function:protein binding (GO:0005515)
F1SJ34	Cytochrome c oxidase polypeptide Va	COX5A	2	Molecular Function:cytochrome-c oxidase activity (GO:0004129),Cellular Component:mitochondrial inner membrane (GO:0005743)
A0A287AWI9	Elongation factor 2		1	Molecular Function:GTP binding (GO:0005525)
G0KXQ5	MHC class II antigen	SLA-DQB	4	Biological Process:immune response (GO:0006955),Cellular Component:membrane (GO:0016020),Biological Process:antigen processing and presentation (GO:0019882),Cellular Component:MHC class II protein complex (GO:0042613)
A0A4X1VSJ2	Uncharacterized protein	ARHGAP1	1	Biological Process:signal transduction (GO:0007165)
I3LIH2	Inositol-1-monophosphatase	IMPA2	1	Biological Process:phosphatidylinositol phosphorylation (GO:0046854)
A0A4X1SSI7	Golgi apparatus protein 1		1	Cellular Component:membrane (GO:0016020)
A0A5G2RHW3	Protein kinase domain-containing protein	MAP2K2	3	Molecular Function:protein kinase activity (GO:0004672),Molecular Function:ATP binding (GO:0005524),Biological Process:protein phosphorylation (GO:0006468)
A0A287A5S1	StAR related lipid transfer domain containing 10	STARD10	1	Molecular Function:lipid binding (GO:0008289)
A0A4X1WBL9	T-complex protein 1 subunit delta	CCT4	1	Molecular Function:ATP binding (GO:0005524)
K7GSR6	Ecto-5-nucleotidase	NT5E	2	Biological Process:nucleotide catabolic process (GO:0009166),Molecular Function:hydrolase activity (GO:0016787)
A0A4X1SK88	Fibrillin-1	FBN1	1	Molecular Function:calcium ion binding (GO:0005509)
F1SU59	Annexin	ANXA7	2	Molecular Function:calcium ion binding (GO:0005509),Molecular Function:calcium-dependent phospholipid binding (GO:0005544)
A0A480YV73	15-oxoprostaglandin 13-reductase	PTGR2	1	Biological Process:oxidation-reduction process (GO:0055114)
A0A286ZT13	Albumin	ALB	1	Cellular Component:extracellular space (GO:0005615)
A0A480REY2	Actinin alpha 3	ACTN3	1	Molecular Function:protein binding (GO:0005515)
A0A4X1VYZ8	Uncharacterized protein		3	Biological Process:metabolic process (GO:0008152),Molecular Function:oxidoreductase activity (GO:0016491),Biological Process:oxidation-reduction process (GO:0055114)
A0A480K3S7	Glycogen [starch] synthase		2	Molecular Function:glycogen (starch) synthase activity (GO:0004373),Biological Process:glycogen biosynthetic process (GO:0005978)
A0A076KRX0	Glyceraldehyde-3-phosphate dehydrogenase	GAPDH	1	Biological Process:oxidation-reduction process (GO:0055114)
A0A287A699	Heterogeneous nuclear ribonucleoprotein K	HNRNPK	1	Molecular Function:RNA binding (GO:0003723)
I3LNG8	Stress induced phosphoprotein 1	STIP1	1	Molecular Function:protein binding (GO:0005515)
A0A5G2RA88	Golgi transport 1B	GOLT1B	1	Biological Process:vesicle-mediated transport (GO:0016192)
A0A4X1W7C5	V-SNARE coiled-coil homology domain-containing protein	VAMP5	2	Cellular Component:integral component of membrane (GO:0016021),Biological Process:vesicle-mediated transport (GO:0016192)
A0A481CZZ1	Talin-1		5	Cellular Component:ruffle (GO:0001726),Molecular Function:actin binding (GO:0003779),Molecular Function:structural constituent of cytoskeleton (GO:0005200),Cellular Component:focal adhesion (GO:0005925),Biological Process:cytoskeletal anchoring at plasma membrane (GO:0007016)
A0A4X1TR60	ATP synthase F1 subunit epsilon		3	Cellular Component:mitochondrion (GO:0005739),Biological Process:negative regulation of ATPase activity (GO:0032780),Molecular Function:ATPase inhibitor activity (GO:0042030)
A0A4X1U6Y7	MFS domain-containing protein		2	Cellular Component:integral component of membrane (GO:0016021),Biological Process:transmembrane transport (GO:0055085)
A0A287A4F2	Splicing factor proline and glutamine rich	SFPQ	1	Molecular Function:nucleic acid binding (GO:0003676)
A0A480RGG3	Ryanodine receptor 1		11	Molecular Function:ion channel activity (GO:0005216),Molecular Function:ryanodine-sensitive calcium-release channel activity (GO:0005219),Molecular Function:calcium channel activity (GO:0005262),Molecular Function:calcium ion binding (GO:0005509),Molecular Function:protein binding (GO:0005515),Biological Process:ion transport (GO:0006811),Biological Process:cellular calcium ion homeostasis (GO:00…
A0A4X1VL95	Uncharacterized protein	PPP1R14C	2	Cellular Component:cytoplasm (GO:0005737),Biological Process:regulation of phosphorylation (GO:0042325)
A0A287ATH4	Glypican-1	GPC1	3	Cellular Component:proteinaceous extracellular matrix (GO:0005578),Cellular Component:membrane (GO:0016020),Molecular Function:heparan sulfate proteoglycan binding (GO:0043395)
A0A480HYZ5	Myosin-11		3	Molecular Function:motor activity (GO:0003774),Molecular Function:ATP binding (GO:0005524),Cellular Component:myosin complex (GO:0016459)
A0A287BHE7	40S ribosomal protein S14		3	Molecular Function:structural constituent of ribosome (GO:0003735),Cellular Component:ribosome (GO:0005840),Biological Process:translation (GO:0006412)
A0A5G2REL9	Phosphate cytidylyltransferase 1, choline, beta	PCYT1B	2	Molecular Function:catalytic activity (GO:0003824),Biological Process:biosynthetic process (GO:0009058)
A0A286ZQZ8	Dual specificity phosphatase 23	DUSP23	2	Biological Process:protein dephosphorylation (GO:0006470),Molecular Function:protein tyrosine/serine/threonine phosphatase activity (GO:0008138)
A0A287AQJ7	RNA helicase	DHX15	3	Molecular Function:nucleic acid binding (GO:0003676),Molecular Function:helicase activity (GO:0004386),Molecular Function:ATP binding (GO:0005524)
A0A4X1TZM5	Coronin		1	Molecular Function:protein binding (GO:0005515)
A0A287BLJ2	Glutaryl-CoA dehydrogenase isoform a	GCDH	4	Molecular Function:acyl-CoA dehydrogenase activity (GO:0003995),Biological Process:metabolic process (GO:0008152),Molecular Function:flavin adenine dinucleotide binding (GO:0050660),Biological Process:oxidation-reduction process (GO:0055114)
A0A480VRY6	Synemin isoform A		2	Molecular Function:structural molecule activity (GO:0005198),Cellular Component:intermediate filament (GO:0005882)
B6V8C7	40S ribosomal protein S16 isoform 1		3	Molecular Function:structural constituent of ribosome (GO:0003735),Cellular Component:ribosome (GO:0005840),Biological Process:translation (GO:0006412)
A0A5G2QD67	Galectin	LGALS1	1	Molecular Function:carbohydrate binding (GO:0030246)
A0A4X1SU27	Uncharacterized protein	DRG2	1	Molecular Function:GTP binding (GO:0005525)
A0A4X1UNJ7	Uncharacterized protein	SCRN3	2	Biological Process:proteolysis (GO:0006508),Molecular Function:dipeptidase activity (GO:0016805)
A0A4X1W7V3	T-complex protein 1 subunit eta	CCT7	1	Molecular Function:ATP binding (GO:0005524)
A0A480UQD0	Enoyl-CoA hydratase domain-containing protein 3, mitochondrial (Fragment)		2	Molecular Function:catalytic activity (GO:0003824),Biological Process:metabolic process (GO:0008152)
A0A480M5F4	Cathepsin D (Fragment)		2	Molecular Function:aspartic-type endopeptidase activity (GO:0004190),Biological Process:proteolysis (GO:0006508)
A0A287BC83	G protein subunit alpha 13	GNA13	5	Molecular Function:GTPase activity (GO:0003924),Molecular Function:signal transducer activity (GO:0004871),Biological Process:G-protein coupled receptor signaling pathway (GO:0007186),Molecular Function:guanyl nucleotide binding (GO:0019001),Molecular Function:G-protein beta/gamma-subunit complex binding (GO:0031683)
A0A480HJW4	Angiotensin-converting enzyme		4	Biological Process:proteolysis (GO:0006508),Molecular Function:metallopeptidase activity (GO:0008237),Molecular Function:peptidyl-dipeptidase activity (GO:0008241),Cellular Component:membrane (GO:0016020)
A0A4X1V220	YTH domain-containing protein	YTHDF3	1	Molecular Function:RNA binding (GO:0003723)
A0A480W0S0	60S ribosomal protein L21		4	Molecular Function:structural constituent of ribosome (GO:0003735),Cellular Component:intracellular (GO:0005622),Cellular Component:ribosome (GO:0005840),Biological Process:translation (GO:0006412)
A0A4X1TVY4	Kinesin light chain	KLC1	1	Molecular Function:protein binding (GO:0005515)
A0A5G2QPE1	Calcium-activated neutral proteinase 2	CAPN2	4	Molecular Function:calcium-dependent cysteine-type endopeptidase activity (GO:0004198),Molecular Function:calcium ion binding (GO:0005509),Cellular Component:intracellular (GO:0005622),Biological Process:proteolysis (GO:0006508)
A0A287B794	Sarcolemma associated protein	SLMAP	1	Molecular Function:protein binding (GO:0005515)
F1RF28	Thrombospondin 4	THBS4	3	Molecular Function:calcium ion binding (GO:0005509),Cellular Component:extracellular region (GO:0005576),Biological Process:cell adhesion (GO:0007155)
A0A481C945	Farnesyl pyrophosphate synthase isoform a		1	Biological Process:isoprenoid biosynthetic process (GO:0008299)
A0A5G2R2Q4	AIR carboxylase	PAICS	1	Biological Process:'de novo' IMP biosynthetic process (GO:0006189)
A0A5G2QSK4	Rab GDP dissociation inhibitor	GDI2	2	Molecular Function:GDP-dissociation inhibitor activity (GO:0005092),Biological Process:small GTPase mediated signal transduction (GO:0007264)
A0A480M0E0	Afadin isoform X16		2	Molecular Function:protein binding (GO:0005515),Biological Process:signal transduction (GO:0007165)
A0A5G2R4W7	Succinate--CoA ligase [ADP/GDP-forming] subunit alpha, mitochondrial	SUCLG1	3	Molecular Function:catalytic activity (GO:0003824),Biological Process:metabolic process (GO:0008152),Molecular Function:cofactor binding (GO:0048037)
A0A480VR37	60S ribosomal protein L36a (Fragment)		4	Molecular Function:structural constituent of ribosome (GO:0003735),Cellular Component:intracellular (GO:0005622),Cellular Component:ribosome (GO:0005840),Biological Process:translation (GO:0006412)
A0A287A2L0	ADP ribosylation factor like GTPase 8A	ARL8A	1	Molecular Function:GTP binding (GO:0005525)
A0A480JT72	RuvB-like helicase (Fragment)		2	Molecular Function:DNA helicase activity (GO:0003678),Molecular Function:ATP binding (GO:0005524)
A0A4X1UCY9	Beta-sarcoglycan		2	Cellular Component:sarcoglycan complex (GO:0016012),Cellular Component:integral component of membrane (GO:0016021)
F1SED4	Prolactin regulatory element binding	PREB	1	Molecular Function:protein binding (GO:0005515)
A0A4X1U7E7	60S ribosomal protein L35a		4	Molecular Function:structural constituent of ribosome (GO:0003735),Cellular Component:intracellular (GO:0005622),Cellular Component:ribosome (GO:0005840),Biological Process:translation (GO:0006412)
A0A286ZSJ9	Adenosylhomocysteinase like 2	AHCYL2	3	Molecular Function:adenosylhomocysteinase activity (GO:0004013),Biological Process:S-adenosylhomocysteine catabolic process (GO:0019510),Molecular Function:NAD binding (GO:0051287)
A0A5G2QSX1	Ribosome binding protein 1	RRBP1	2	Biological Process:protein transport (GO:0015031),Cellular Component:integral component of endoplasmic reticulum membrane (GO:0030176)
A0A287A8M1	Isocitrate dehydrogenase [NADP]	IDH1	1	Biological Process:oxidation-reduction process (GO:0055114)
A0A0B8RZM8	Chromosome segregation 1-like protein	CSE1L	3	Molecular Function:protein binding (GO:0005515),Biological Process:intracellular protein transport (GO:0006886),Molecular Function:Ran GTPase binding (GO:0008536)
A0A5G2R5E5	Trans-1,2-dihydrobenzene-1,2-diol dehydrogenase	DHDH	1	Molecular Function:oxidoreductase activity (GO:0016491)
A0A286ZT52	AAA domain-containing protein	PSMC3	4	Molecular Function:ATP binding (GO:0005524),Biological Process:chemical synaptic transmission (GO:0007268),Molecular Function:acetylcholine receptor binding (GO:0033130),Molecular Function:protein anchor (GO:0043495)
A0A5S6IF30	Actin-depolymerizing factor	DSTN	2	Molecular Function:actin binding (GO:0003779),Cellular Component:intracellular (GO:0005622)
Q29387	Elongation factor 1-gamma (Fragment)	EEF1G	3	Molecular Function:translation elongation factor activity (GO:0003746),Molecular Function:protein binding (GO:0005515),Biological Process:translational elongation (GO:0006414)
A0A287A6E6	G protein pathway suppressor 1	GPS1	1	Molecular Function:protein binding (GO:0005515)
A0A4X1T2U8	Uncharacterized protein		1	Molecular Function:protein binding (GO:0005515)
F1RSM2	Proteasome 26S subunit, non-ATPase 12	PSMD12	1	Molecular Function:protein binding (GO:0005515)
Q64L94	Proteasome activator complex subunit 1	PSME1	1	Cellular Component:proteasome activator complex (GO:0008537)
A0A5G2QPK6	Dihydrolipoyl dehydrogenase	DLD	3	Molecular Function:oxidoreductase activity (GO:0016491),Biological Process:cell redox homeostasis (GO:0045454),Biological Process:oxidation-reduction process (GO:0055114)
F2Z5Q7	N-acetyltransferase domain-containing protein	NAA50	1	Molecular Function:N-acetyltransferase activity (GO:0008080)
Q9BEA5	Cyclin-dependent kinase inhibitor 1B (Fragment)	p27Kip1R	3	Molecular Function:cyclin-dependent protein serine/threonine kinase inhibitor activity (GO:0004861),Cellular Component:nucleus (GO:0005634),Biological Process:cell cycle arrest (GO:0007050)
A0A4X1UDV0	EF-hand domain-containing protein	MYL10	1	Molecular Function:calcium ion binding (GO:0005509)
A0A480SH46	Nidogen-1		2	Molecular Function:calcium ion binding (GO:0005509),Biological Process:cell-matrix adhesion (GO:0007160)
A0A481D343	NLR family member X1 isoform X1		1	Molecular Function:protein binding (GO:0005515)
A0A481D232	ATP synthase subunit beta		3	Molecular Function:ATP binding (GO:0005524),Biological Process:proton transport (GO:0015992),Biological Process:ATP metabolic process (GO:0046034)
A0A5G2QTI8	Prostacyclin synthase	PTGIS	3	Molecular Function:iron ion binding (GO:0005506),Molecular Function:heme binding (GO:0020037),Biological Process:oxidation-reduction process (GO:0055114)
A0A5G2QP32	Eukaryotic translation initiation factor 4H	EIF4H	1	Molecular Function:nucleic acid binding (GO:0003676)
P62895	Cytochrome c	CYCS	2	Molecular Function:electron carrier activity (GO:0009055),Molecular Function:heme binding (GO:0020037)
K7GQF6	Aminopeptidase like 1	NPEPL1	3	Molecular Function:aminopeptidase activity (GO:0004177),Cellular Component:intracellular (GO:0005622),Biological Process:proteolysis (GO:0006508)
A0A5G2QMX0	Histone H2A	H2AX	1	Molecular Function:DNA binding (GO:0003677)
I3LR41	Ring finger protein 7	RNF7	1	Molecular Function:zinc ion binding (GO:0008270)
F1STE8	Eukaryotic translation initiation factor 5B	EIF5B	1	Molecular Function:GTP binding (GO:0005525)
F2Z5J1	26S protease regulatory subunit 4	PSMC1	1	Molecular Function:ATP binding (GO:0005524)
A0A481BS90	Obscurin isoform X36		3	Molecular Function:Rho guanyl-nucleotide exchange factor activity (GO:0005089),Molecular Function:protein binding (GO:0005515),Biological Process:regulation of Rho protein signal transduction (GO:0035023)
A0A4X1VSY0	Uncharacterized protein	LOC733637	1	Molecular Function:calcium ion binding (GO:0005509)
F1RT87	RAB2A, member RAS oncogene family	RAB2A	2	Molecular Function:GTP binding (GO:0005525),Biological Process:small GTPase mediated signal transduction (GO:0007264)
F1RII7	Hemoglobin subunit beta	HBB	2	Molecular Function:oxygen binding (GO:0019825),Molecular Function:heme binding (GO:0020037)
F1RVC9	Heterogeneous nuclear ribonucleoprotein D	HNRNPD	1	Molecular Function:nucleic acid binding (GO:0003676)
P23687	Prolyl endopeptidase	PREP	4	Molecular Function:serine-type endopeptidase activity (GO:0004252),Biological Process:proteolysis (GO:0006508),Molecular Function:serine-type peptidase activity (GO:0008236),Molecular Function:serine-type exopeptidase activity (GO:0070008)
A0A287A6F5	Prostaglandin reductase 3 isoform 1	ZADH2	1	Biological Process:oxidation-reduction process (GO:0055114)
I7HD36	Sodium/potassium-transporting ATPase subunit alpha (Fragment)	atp1a1	2	Molecular Function:nucleotide binding (GO:0000166),Molecular Function:metal ion binding (GO:0046872)
A0A287AXS3	Synaptophysin like 2	SYPL2	1	Cellular Component:membrane (GO:0016020)
A0A480SDY2	Obscurin isoform X40		3	Molecular Function:Rho guanyl-nucleotide exchange factor activity (GO:0005089),Molecular Function:protein binding (GO:0005515),Biological Process:regulation of Rho protein signal transduction (GO:0035023)
I3LN51	RNA polymerase II subunit K	POLR2K	2	Molecular Function:DNA binding (GO:0003677),Molecular Function:DNA-directed 5'-3' RNA polymerase activity (GO:0003899)
A0A4X1UGA0	Uncharacterized protein	BANF1	1	Molecular Function:DNA binding (GO:0003677)
A0A4X1TXS6	Uncharacterized protein	CNBP	2	Molecular Function:nucleic acid binding (GO:0003676),Molecular Function:zinc ion binding (GO:0008270)
I3LJ87	40S ribosomal protein S2	RPS2	4	Molecular Function:RNA binding (GO:0003723),Molecular Function:structural constituent of ribosome (GO:0003735),Cellular Component:ribosome (GO:0005840),Biological Process:translation (GO:0006412)
A0A4X1UYS8	Uncharacterized protein		2	Molecular Function:protein binding (GO:0005515),Molecular Function:zinc ion binding (GO:0008270)
A0A4X1TEY5	Glutathione S-transferase		1	Molecular Function:protein binding (GO:0005515)
A0A481AJX6	Disco-interacting protein 2 homolog C		2	Molecular Function:catalytic activity (GO:0003824),Biological Process:metabolic process (GO:0008152)
A0A4X1VZ98	V-type proton ATPase subunit F		1	Biological Process:ion transmembrane transport (GO:0034220)
A0A480M8E2	Dihydrolipoamide acetyltransferase component of pyruvate dehydrogenase complex (Fragment)		1	Biological Process:metabolic process (GO:0008152)
A0A4X1V5M1	Uncharacterized protein		2	Biological Process:cell adhesion (GO:0007155),Molecular Function:actin filament binding (GO:0051015)
A0A5G2RHS1	MICOS complex subunit	APOOL	2	Biological Process:cristae formation (GO:0042407),Cellular Component:MICOS complex (GO:0061617)
A0A287AIQ8	Uncharacterized protein	ATP6V1E1	1	Biological Process:ATP hydrolysis coupled proton transport (GO:0015991)
K9IVK1	Hexose-6-phosphate dehydrogenase (Glucose 1-dehydrogenase)	H6PD	5	Molecular Function:glucose-6-phosphate dehydrogenase activity (GO:0004345),Biological Process:carbohydrate metabolic process (GO:0005975),Biological Process:glucose metabolic process (GO:0006006),Molecular Function:NADP binding (GO:0050661),Biological Process:oxidation-reduction process (GO:0055114)
Q9MZ15	Voltage-dependent anion-selective channel protein 2	VDAC2	2	Cellular Component:mitochondrial outer membrane (GO:0005741),Biological Process:transmembrane transport (GO:0055085)
Q9MYT8	ATP synthase subunit e, mitochondrial	ATP5ME	2	Molecular Function:hydrogen ion transmembrane transporter activity (GO:0015078),Biological Process:ATP synthesis coupled proton transport (GO:0015986)
A0A287A071	Supervillin	SVIL	2	Molecular Function:actin binding (GO:0003779),Biological Process:cytoskeleton organization (GO:0007010)
A0A5G2RAG0	N-acyl-L-amino-acid amidohydrolase	ACY1	2	Biological Process:metabolic process (GO:0008152),Molecular Function:hydrolase activity (GO:0016787)
A0A286ZLP7	26S proteasome non-ATPase regulatory subunit 9	PSMD9	1	Molecular Function:protein binding (GO:0005515)
A0A4X1VTK1	HATPase_c domain-containing protein		4	Molecular Function:ATP binding (GO:0005524),Biological Process:protein folding (GO:0006457),Biological Process:response to stress (GO:0006950),Molecular Function:unfolded protein binding (GO:0051082)
A0A4X1TDF5	Pyruvate carboxylase		2	Molecular Function:catalytic activity (GO:0003824),Molecular Function:ATP binding (GO:0005524)
A0A4X1VLC3	DNA damage-binding protein 1	DDB1	2	Molecular Function:nucleic acid binding (GO:0003676),Cellular Component:nucleus (GO:0005634)
F1S9W6	Epidermal growth factor receptor pathway substrate 15 like 1	EPS15L1	1	Molecular Function:protein binding (GO:0005515)
A0A5G2RE73	6-phosphofructo-2-kinase	PFKFB1	3	Molecular Function:6-phosphofructo-2-kinase activity (GO:0003873),Molecular Function:ATP binding (GO:0005524),Biological Process:fructose metabolic process (GO:0006000)
A0A481AHR6	Glutathione reductase		3	Molecular Function:oxidoreductase activity (GO:0016491),Biological Process:cell redox homeostasis (GO:0045454),Biological Process:oxidation-reduction process (GO:0055114)
A0A4X1SSZ9	RNA helicase	DHX36	3	Molecular Function:nucleic acid binding (GO:0003676),Molecular Function:helicase activity (GO:0004386),Molecular Function:ATP binding (GO:0005524)
A0A481BCW8	Basement membrane-specific heparan sulfate proteoglycan core protein isoform b		1	Molecular Function:protein binding (GO:0005515)
A0A4X1VSU4	Uncharacterized protein		1	Molecular Function:protein binding (GO:0005515)
I3L945	Ubiquitin carboxyl-terminal hydrolase	USP14	2	Biological Process:protein deubiquitination (GO:0016579),Molecular Function:thiol-dependent ubiquitinyl hydrolase activity (GO:0036459)
A0A4X1UYL8	Uncharacterized protein	ACAT1	1	Biological Process:metabolic process (GO:0008152)
A0A287A2Z1	Prune exopolyphosphatase 1	PRUNE1	2	Cellular Component:cytoplasm (GO:0005737),Molecular Function:pyrophosphatase activity (GO:0016462)
F1SP93	H(+)-transporting two-sector ATPase	ATP6V1A	3	Molecular Function:ATP binding (GO:0005524),Biological Process:proton transport (GO:0015992),Biological Process:ATP metabolic process (GO:0046034)
A0A480J3Y8	Atlastin-2 isoform 2		2	Molecular Function:GTPase activity (GO:0003924),Molecular Function:GTP binding (GO:0005525)
B5APU8	Actin-related protein 2/3 complex subunit 3	ARPC3	4	Cellular Component:cytoskeleton (GO:0005856),Cellular Component:Arp2/3 protein complex (GO:0005885),Biological Process:regulation of actin filament polymerization (GO:0030833),Biological Process:Arp2/3 complex-mediated actin nucleation (GO:0034314)
A0A4X1SUA0	RRM domain-containing protein	SRSF3	1	Molecular Function:nucleic acid binding (GO:0003676)
A0A5G2QT73	PDZ and LIM domain 4	PDLIM4	1	Molecular Function:protein binding (GO:0005515)
A0A5G2RA54	Nucleobindin-1	NUCB1	1	Molecular Function:calcium ion binding (GO:0005509)
A0A4X1W6H4	CTP synthase	CTPS1	2	Molecular Function:CTP synthase activity (GO:0003883),Biological Process:pyrimidine nucleotide biosynthetic process (GO:0006221)
A0A4X1TCT0	Vesicle-fusing ATPase	NSF	1	Molecular Function:ATP binding (GO:0005524)
I3LEF1	eIF-2B GDP-GTP exchange factor subunit epsilon	EIF2B5	1	Molecular Function:protein binding (GO:0005515)
A0A4X1V093	Uncharacterized protein	EHD4	1	Molecular Function:protein binding (GO:0005515)
A0A1Y0DD98	Embryonic skeletal myosin heavy chain 3 (Fragment)	MYH3	3	Molecular Function:motor activity (GO:0003774),Molecular Function:ATP binding (GO:0005524),Cellular Component:myosin complex (GO:0016459)
A0A5G2QXK3	Small glutamine rich tetratricopeptide repeat containing alpha	SGTA	1	Molecular Function:protein binding (GO:0005515)
A0A4X1U566	Uncharacterized protein	HNRNPF	1	Molecular Function:nucleic acid binding (GO:0003676)
A0A4X1TVC9	Bleomycin hydrolase		2	Molecular Function:cysteine-type endopeptidase activity (GO:0004197),Biological Process:proteolysis (GO:0006508)
I3L545	CP-type G domain-containing protein	GNL1	1	Molecular Function:GTP binding (GO:0005525)
A0A4X1VMV0	ATP-dependent dihydroxyacetone kinase	TKFC	2	Molecular Function:glycerone kinase activity (GO:0004371),Biological Process:glycerol metabolic process (GO:0006071)
A0A4X1VRB6	Ubiquitin carboxyl-terminal hydrolase 7	USP7	3	Molecular Function:protein binding (GO:0005515),Biological Process:protein deubiquitination (GO:0016579),Molecular Function:thiol-dependent ubiquitinyl hydrolase activity (GO:0036459)
A0A5K1VSS6	Protein kinase domain-containing protein	PAK1	3	Molecular Function:protein kinase activity (GO:0004672),Molecular Function:ATP binding (GO:0005524),Biological Process:protein phosphorylation (GO:0006468)
M3VH45	Annexin	ANXA6	2	Molecular Function:calcium ion binding (GO:0005509),Molecular Function:calcium-dependent phospholipid binding (GO:0005544)
A0A4X1UR72	Uncharacterized protein	PPP1R16A	2	Biological Process:biosynthetic process (GO:0009058),Molecular Function:pyridoxal phosphate binding (GO:0030170)
F1SGL8	DDB1 and CUL4 associated factor 11	DCAF11	1	Molecular Function:protein binding (GO:0005515)
A0A4X1TF27	Protein transport protein SEC23	SEC23A	4	Biological Process:intracellular protein transport (GO:0006886),Biological Process:ER to Golgi vesicle-mediated transport (GO:0006888),Molecular Function:zinc ion binding (GO:0008270),Cellular Component:COPII vesicle coat (GO:0030127)
A0A5G2R9F2	Developmentally regulated GTP binding protein 1	DRG1	1	Molecular Function:GTP binding (GO:0005525)
A0A287BM94	Biliverdin reductase A	BLVRA	5	Molecular Function:biliverdin reductase activity (GO:0004074),Molecular Function:zinc ion binding (GO:0008270),Molecular Function:oxidoreductase activity (GO:0016491),Biological Process:heme catabolic process (GO:0042167),Biological Process:oxidation-reduction process (GO:0055114)
F1RW43	MARVEL domain-containing protein	PLP2	1	Cellular Component:membrane (GO:0016020)
Q29214	60S acidic ribosomal protein P0	RPLP0	2	Cellular Component:intracellular (GO:0005622),Biological Process:ribosome biogenesis (GO:0042254)
A0A4X1V977	KOW domain-containing protein	RPL26	3	Molecular Function:structural constituent of ribosome (GO:0003735),Biological Process:translation (GO:0006412),Cellular Component:large ribosomal subunit (GO:0015934)
A0A480F531	Dysferlin		2	Molecular Function:protein binding (GO:0005515),Cellular Component:integral component of membrane (GO:0016021)
P41367	Medium-chain specific acyl-CoA dehydrogenase, mitochondrial	ACADM	4	Molecular Function:acyl-CoA dehydrogenase activity (GO:0003995),Biological Process:metabolic process (GO:0008152),Molecular Function:flavin adenine dinucleotide binding (GO:0050660),Biological Process:oxidation-reduction process (GO:0055114)
A0A287BKL4	Myomesin 3	MYOM3	1	Molecular Function:protein binding (GO:0005515)
A0A4X1VUN3	Uncharacterized protein		4	Molecular Function:calcium ion binding (GO:0005509),Molecular Function:protein binding (GO:0005515),Cellular Component:cytoskeleton (GO:0005856),Molecular Function:microtubule binding (GO:0008017)
A0A4X1VQ22	FERM domain-containing protein	EZR	3	Cellular Component:cytoplasm (GO:0005737),Molecular Function:cytoskeletal protein binding (GO:0008092),Cellular Component:extrinsic component of membrane (GO:0019898)
A0A4X1T7K0	Propionate--CoA ligase	ACSS2	2	Molecular Function:catalytic activity (GO:0003824),Biological Process:metabolic process (GO:0008152)
Q06AU7	Ras-related protein Rab-1B	RAB1B	2	Molecular Function:GTP binding (GO:0005525),Biological Process:small GTPase mediated signal transduction (GO:0007264)
A0A5G2QX54	Tubulin alpha chain	LOC100158003	1	Molecular Function:GTPase activity (GO:0003924)
A0A4X1U215	ATP-dependent (S)-NAD(P)H-hydrate dehydratase	CARKD	1	Molecular Function:ADP-dependent NAD(P)H-hydrate dehydratase activity (GO:0052855)
A0A287BQ02	Polyadenylate-binding protein	PABPC4	2	Molecular Function:nucleic acid binding (GO:0003676),Molecular Function:RNA binding (GO:0003723)
A0A5G2RI50	Myosin IC	MYO1C	4	Molecular Function:motor activity (GO:0003774),Molecular Function:protein binding (GO:0005515),Molecular Function:ATP binding (GO:0005524),Cellular Component:myosin complex (GO:0016459)
A0A4X1V325	Uncharacterized protein		2	Molecular Function:protein binding (GO:0005515),Biological Process:signal transduction (GO:0007165)
A0A5S6HET4	Calcium-transporting ATPase	ATP2A2	2	Molecular Function:nucleotide binding (GO:0000166),Molecular Function:metal ion binding (GO:0046872)
F1S0L8	Metadherin	MTDH	3	Biological Process:negative regulation of apoptotic process (GO:0043066),Biological Process:positive regulation of I-kappaB kinase/NF-kappaB signaling (GO:0043123),Biological Process:positive regulation of angiogenesis (GO:0045766)
A0A480Q2M0	Protein phosphatase 1 regulatory subunit 1A (Fragment)		2	Molecular Function:protein phosphatase inhibitor activity (GO:0004864),Biological Process:signal transduction (GO:0007165)
A0A4X1SXE5	Fibrillar collagen NC1 domain-containing protein	COL5A1	1	Molecular Function:extracellular matrix structural constituent (GO:0005201)
A0A4X1UNI7	Cytochrome c domain-containing protein	LOC100525869	2	Molecular Function:electron carrier activity (GO:0009055),Molecular Function:heme binding (GO:0020037)
A0A4X1UZE4	Uncharacterized protein		5	Molecular Function:serine-type endopeptidase activity (GO:0004252),Molecular Function:scavenger receptor activity (GO:0005044),Molecular Function:protein binding (GO:0005515),Biological Process:proteolysis (GO:0006508),Cellular Component:membrane (GO:0016020)
K9IVK4	Solute carrier family 37 (Glucose-6-phosphate transporter), member 4	SLC37A4	2	Cellular Component:integral component of membrane (GO:0016021),Biological Process:transmembrane transport (GO:0055085)
A0A287BN36	RAB5C, member RAS oncogene family	RAB5C	2	Molecular Function:GTP binding (GO:0005525),Biological Process:small GTPase mediated signal transduction (GO:0007264)
A0A287AQJ5	Multifunctional fusion protein	PKM	5	Molecular Function:magnesium ion binding (GO:0000287),Molecular Function:NAD+ ADP-ribosyltransferase activity (GO:0003950),Molecular Function:pyruvate kinase activity (GO:0004743),Biological Process:glycolytic process (GO:0006096),Molecular Function:potassium ion binding (GO:0030955)
A0A286ZQ54	Calcium-transporting ATPase	ATP2A3	2	Molecular Function:nucleotide binding (GO:0000166),Molecular Function:metal ion binding (GO:0046872)
A0A480K353	Cullin-1	CUL1	2	Biological Process:ubiquitin-dependent protein catabolic process (GO:0006511),Molecular Function:ubiquitin protein ligase binding (GO:0031625)
A0A5G2QWT4	Adaptor related protein complex 2 subunit alpha 2	AP2A2	4	Biological Process:intracellular protein transport (GO:0006886),Biological Process:vesicle-mediated transport (GO:0016192),Cellular Component:membrane coat (GO:0030117),Cellular Component:clathrin adaptor complex (GO:0030131)
I3L5Y5	SH3 and cysteine rich domain 3	STAC3	2	Molecular Function:protein binding (GO:0005515),Biological Process:intracellular signal transduction (GO:0035556)
A0A286ZZN4	[Tau protein] kinase	GSK3A	3	Molecular Function:protein kinase activity (GO:0004672),Molecular Function:ATP binding (GO:0005524),Biological Process:protein phosphorylation (GO:0006468)
A0A5G2RFR7	Cullin 2	CUL2	2	Biological Process:ubiquitin-dependent protein catabolic process (GO:0006511),Molecular Function:ubiquitin protein ligase binding (GO:0031625)
F1RGY5	Nidogen 1	NID1	2	Molecular Function:calcium ion binding (GO:0005509),Biological Process:cell-matrix adhesion (GO:0007160)
A0A480TTD3	Importin-5 isoform X1		1	Molecular Function:protein binding (GO:0005515)
I3LC31	Nucleoporin 205	NUP205	1	Cellular Component:nuclear pore (GO:0005643)
F1SHW1	Extended synaptotagmin 2	ESYT2	2	Molecular Function:protein binding (GO:0005515),Molecular Function:lipid binding (GO:0008289)
A0A287BA12	Vesicle-fusing ATPase	VPS4B	1	Molecular Function:ATP binding (GO:0005524)
A0A4X1VTJ5	Uncharacterized protein	DAZAP1	1	Molecular Function:nucleic acid binding (GO:0003676)
A0A4X1VTH3	40S ribosomal protein S15	RPS15	3	Molecular Function:structural constituent of ribosome (GO:0003735),Cellular Component:ribosome (GO:0005840),Biological Process:translation (GO:0006412)
A0A0B8RZ10	Ubiquitin-activating enzyme E1	UBA1	1	Molecular Function:small protein activating enzyme activity (GO:0008641)
A0A287AMD3	KH-type splicing regulatory protein	KHSRP	1	Molecular Function:RNA binding (GO:0003723)
A0A4X1UMP6	Leucine-rich repeat-containing protein 14	LRRC14	1	Molecular Function:protein binding (GO:0005515)
A0A480KQ15	Ornithine--oxo-acid aminotransferase		2	Molecular Function:transaminase activity (GO:0008483),Molecular Function:pyridoxal phosphate binding (GO:0030170)
A0A5K1VDV6	Uncharacterized protein	ARPC4	4	Cellular Component:Arp2/3 protein complex (GO:0005885),Cellular Component:actin cytoskeleton (GO:0015629),Biological Process:actin filament polymerization (GO:0030041),Biological Process:Arp2/3 complex-mediated actin nucleation (GO:0034314)
A0A5G2QVV0	CCT-epsilon	CCT5	1	Molecular Function:ATP binding (GO:0005524)
A0A4X1VXL3	GH18 domain-containing protein	CHID1	1	Biological Process:carbohydrate metabolic process (GO:0005975)
A0A480LHQ8	Glycerophosphocholine phosphodiesterase		3	Biological Process:lipid metabolic process (GO:0006629),Molecular Function:phosphoric diester hydrolase activity (GO:0008081),Molecular Function:starch binding (GO:2001070)
A0A286ZLW3	Acyl-CoA-binding domain-containing protein 5	ACBD5	1	Molecular Function:fatty-acyl-CoA binding (GO:0000062)
B0FMQ4	Beta-sarcoglycan	SGCB	2	Cellular Component:sarcoglycan complex (GO:0016012),Cellular Component:integral component of membrane (GO:0016021)
A0A4X1SDH0	PDZ domain-containing protein	PDLIM7	1	Molecular Function:protein binding (GO:0005515)
F1S9V9	Transmembrane protein 38A	TMEM38A	3	Molecular Function:cation channel activity (GO:0005261),Biological Process:monovalent inorganic cation transport (GO:0015672),Cellular Component:membrane (GO:0016020)
A0A480X4F2	Vacuolar protein sorting-associated protein 35		3	Molecular Function:protein transporter activity (GO:0008565),Biological Process:protein transport (GO:0015031),Cellular Component:retromer complex (GO:0030904)
A0A480SCG7	Synaptopodin 2-like protein isoform X1		1	Molecular Function:protein binding (GO:0005515)
I3VKE6	Ceruloplasmin		2	Molecular Function:copper ion binding (GO:0005507),Biological Process:oxidation-reduction process (GO:0055114)
A0A287BKP7	Syncoilin isoform 1	SYNC	2	Molecular Function:structural molecule activity (GO:0005198),Cellular Component:intermediate filament (GO:0005882)
A0A4X1T2D6	Uncharacterized protein		1	Molecular Function:protein binding (GO:0005515)
A0A4X1UQP3	Peptidase_M3 domain-containing protein		2	Molecular Function:metalloendopeptidase activity (GO:0004222),Biological Process:proteolysis (GO:0006508)
A0A480YSA5	6-phosphogluconate dehydrogenase, decarboxylating		3	Molecular Function:phosphogluconate dehydrogenase (decarboxylating) activity (GO:0004616),Biological Process:pentose-phosphate shunt (GO:0006098),Biological Process:oxidation-reduction process (GO:0055114)
F1RUM1	Afamin	AFM	1	Cellular Component:extracellular space (GO:0005615)
I3LUI1	Immunoglobulin like and fibronectin type III domain containing 1	IGFN1	1	Molecular Function:protein binding (GO:0005515)
P20112	SPARC	SPARC	4	Molecular Function:calcium ion binding (GO:0005509),Molecular Function:protein binding (GO:0005515),Cellular Component:proteinaceous extracellular matrix (GO:0005578),Biological Process:signal transduction (GO:0007165)
D0G780	N-acetylneuraminic acid synthase	NANS	1	Biological Process:carbohydrate biosynthetic process (GO:0016051)
Q9TV62	Myosin-4	MYH4	3	Molecular Function:motor activity (GO:0003774),Molecular Function:ATP binding (GO:0005524),Cellular Component:myosin complex (GO:0016459)
A0A4X1V3X6	Uncharacterized protein	ARL8B	1	Molecular Function:GTP binding (GO:0005525)
A0A4X1SJ49	Uncharacterized protein		1	Molecular Function:protein binding (GO:0005515)
A0A4X1VD56	Valine--tRNA ligase		4	Molecular Function:nucleotide binding (GO:0000166),Molecular Function:aminoacyl-tRNA ligase activity (GO:0004812),Molecular Function:ATP binding (GO:0005524),Biological Process:tRNA aminoacylation for protein translation (GO:0006418)
A0A480U169	Ras-interacting protein 1		1	Biological Process:signal transduction (GO:0007165)
A0A480X0T9	Protein flightless-1 homolog isoform 1		1	Molecular Function:protein binding (GO:0005515)
G0Z3A1	Phosphoglucomutase 1	PGM1	2	Biological Process:carbohydrate metabolic process (GO:0005975),Biological Process:organic substance metabolic process (GO:0071704)
A0A287AG70	Glutathione peroxidase	GPX1	3	Molecular Function:glutathione peroxidase activity (GO:0004602),Biological Process:response to oxidative stress (GO:0006979),Biological Process:oxidation-reduction process (GO:0055114)
I3LNH3	Neutral alpha-glucosidase AB	GANAB	1	Biological Process:carbohydrate metabolic process (GO:0005975)
A0A480F3I9	NADPH--cytochrome P450 reductase	POR	3	Molecular Function:FMN binding (GO:0010181),Molecular Function:oxidoreductase activity (GO:0016491),Biological Process:oxidation-reduction process (GO:0055114)
A0A4X1VT51	CN hydrolase domain-containing protein		1	Biological Process:nitrogen compound metabolic process (GO:0006807)
A0A480S7T3	Voltage-dependent L-type calcium channel subunit alpha		4	Molecular Function:ion channel activity (GO:0005216),Biological Process:ion transport (GO:0006811),Cellular Component:membrane (GO:0016020),Biological Process:transmembrane transport (GO:0055085)
A0A4X1TNL7	USP domain-containing protein	USP47	2	Biological Process:protein deubiquitination (GO:0016579),Molecular Function:thiol-dependent ubiquitinyl hydrolase activity (GO:0036459)
F1S8P1	Sacchrp_dh_NADP domain-containing protein	SCCPDH	2	Molecular Function:oxidoreductase activity (GO:0016491),Biological Process:oxidation-reduction process (GO:0055114)
A0A480LQF4	CD81 antigen isoform 1 (Fragment)		1	Cellular Component:integral component of membrane (GO:0016021)
A0A4X1WCS5	Calcium channel voltage-dependent subunit beta 3	CACNB3	3	Molecular Function:voltage-gated calcium channel activity (GO:0005245),Cellular Component:voltage-gated calcium channel complex (GO:0005891),Biological Process:calcium ion transmembrane transport (GO:0070588)
Q29380	Voltage-dependent anion-selective channel protein 3	VDAC3	2	Cellular Component:mitochondrial outer membrane (GO:0005741),Biological Process:transmembrane transport (GO:0055085)
A0A4X1T1H6	Surfeit locus protein 4		1	Cellular Component:integral component of membrane (GO:0016021)
A0A287BQ93	Mitogen-activated protein kinase	MAPK12	3	Molecular Function:protein kinase activity (GO:0004672),Molecular Function:ATP binding (GO:0005524),Biological Process:protein phosphorylation (GO:0006468)
A0A4X1VAT8	Uncharacterized protein	ACAD8	4	Molecular Function:acyl-CoA dehydrogenase activity (GO:0003995),Biological Process:metabolic process (GO:0008152),Molecular Function:flavin adenine dinucleotide binding (GO:0050660),Biological Process:oxidation-reduction process (GO:0055114)
B6E241	Growth factor receptor bound protein 2	GRB2	1	Molecular Function:protein binding (GO:0005515)
A0A5G2QEN4	Isoleucyl-tRNA synthetase	IARS2	4	Molecular Function:nucleotide binding (GO:0000166),Molecular Function:aminoacyl-tRNA ligase activity (GO:0004812),Molecular Function:ATP binding (GO:0005524),Biological Process:tRNA aminoacylation for protein translation (GO:0006418)
A0A4X1VYE4	60S ribosomal protein L13a	RPL13A	3	Molecular Function:structural constituent of ribosome (GO:0003735),Cellular Component:ribosome (GO:0005840),Biological Process:translation (GO:0006412)
A0A287BI30	Calponin-homology (CH) domain-containing protein	SMTNL1	1	Molecular Function:protein binding (GO:0005515)
A0A5G2QCT6	SNW domain-containing protein 1	SNW1	1	Cellular Component:spliceosomal complex (GO:0005681)
A0A4X1VW06	CCT-alpha		1	Molecular Function:ATP binding (GO:0005524)
A0A480ZTX9	AP-3 complex subunit beta		3	Biological Process:intracellular protein transport (GO:0006886),Biological Process:vesicle-mediated transport (GO:0016192),Cellular Component:membrane coat (GO:0030117)
A0A4X1UCH7	Histone H2A	LOC100512448	1	Molecular Function:DNA binding (GO:0003677)
A0A4X1SXF0	FAD-binding PCMH-type domain-containing protein	D2HGDH	4	Molecular Function:catalytic activity (GO:0003824),Molecular Function:oxidoreductase activity (GO:0016491),Molecular Function:flavin adenine dinucleotide binding (GO:0050660),Biological Process:oxidation-reduction process (GO:0055114)
A0A4X1VTV8	Uncharacterized protein		5	Molecular Function:nucleotide binding (GO:0000166),Molecular Function:magnesium ion binding (GO:0000287),Cellular Component:cytoplasm (GO:0005737),Molecular Function:5'-nucleotidase activity (GO:0008253),Biological Process:nucleotide metabolic process (GO:0009117)
A0A4X1VAC8	ZnF_CDGSH domain-containing protein	CISD1	1	Cellular Component:intracellular membrane-bounded organelle (GO:0043231)
F1SHV8	HECT-type E3 ubiquitin transferase	UBE3C	2	Molecular Function:ubiquitin-protein transferase activity (GO:0004842),Molecular Function:protein binding (GO:0005515)
A0A288CFV0	Uncharacterized protein	L3MBTL1	1	Molecular Function:nucleic acid binding (GO:0003676)
A0A5G2R940	Calcium-transporting ATPase	ATP2A1	2	Molecular Function:nucleotide binding (GO:0000166),Molecular Function:metal ion binding (GO:0046872)
F1RX35	Fibrinogen gamma chain	FGG	5	Molecular Function:receptor binding (GO:0005102),Cellular Component:fibrinogen complex (GO:0005577),Biological Process:signal transduction (GO:0007165),Biological Process:platelet activation (GO:0030168),Biological Process:protein polymerization (GO:0051258)
A0A4X1VUZ8	Uncharacterized protein		1	Molecular Function:protein binding (GO:0005515)
A0A4X1U043	Fibrillar collagen NC1 domain-containing protein	COL1A2	1	Molecular Function:extracellular matrix structural constituent (GO:0005201)
A0A286ZLI8	Uncharacterized protein	DDX17	2	Molecular Function:nucleic acid binding (GO:0003676),Molecular Function:ATP binding (GO:0005524)
A0A4X1UPT3	Cadherin-5		3	Molecular Function:calcium ion binding (GO:0005509),Biological Process:homophilic cell adhesion via plasma membrane adhesion molecules (GO:0007156),Cellular Component:membrane (GO:0016020)
A0A4X1SPV9	NEDD8		1	Molecular Function:protein binding (GO:0005515)
A0A5G2RDH1	EMAP like 2	EML2	1	Molecular Function:protein binding (GO:0005515)
K7GQL2	Coagulation factor XIII A chain	F13A1	2	Molecular Function:protein-glutamine gamma-glutamyltransferase activity (GO:0003810),Biological Process:peptide cross-linking (GO:0018149)
A0A287ADB2	NAD(P)(+)--arginine ADP-ribosyltransferase	ART1	2	Molecular Function:NAD(P)+-protein-arginine ADP-ribosyltransferase activity (GO:0003956),Biological Process:protein ADP-ribosylation (GO:0006471)
A0A5G2QQK9	Eukaryotic translation initiation factor 3 subunit M	EIF3M	1	Molecular Function:protein binding (GO:0005515)
A0A4X1W819	Uncharacterized protein		1	Molecular Function:zinc ion binding (GO:0008270)
A0A4X1V9E1	Uncharacterized protein	PLS3	2	Molecular Function:calcium ion binding (GO:0005509),Molecular Function:protein binding (GO:0005515)
A0A4X1T1T4	Isopentenyl-diphosphate Delta-isomerase	LOC100625049	1	Molecular Function:hydrolase activity (GO:0016787)
A0A4X1UBG5	ATP-dependent RNA helicase DDX1	DDX1	3	Molecular Function:nucleic acid binding (GO:0003676),Molecular Function:protein binding (GO:0005515),Molecular Function:ATP binding (GO:0005524)
A0A4X1UYB8	Uncharacterized protein		2	Cellular Component:integral component of membrane (GO:0016021),Biological Process:protein insertion into membrane (GO:0051205)
A0A0B8S0A2	Chloride intracellular channel protein	CLIC1	1	Molecular Function:protein binding (GO:0005515)
A0A4X1TDA9	UV excision repair protein RAD23	RAD23A	4	Molecular Function:damaged DNA binding (GO:0003684),Molecular Function:protein binding (GO:0005515),Biological Process:nucleotide-excision repair (GO:0006289),Biological Process:proteasome-mediated ubiquitin-dependent protein catabolic process (GO:0043161)
A0A287AB08	Uncharacterized protein	FNTA	2	Molecular Function:protein prenyltransferase activity (GO:0008318),Biological Process:protein prenylation (GO:0018342)
Q29223	60S ribosomal protein L34	RPL34	4	Molecular Function:structural constituent of ribosome (GO:0003735),Cellular Component:intracellular (GO:0005622),Cellular Component:ribosome (GO:0005840),Biological Process:translation (GO:0006412)
F1RL81	Branched-chain-amino-acid transaminase	BCAT2	2	Molecular Function:catalytic activity (GO:0003824),Biological Process:metabolic process (GO:0008152)
A0A4X1VQY7	Protein quaking	QKI	1	Molecular Function:RNA binding (GO:0003723)
A0A4X1VR00	Dynamin-1-like protein	DNM1L	2	Molecular Function:GTPase activity (GO:0003924),Molecular Function:GTP binding (GO:0005525)
A0A4X1U3N9	Ribosomal_L18_c domain-containing protein		5	Molecular Function:structural constituent of ribosome (GO:0003735),Cellular Component:intracellular (GO:0005622),Cellular Component:ribosome (GO:0005840),Biological Process:translation (GO:0006412),Molecular Function:5S rRNA binding (GO:0008097)
F1ST01	Selenium binding protein 1	SELENBP1	1	Molecular Function:selenium binding (GO:0008430)
A0A480HA88	Prolow-density lipoprotein receptor-related protein 1		2	Molecular Function:calcium ion binding (GO:0005509),Molecular Function:protein binding (GO:0005515)
A0A4X1TCY2	Uncharacterized protein	PGM1	2	Biological Process:carbohydrate metabolic process (GO:0005975),Biological Process:organic substance metabolic process (GO:0071704)
A0A4X1TKK7	Eukaryotic translation initiation factor 4C	EIF1AY	3	Molecular Function:RNA binding (GO:0003723),Molecular Function:translation initiation factor activity (GO:0003743),Biological Process:translational initiation (GO:0006413)
A1XQU3	60S ribosomal protein L14	RPL14	4	Molecular Function:structural constituent of ribosome (GO:0003735),Cellular Component:intracellular (GO:0005622),Cellular Component:ribosome (GO:0005840),Biological Process:translation (GO:0006412)
K7GPT9	C3/C5 convertase	CFB	2	Molecular Function:serine-type endopeptidase activity (GO:0004252),Biological Process:proteolysis (GO:0006508)
A0A5G2Q8I9	Uncharacterized protein	A2M	3	Molecular Function:endopeptidase inhibitor activity (GO:0004866),Cellular Component:extracellular region (GO:0005576),Cellular Component:extracellular space (GO:0005615)
F1SU06	Heterochromatin protein 1-binding protein 3	HP1BP3	4	Cellular Component:nucleosome (GO:0000786),Molecular Function:DNA binding (GO:0003677),Cellular Component:nucleus (GO:0005634),Biological Process:nucleosome assembly (GO:0006334)
A0A5G2QLM0	PMS1 homolog 1, mismatch repair system component	PMS1	3	Molecular Function:ATP binding (GO:0005524),Biological Process:mismatch repair (GO:0006298),Molecular Function:mismatched DNA binding (GO:0030983)
A0A288CFT0	Triosephosphate isomerase	TPI1	2	Molecular Function:triose-phosphate isomerase activity (GO:0004807),Biological Process:metabolic process (GO:0008152)
A0A5G2QR31	Protein S100	S100A11	1	Molecular Function:calcium ion binding (GO:0005509)
A0A480SDF6	Unconventional myosin-XVIIIa isoform d		3	Molecular Function:motor activity (GO:0003774),Molecular Function:ATP binding (GO:0005524),Cellular Component:myosin complex (GO:0016459)
A0A287AT06	High mobility group nucleosome-binding domain-containing protein 3	HMGN3	3	Cellular Component:chromatin (GO:0000785),Cellular Component:nucleus (GO:0005634),Molecular Function:nucleosomal DNA binding (GO:0031492)
A0A4X1UYH7	RRM domain-containing protein	HNRNPC	1	Molecular Function:nucleic acid binding (GO:0003676)
A0A480YDI5	Geranylgeranyl transferase type-2 subunit alpha		4	Molecular Function:Rab geranylgeranyltransferase activity (GO:0004663),Molecular Function:zinc ion binding (GO:0008270),Molecular Function:protein prenyltransferase activity (GO:0008318),Biological Process:protein prenylation (GO:0018342)
A0A4X1W7P1	Leucine zipper and CTNNBIP1 domain-containing protein		1	Molecular Function:beta-catenin binding (GO:0008013)
A0A4X1SKB8	Dynein light chain	DYNLL2	2	Biological Process:microtubule-based process (GO:0007017),Cellular Component:dynein complex (GO:0030286)
F1S6B4	Prolargin	PRELP	1	Molecular Function:protein binding (GO:0005515)
A0A4X1VJV5	Moesin	MSN	3	Cellular Component:cytoplasm (GO:0005737),Molecular Function:cytoskeletal protein binding (GO:0008092),Cellular Component:extrinsic component of membrane (GO:0019898)
A0A480YWX1	Aspartate aminotransferase (Fragment)		2	Biological Process:biosynthetic process (GO:0009058),Molecular Function:pyridoxal phosphate binding (GO:0030170)
Q56P20	ADP-ribosylation factor 4	ARF4	1	Molecular Function:GTP binding (GO:0005525)
A0A4X1V266	Glucose transporter type 4, insulin-responsive		3	Cellular Component:integral component of membrane (GO:0016021),Molecular Function:transmembrane transporter activity (GO:0022857),Biological Process:transmembrane transport (GO:0055085)
A0A5G2R2V4	Coronin	CORO1C	1	Molecular Function:protein binding (GO:0005515)
A0A4X1TJN9	Copper chaperone for superoxide dismutase	CCS	4	Biological Process:superoxide metabolic process (GO:0006801),Biological Process:metal ion transport (GO:0030001),Molecular Function:metal ion binding (GO:0046872),Biological Process:oxidation-reduction process (GO:0055114)
A0A4X1TUH7	Uncharacterized protein	ADO	1	Biological Process:oxidation-reduction process (GO:0055114)
I3LS53	Parathion hydrolase-related protein	PTER	2	Molecular Function:zinc ion binding (GO:0008270),Biological Process:catabolic process (GO:0009056)
A0A4X1VWX0	Uncharacterized protein	AKT1S1	2	Biological Process:negative regulation of TOR signaling (GO:0032007),Biological Process:neurotrophin TRK receptor signaling pathway (GO:0048011)
A0A4X1TI76	3-hydroxyisobutyryl-CoA hydrolase, mitochondrial	HIBCH	1	Molecular Function:3-hydroxyisobutyryl-CoA hydrolase activity (GO:0003860)
A0A287BL93	Heterogeneous nuclear ribonucleoprotein M	HNRNPM	1	Molecular Function:nucleic acid binding (GO:0003676)
A0A5G2RDZ9	Uncharacterized protein	RYR3	10	Molecular Function:ion channel activity (GO:0005216),Molecular Function:ryanodine-sensitive calcium-release channel activity (GO:0005219),Molecular Function:calcium channel activity (GO:0005262),Molecular Function:protein binding (GO:0005515),Biological Process:ion transport (GO:0006811),Biological Process:cellular calcium ion homeostasis (GO:0006874),Cellular Component:membrane (GO:0016020),Cell…
A0A4X1SEW9	Alpha-1,4 glucan phosphorylase		2	Biological Process:carbohydrate metabolic process (GO:0005975),Molecular Function:glycogen phosphorylase activity (GO:0008184)
A0A4X1TV07	Plug_translocon domain-containing protein	SEC61A1	2	Biological Process:protein transport (GO:0015031),Cellular Component:membrane (GO:0016020)
A0A480K7Y0	LIM domain-binding protein 3		1	Molecular Function:protein binding (GO:0005515)
F1RPH0	Phosphoglycerate kinase	PGK1	2	Molecular Function:phosphoglycerate kinase activity (GO:0004618),Biological Process:glycolytic process (GO:0006096)
A0A4X1WA70	Protein RER1	RER1	1	Cellular Component:integral component of membrane (GO:0016021)
A0A5G2Q7D1	Neutral cholesterol ester hydrolase 1	NCEH1	2	Biological Process:metabolic process (GO:0008152),Molecular Function:hydrolase activity (GO:0016787)
A0A5S6HMA0	Sodium/potassium-transporting ATPase subunit beta	ATP1B1	3	Cellular Component:sodium:potassium-exchanging ATPase complex (GO:0005890),Biological Process:potassium ion transport (GO:0006813),Biological Process:sodium ion transport (GO:0006814)
K7GP41	55 kDa erythrocyte membrane protein	MPP1	1	Molecular Function:protein binding (GO:0005515)
A0A4X1SNQ6	Uncharacterized protein	SART3	1	Molecular Function:nucleic acid binding (GO:0003676)
A0A4X1U2H3	Coatomer subunit gamma	COPG1	5	Molecular Function:structural molecule activity (GO:0005198),Biological Process:intracellular protein transport (GO:0006886),Biological Process:vesicle-mediated transport (GO:0016192),Cellular Component:membrane coat (GO:0030117),Cellular Component:COPI vesicle coat (GO:0030126)
A0A4X1UCU9	Importin N-terminal domain-containing protein	TNPO1	2	Biological Process:intracellular protein transport (GO:0006886),Molecular Function:Ran GTPase binding (GO:0008536)
F1RMH3	Solute carrier family 41 member 3	SLC41A3	2	Biological Process:cation transport (GO:0006812),Molecular Function:cation transmembrane transporter activity (GO:0008324)
A0A4X1V962	Uncharacterized protein	EIF4E3	4	Molecular Function:RNA binding (GO:0003723),Molecular Function:translation initiation factor activity (GO:0003743),Cellular Component:cytoplasm (GO:0005737),Biological Process:translational initiation (GO:0006413)
A0A287BIV6	39S ribosomal protein L37, mitochondrial	MRPL37	4	Molecular Function:structural constituent of ribosome (GO:0003735),Cellular Component:mitochondrion (GO:0005739),Cellular Component:ribosome (GO:0005840),Biological Process:translation (GO:0006412)
I3LDC1	Succinate dehydrogenase [ubiquinone] iron-sulfur subunit, mitochondrial	SDHB	2	Molecular Function:electron carrier activity (GO:0009055),Molecular Function:iron-sulfur cluster binding (GO:0051536)
A0A480XUQ9	Aspartate--tRNA ligase, cytoplasmic		5	Molecular Function:nucleotide binding (GO:0000166),Molecular Function:nucleic acid binding (GO:0003676),Molecular Function:aminoacyl-tRNA ligase activity (GO:0004812),Molecular Function:ATP binding (GO:0005524),Biological Process:tRNA aminoacylation for protein translation (GO:0006418)
A0A5G2QTN6	Paxillin	PXN	1	Molecular Function:zinc ion binding (GO:0008270)
F1SGI7	IF rod domain-containing protein	KRT75	2	Molecular Function:structural molecule activity (GO:0005198),Cellular Component:intermediate filament (GO:0005882)
B7TJ02	Thymosin beta	TMSB4X	2	Molecular Function:actin monomer binding (GO:0003785),Biological Process:actin filament organization (GO:0007015)
A0A4X1VCF5	Uncharacterized protein	GRHPR	3	Biological Process:metabolic process (GO:0008152),Molecular Function:NAD binding (GO:0051287),Biological Process:oxidation-reduction process (GO:0055114)
F6Q3L0	APC-binding protein EB1	MAPRE1	2	Molecular Function:protein binding (GO:0005515),Molecular Function:microtubule binding (GO:0008017)
A0A287AE03	Uncharacterized protein	SLC29A1	3	Molecular Function:nucleoside transmembrane transporter activity (GO:0005337),Biological Process:transport (GO:0006810),Cellular Component:integral component of membrane (GO:0016021)
F1RNL4	Serine/threonine-protein phosphatase	PPP1CC	1	Molecular Function:hydrolase activity (GO:0016787)
A0A5G2RGL7	Malate dehydrogenase	MDH2	2	Molecular Function:oxidoreductase activity (GO:0016491),Biological Process:oxidation-reduction process (GO:0055114)
P63317	Troponin C, slow skeletal and cardiac muscles	TNNC1	1	Molecular Function:calcium ion binding (GO:0005509)
A0A4X1WBN0	IF rod domain-containing protein		2	Molecular Function:structural molecule activity (GO:0005198),Cellular Component:intermediate filament (GO:0005882)
A0A4X1VKJ1	Uncharacterized protein	TRIP10	1	Molecular Function:protein binding (GO:0005515)
F1RR89	Arginine--tRNA ligase, cytoplasmic	RARS1	5	Molecular Function:nucleotide binding (GO:0000166),Molecular Function:arginine-tRNA ligase activity (GO:0004814),Molecular Function:ATP binding (GO:0005524),Cellular Component:cytoplasm (GO:0005737),Biological Process:arginyl-tRNA aminoacylation (GO:0006420)
A0A481D2F4	Calponin (Fragment)		1	Molecular Function:protein binding (GO:0005515)
A0A4X1UV26	Voltage-dependent anion-selective channel protein 1	VDAC1	2	Cellular Component:mitochondrial outer membrane (GO:0005741),Biological Process:transmembrane transport (GO:0055085)
A0A4X1TX22	Uncharacterized protein		1	Molecular Function:protein-N-terminal asparagine amidohydrolase activity (GO:0008418)
A0A4X1WDC9	40S ribosomal protein S27a	RPS27A	4	Molecular Function:structural constituent of ribosome (GO:0003735),Molecular Function:protein binding (GO:0005515),Cellular Component:ribosome (GO:0005840),Biological Process:translation (GO:0006412)
F1RS28	Multivesicular body subunit 12B isoform X4		1	Cellular Component:ESCRT I complex (GO:0000813)
A0A0B8RSJ6	NEDD8-activating enzyme E1 regulatory subunit	NAE1	1	Molecular Function:small protein activating enzyme activity (GO:0008641)
F1RJK0	2-methoxy-6-polyprenyl-1,4-benzoquinol methylase, mitochondrial	COQ5	1	Molecular Function:methyltransferase activity (GO:0008168)
A0A4X1T3F8	Uncharacterized protein	CHMP4B	1	Biological Process:vacuolar transport (GO:0007034)
A0A287B105	Uncharacterized protein	COX7B	2	Molecular Function:cytochrome-c oxidase activity (GO:0004129),Cellular Component:mitochondrial respiratory chain (GO:0005746)
A0A286ZTD8	Uncharacterized protein	CRK	1	Molecular Function:protein binding (GO:0005515)
A0A287BD01	Hydroxymethylglutaryl-CoA lyase	HMGCL	1	Molecular Function:catalytic activity (GO:0003824)
A0A4X1TYW8	Mimecan	OGN	1	Molecular Function:protein binding (GO:0005515)
Q71K49	ATP synthase protein 8	ATP8	2	Molecular Function:hydrogen ion transmembrane transporter activity (GO:0015078),Biological Process:ATP synthesis coupled proton transport (GO:0015986)
A0A0B8RTD1	Phosphatidylinositol transfer protein, alpha	PITPNA	2	Cellular Component:intracellular (GO:0005622),Biological Process:transport (GO:0006810)
A0A4X1TG56	E3 ubiquitin-protein ligase		2	Molecular Function:ubiquitin-protein transferase activity (GO:0004842),Molecular Function:protein binding (GO:0005515)
A0A5K1TZB6	Heterogeneous nuclear ribonucleoprotein H3	HNRNPH3	1	Molecular Function:nucleic acid binding (GO:0003676)
A0A480W9G4	40S ribosomal protein S13		4	Molecular Function:structural constituent of ribosome (GO:0003735),Cellular Component:intracellular (GO:0005622),Cellular Component:ribosome (GO:0005840),Biological Process:translation (GO:0006412)
A0A4X1SZA6	Uncharacterized protein		3	Biological Process:metabolic process (GO:0008152),Molecular Function:oxidoreductase activity (GO:0016491),Biological Process:oxidation-reduction process (GO:0055114)
F1SMZ7	60 kDa chaperonin		1	Molecular Function:ATP binding (GO:0005524)
A0A286ZQZ4	L-2-hydroxyglutarate dehydrogenase	L2HGDH	2	Molecular Function:oxidoreductase activity (GO:0016491),Biological Process:oxidation-reduction process (GO:0055114)
A0A4X1W0Y8	Proteasome subunit beta	PSMB4	3	Molecular Function:threonine-type endopeptidase activity (GO:0004298),Cellular Component:proteasome core complex (GO:0005839),Biological Process:proteolysis involved in cellular protein catabolic process (GO:0051603)
A0A4X1UM50	Uncharacterized protein		1	Molecular Function:protein binding (GO:0005515)
A0A4X1W2N5	Uncharacterized protein		2	Molecular Function:tropomyosin binding (GO:0005523),Biological Process:pointed-end actin filament capping (GO:0051694)
A0A286ZPF5	Mitogen-activated protein kinase	MAPK1	3	Molecular Function:protein kinase activity (GO:0004672),Molecular Function:ATP binding (GO:0005524),Biological Process:protein phosphorylation (GO:0006468)
A0A5G2QMT1	2-deoxy-D-ribose 5-phosphate aldolase	DERA	1	Molecular Function:lyase activity (GO:0016829)
F2Z5Q6	40S ribosomal protein S6	RPS6	4	Molecular Function:structural constituent of ribosome (GO:0003735),Cellular Component:intracellular (GO:0005622),Cellular Component:ribosome (GO:0005840),Biological Process:translation (GO:0006412)
F1RWJ5	Importin subunit beta-1	KPNB1	2	Biological Process:intracellular protein transport (GO:0006886),Molecular Function:Ran GTPase binding (GO:0008536)
A0A287BPU2	Nebulin	NEB	1	Molecular Function:protein binding (GO:0005515)
A0A4X1VXD5	Uncharacterized protein		1	Molecular Function:protein binding (GO:0005515)
A0A287BLP7	Deoxyhypusine synthase	DHPS	1	Biological Process:peptidyl-lysine modification to peptidyl-hypusine (GO:0008612)
A0A287B4J2	Adenosylhomocysteinase	AHCY	3	Molecular Function:adenosylhomocysteinase activity (GO:0004013),Biological Process:S-adenosylhomocysteine catabolic process (GO:0019510),Molecular Function:NAD binding (GO:0051287)
A0A480UC11	Ankyrin-3 isoform X12		2	Molecular Function:protein binding (GO:0005515),Biological Process:signal transduction (GO:0007165)
A0A4X1TZL8	Malic enzyme	ME3	3	Molecular Function:malate dehydrogenase (decarboxylating) (NAD+) activity (GO:0004471),Molecular Function:NAD binding (GO:0051287),Biological Process:oxidation-reduction process (GO:0055114)
A0A0B8RSX6	Filamin A, alpha	FLNA	1	Molecular Function:protein binding (GO:0005515)
O46599	Glycerine aldehyde 3-phosphate dehydrogenase (Fragment)	GAPDH	1	Biological Process:oxidation-reduction process (GO:0055114)
A0A4X1VLA1	Uncharacterized protein	XIRP2	3	Molecular Function:actin binding (GO:0003779),Biological Process:actin cytoskeleton organization (GO:0030036),Cellular Component:cell junction (GO:0030054)
A0A4X1UJ47	Pyridoxal 5-phosphate synthase	PNPO	3	Molecular Function:pyridoxamine-phosphate oxidase activity (GO:0004733),Molecular Function:FMN binding (GO:0010181),Biological Process:oxidation-reduction process (GO:0055114)
A1XQU5	60S ribosomal protein L27	RPL27	4	Molecular Function:structural constituent of ribosome (GO:0003735),Cellular Component:intracellular (GO:0005622),Cellular Component:ribosome (GO:0005840),Biological Process:translation (GO:0006412)
A0A4X1SRF3	Metavinculin	VCL	2	Biological Process:cell adhesion (GO:0007155),Molecular Function:actin filament binding (GO:0051015)
A0A287AJ76	Peroxiredoxin-2	PRDX2	4	Molecular Function:antioxidant activity (GO:0016209),Molecular Function:oxidoreductase activity (GO:0016491),Molecular Function:peroxiredoxin activity (GO:0051920),Biological Process:oxidation-reduction process (GO:0055114)
Q29554	Trifunctional enzyme subunit alpha, mitochondrial	HADHA	6	Molecular Function:catalytic activity (GO:0003824),Molecular Function:3-hydroxyacyl-CoA dehydrogenase activity (GO:0003857),Biological Process:fatty acid metabolic process (GO:0006631),Biological Process:metabolic process (GO:0008152),Molecular Function:oxidoreductase activity (GO:0016491),Biological Process:oxidation-reduction process (GO:0055114)
A0A4X1W905	Uncharacterized protein		3	Molecular Function:aspartic-type endopeptidase activity (GO:0004190),Molecular Function:protein binding (GO:0005515),Biological Process:proteolysis (GO:0006508)
Q1W0Y2	Cytochrome c oxidase subunit 7C, mitochondrial	COX7C	1	Molecular Function:cytochrome-c oxidase activity (GO:0004129)
A0A4X1WBK5	IF rod domain-containing protein		2	Molecular Function:structural molecule activity (GO:0005198),Cellular Component:intermediate filament (GO:0005882)
A0A4X1W6G6	PrdX deacylase domain-containing protein 1		1	Molecular Function:aminoacyl-tRNA editing activity (GO:0002161)
A0A4X1V343	CSD domain-containing protein	YBX3	1	Molecular Function:DNA binding (GO:0003677)
F1SI55	Basic leucine zipper and W2 domains 1	BZW1	1	Molecular Function:protein binding (GO:0005515)
A0A5G2Q912	Acyl-CoA synthetase long chain family member 6	ACSL6	2	Molecular Function:catalytic activity (GO:0003824),Biological Process:metabolic process (GO:0008152)
F1SNG6	Exocyst complex component Sec8	EXOC4	3	Cellular Component:exocyst (GO:0000145),Biological Process:vesicle docking involved in exocytosis (GO:0006904),Biological Process:protein transport (GO:0015031)
I3LTB8	C3-beta-c	C3	3	Molecular Function:endopeptidase inhibitor activity (GO:0004866),Cellular Component:extracellular region (GO:0005576),Cellular Component:extracellular space (GO:0005615)
A0A287ARW4	FGGY carbohydrate kinase domain containing	FGGY	1	Biological Process:carbohydrate metabolic process (GO:0005975)
F1RGL8	Rabaptin, RAB GTPase binding effector protein 1	RABEP1	2	Molecular Function:GTPase activator activity (GO:0005096),Molecular Function:growth factor activity (GO:0008083)
A0A287BG92	Geranylgeranyl transferase type-2 subunit beta	MSH4	1	Molecular Function:catalytic activity (GO:0003824)
A0A287APC7	Calcium-transporting ATPase	ATP2B4	3	Molecular Function:nucleotide binding (GO:0000166),Molecular Function:calcium-transporting ATPase activity (GO:0005388),Molecular Function:metal ion binding (GO:0046872)
F1S0R4	V-type proton ATPase subunit C	ATP6V1C1	2	Molecular Function:hydrogen ion transmembrane transporter activity (GO:0015078),Biological Process:ATP hydrolysis coupled proton transport (GO:0015991)
F1S3I3	Eukaryotic translation initiation factor 3 subunit G	EIF3G	1	Molecular Function:nucleic acid binding (GO:0003676)
A0A4X1U0Q7	RuvB-like helicase	RUVBL1	2	Molecular Function:DNA helicase activity (GO:0003678),Molecular Function:ATP binding (GO:0005524)
A0A5G2QA48	Signal recognition particle 54 kDa protein	SRP54	4	Molecular Function:GTP binding (GO:0005525),Biological Process:SRP-dependent cotranslational protein targeting to membrane (GO:0006614),Molecular Function:7S RNA binding (GO:0008312),Cellular Component:signal recognition particle (GO:0048500)
A0A4X1TDF4	PCI domain-containing protein		1	Molecular Function:protein binding (GO:0005515)
A0A5G2R9Q2	Eukaryotic translation initiation factor 3 subunit D	EIF3D	3	Molecular Function:translation initiation factor activity (GO:0003743),Cellular Component:cytoplasm (GO:0005737),Cellular Component:eukaryotic translation initiation factor 3 complex (GO:0005852)
F1SUY8	NAD(P)(+)--arginine ADP-ribosyltransferase		2	Molecular Function:NAD(P)+-protein-arginine ADP-ribosyltransferase activity (GO:0003956),Biological Process:protein ADP-ribosylation (GO:0006471)
A0A4X1TT47	BPL/LPL catalytic domain-containing protein		1	Biological Process:cellular protein modification process (GO:0006464)
A0A5G2QZI8	NADH:ubiquinone oxidoreductase complex assembly factor 6	NDUFAF6	2	Biological Process:biosynthetic process (GO:0009058),Molecular Function:transferase activity (GO:0016740)
A0A4X1VZE4	LIM and senescent cell antigen-like-containing domain protein	LIMS1	1	Molecular Function:zinc ion binding (GO:0008270)
A0A4X1TWD8	Cytochrome b-c1 complex subunit Rieske, mitochondrial	LOC100522678	3	Molecular Function:ubiquinol-cytochrome-c reductase activity (GO:0008121),Molecular Function:oxidoreductase activity (GO:0016491),Biological Process:oxidation-reduction process (GO:0055114)
A0A287BDL9	Leucine rich repeat containing 2	LRRC2	1	Molecular Function:protein binding (GO:0005515)
A0A480Z544	Putative E3 ubiquitin-protein ligase HERC4 isoform X4		1	Molecular Function:ubiquitin-protein transferase activity (GO:0004842)
A0A480PCQ6	Long-chain specific acyl-CoA dehydrogenase, mitochondrial		4	Molecular Function:acyl-CoA dehydrogenase activity (GO:0003995),Biological Process:metabolic process (GO:0008152),Molecular Function:flavin adenine dinucleotide binding (GO:0050660),Biological Process:oxidation-reduction process (GO:0055114)
A0A5G2RAI6	Phosphatidylinositol binding clathrin assembly protein	PICALM	1	Molecular Function:phospholipid binding (GO:0005543)
P28491	Calreticulin	CALR	4	Molecular Function:calcium ion binding (GO:0005509),Cellular Component:endoplasmic reticulum (GO:0005783),Biological Process:protein folding (GO:0006457),Molecular Function:unfolded protein binding (GO:0051082)
A0A287A5P3	116 kDa U5 small nuclear ribonucleoprotein component	EFTUD2	1	Molecular Function:GTP binding (GO:0005525)
A0A287A996	Taxilin beta	TXLNB	1	Molecular Function:syntaxin binding (GO:0019905)
F1SUS0	Microfibril associated protein 2	MFAP2	1	Cellular Component:microfibril (GO:0001527)
A0A4X1VPW4	CSD domain-containing protein	CARHSP1	1	Molecular Function:DNA binding (GO:0003677)
A0A4X1UZ88	Uncharacterized protein	ASPH	2	Cellular Component:membrane (GO:0016020),Biological Process:peptidyl-amino acid modification (GO:0018193)
A0A4X1VJU1	GB1/RHD3-type G domain-containing protein	ATL3	2	Molecular Function:GTPase activity (GO:0003924),Molecular Function:GTP binding (GO:0005525)
A0A287B6I2	Alpha-1,4 glucan phosphorylase	PYGM	5	Molecular Function:nucleic acid binding (GO:0003676),Molecular Function:RNA binding (GO:0003723),Biological Process:carbohydrate metabolic process (GO:0005975),Molecular Function:glycogen phosphorylase activity (GO:0008184),Molecular Function:zinc ion binding (GO:0008270)
A0A5G2R9S6	Maleylacetoacetate isomerase	GSTZ1	1	Molecular Function:protein binding (GO:0005515)
K7GND3	DEAH box protein 9	DHX9	3	Molecular Function:nucleic acid binding (GO:0003676),Molecular Function:helicase activity (GO:0004386),Molecular Function:ATP binding (GO:0005524)
A0A4X1T213	Uncharacterized protein	CTBP1	3	Biological Process:metabolic process (GO:0008152),Molecular Function:NAD binding (GO:0051287),Biological Process:oxidation-reduction process (GO:0055114)
A0A287AXC7	Uncharacterized protein	STXBP3	2	Biological Process:vesicle docking involved in exocytosis (GO:0006904),Biological Process:vesicle-mediated transport (GO:0016192)
A0A4X1TPF2	Uncharacterized protein	KYAT1	2	Biological Process:biosynthetic process (GO:0009058),Molecular Function:pyridoxal phosphate binding (GO:0030170)
F1SHD7	NADH-ubiquinone oxidoreductase 75 kDa subunit, mitochondrial	NDUFS1	3	Molecular Function:oxidoreductase activity (GO:0016491),Molecular Function:iron-sulfur cluster binding (GO:0051536),Biological Process:oxidation-reduction process (GO:0055114)
I3LDM5	Exocyst complex component 1	EXOC1	2	Cellular Component:exocyst (GO:0000145),Biological Process:exocytosis (GO:0006887)
A0A4X1TF22	Uncharacterized protein	HNRNPDL	1	Molecular Function:nucleic acid binding (GO:0003676)
A0A5G2R656	Uncharacterized protein	DEPTOR	1	Biological Process:intracellular signal transduction (GO:0035556)
A0A4X1SK99	Prolyl endopeptidase		4	Molecular Function:serine-type endopeptidase activity (GO:0004252),Biological Process:proteolysis (GO:0006508),Molecular Function:serine-type peptidase activity (GO:0008236),Molecular Function:serine-type exopeptidase activity (GO:0070008)
Q864B5	PDJA1 chaperone		2	Molecular Function:heat shock protein binding (GO:0031072),Molecular Function:unfolded protein binding (GO:0051082)
A0A4X1TAV3	Calcium/calmodulin-dependent protein kinase	CAMK2A	5	Molecular Function:protein kinase activity (GO:0004672),Molecular Function:calmodulin-dependent protein kinase activity (GO:0004683),Molecular Function:calmodulin binding (GO:0005516),Molecular Function:ATP binding (GO:0005524),Biological Process:protein phosphorylation (GO:0006468)
A0A4X1VCP8	UV excision repair protein RAD23	RAD23B	4	Molecular Function:damaged DNA binding (GO:0003684),Molecular Function:protein binding (GO:0005515),Biological Process:nucleotide-excision repair (GO:0006289),Biological Process:proteasome-mediated ubiquitin-dependent protein catabolic process (GO:0043161)
A0A287B5G8	Nebulin	NEB	1	Molecular Function:protein binding (GO:0005515)
A0A287A9J8	Bone marrow stromal cell antigen 2	BST2	1	Biological Process:defense response to virus (GO:0051607)
A0A286ZLC7	Protein-serine/threonine phosphatase	DUSP13	2	Biological Process:protein dephosphorylation (GO:0006470),Molecular Function:protein tyrosine/serine/threonine phosphatase activity (GO:0008138)
A0A5G2QMG4	Unconventional myosin-6	MYO6	3	Molecular Function:motor activity (GO:0003774),Molecular Function:ATP binding (GO:0005524),Cellular Component:myosin complex (GO:0016459)
A0A4X1TPI3	Uncharacterized protein	COL15A1	3	Molecular Function:structural molecule activity (GO:0005198),Biological Process:cell adhesion (GO:0007155),Cellular Component:extracellular matrix (GO:0031012)
A0A2Z2YPW6	von Willebrand factor	VWF	1	Molecular Function:protein binding (GO:0005515)
A0A5K1TX87	Coiled-coil and C2 domain containing 1B	CC2D1B	1	Molecular Function:protein binding (GO:0005515)
A0A5G2QBV6	Creatine kinase	CKM	1	Molecular Function:kinase activity (GO:0016301)
A0A4X1US71	Uncharacterized protein		1	Molecular Function:protein binding (GO:0005515)
A0A4X1UG52	Density-regulated protein	DENR	2	Molecular Function:translation initiation factor activity (GO:0003743),Biological Process:translational initiation (GO:0006413)
A0A287B5T6	Peptidylprolyl isomerase	FKBP11	1	Molecular Function:GTP binding (GO:0005525)
A0A287A2M4	Uncharacterized protein	CRIP2	1	Molecular Function:zinc ion binding (GO:0008270)
I3LDM3	Importin-7	IPO7	2	Biological Process:intracellular protein transport (GO:0006886),Molecular Function:Ran GTPase binding (GO:0008536)
A0A480YYT7	Mitochondrial 10-formyltetrahydrofolate dehydrogenase isoform X1		3	Biological Process:metabolic process (GO:0008152),Molecular Function:oxidoreductase activity (GO:0016491),Biological Process:oxidation-reduction process (GO:0055114)
F1S4P6	Eukaryotic translation initiation factor 3 subunit A	EIF3A	1	Molecular Function:protein binding (GO:0005515)
A0A5G2QRX4	Molybdopterin molybdenumtransferase	GPHN	1	Biological Process:molybdopterin cofactor biosynthetic process (GO:0032324)
A0A4X1TM93	OMPdecase	UMPS	3	Molecular Function:orotidine-5'-phosphate decarboxylase activity (GO:0004590),Biological Process:'de novo' pyrimidine nucleobase biosynthetic process (GO:0006207),Biological Process:nucleoside metabolic process (GO:0009116)
A0A4X1SXS6	Inosine-5-monophosphate dehydrogenase	IMPDH	2	Molecular Function:catalytic activity (GO:0003824),Biological Process:oxidation-reduction process (GO:0055114)
A0A286ZJU5	Malignant T-cell-amplified sequence	LOC100738684	1	Molecular Function:RNA binding (GO:0003723)
A0A4X1TFL4	Poly [ADP-ribose] polymerase	PARP1	4	Molecular Function:DNA binding (GO:0003677),Molecular Function:NAD+ ADP-ribosyltransferase activity (GO:0003950),Biological Process:protein ADP-ribosylation (GO:0006471),Molecular Function:zinc ion binding (GO:0008270)
I3LUP1	Mannose-1-phosphate guanyltransferase alpha	GMPPA	2	Biological Process:biosynthetic process (GO:0009058),Molecular Function:nucleotidyltransferase activity (GO:0016779)
A0A4X1TXL0	Amine oxidase		5	Molecular Function:copper ion binding (GO:0005507),Molecular Function:primary amine oxidase activity (GO:0008131),Biological Process:amine metabolic process (GO:0009308),Molecular Function:quinone binding (GO:0048038),Biological Process:oxidation-reduction process (GO:0055114)
A0A5G2QES7	S-(hydroxymethyl)glutathione dehydrogenase	ADH5	1	Biological Process:oxidation-reduction process (GO:0055114)
A0A4X1VBN9	Alpha-1,4 glucan phosphorylase		2	Biological Process:carbohydrate metabolic process (GO:0005975),Molecular Function:glycogen phosphorylase activity (GO:0008184)
A0A5G2QM90	Myosin binding protein C1	MYBPC1	1	Molecular Function:protein binding (GO:0005515)
A0A480SCD0	Proteasome subunit alpha type		5	Molecular Function:endopeptidase activity (GO:0004175),Molecular Function:threonine-type endopeptidase activity (GO:0004298),Cellular Component:proteasome core complex (GO:0005839),Biological Process:ubiquitin-dependent protein catabolic process (GO:0006511),Biological Process:proteolysis involved in cellular protein catabolic process (GO:0051603)
F1STL6	Band 4.1	EPB41	5	Molecular Function:actin binding (GO:0003779),Molecular Function:structural molecule activity (GO:0005198),Cellular Component:cytoskeleton (GO:0005856),Molecular Function:cytoskeletal protein binding (GO:0008092),Biological Process:cortical actin cytoskeleton organization (GO:0030866)
A0A5K1UHC4	1-acylglycerol-3-phosphate O-acyltransferase 5	AGPAT5	1	Biological Process:metabolic process (GO:0008152)
P63221	40S ribosomal protein S21	RPS21	4	Molecular Function:structural constituent of ribosome (GO:0003735),Cellular Component:intracellular (GO:0005622),Cellular Component:ribosome (GO:0005840),Biological Process:translation (GO:0006412)
A0A4X1SWU2	Ribosome maturation protein SBDS	SBDS	1	Biological Process:ribosome biogenesis (GO:0042254)
A0A286ZYV1	Radixin	RDX	3	Cellular Component:cytoplasm (GO:0005737),Molecular Function:cytoskeletal protein binding (GO:0008092),Cellular Component:extrinsic component of membrane (GO:0019898)
A0A4X1SIQ1	Uncharacterized protein	TNNI1	1	Cellular Component:troponin complex (GO:0005861)
P82460	Thioredoxin	TXN	1	Biological Process:cell redox homeostasis (GO:0045454)
A0A4X1W9D7	Uncharacterized protein	AIFM1	3	Molecular Function:oxidoreductase activity (GO:0016491),Molecular Function:protein dimerization activity (GO:0046983),Biological Process:oxidation-reduction process (GO:0055114)
A0A287AUH7	Catenin beta 1	CTNNB1	1	Molecular Function:protein binding (GO:0005515)
P53590	Succinate--CoA ligase [GDP-forming] subunit beta, mitochondrial (Fragment)	SUCLG2	2	Molecular Function:catalytic activity (GO:0003824),Biological Process:metabolic process (GO:0008152)
P61013	Cardiac phospholamban	PLN	4	Molecular Function:calcium channel regulator activity (GO:0005246),Biological Process:calcium ion transport (GO:0006816),Cellular Component:membrane (GO:0016020),Molecular Function:ATPase inhibitor activity (GO:0042030)
A0A4X1SX44	Transgelin	TAGLN	1	Molecular Function:protein binding (GO:0005515)
A0A480S6L0	Extended synaptotagmin-1 isoform 2		2	Molecular Function:protein binding (GO:0005515),Molecular Function:lipid binding (GO:0008289)
A0A4X1VKU0	Amine oxidase	MAOB	2	Molecular Function:oxidoreductase activity (GO:0016491),Biological Process:oxidation-reduction process (GO:0055114)
A0A5K1UJP6	MAPK activated protein kinase 3	MAPKAPK3	3	Molecular Function:protein kinase activity (GO:0004672),Molecular Function:ATP binding (GO:0005524),Biological Process:protein phosphorylation (GO:0006468)
A0A4X1T354	ADF-H domain-containing protein	COTL1	2	Molecular Function:actin binding (GO:0003779),Cellular Component:intracellular (GO:0005622)
A0A480JMC0	Glutaminyl-tRNA synthetase		8	Molecular Function:nucleotide binding (GO:0000166),Molecular Function:aminoacyl-tRNA ligase activity (GO:0004812),Molecular Function:glutamine-tRNA ligase activity (GO:0004819),Molecular Function:ATP binding (GO:0005524),Cellular Component:cytoplasm (GO:0005737),Biological Process:tRNA aminoacylation for protein translation (GO:0006418),Biological Process:glutaminyl-tRNA aminoacylation (GO:000642…
A0A4X1VRZ2	60S ribosomal protein L36	RPL36	4	Molecular Function:structural constituent of ribosome (GO:0003735),Cellular Component:intracellular (GO:0005622),Cellular Component:ribosome (GO:0005840),Biological Process:translation (GO:0006412)
A0A287B4D9	GTPase HRas isoform 1	HRAS	2	Molecular Function:GTP binding (GO:0005525),Biological Process:small GTPase mediated signal transduction (GO:0007264)
A0A4X1VNZ3	Uncharacterized protein	RAB11B	2	Molecular Function:GTP binding (GO:0005525),Biological Process:small GTPase mediated signal transduction (GO:0007264)
A0A286ZVL0	Heterogeneous nuclear ribonucleoprotein U	HNRNPU	1	Molecular Function:protein binding (GO:0005515)
A0A4X1UPF0	Peptidyl-prolyl cis-trans isomerase	PIN1	2	Molecular Function:protein binding (GO:0005515),Molecular Function:isomerase activity (GO:0016853)
A0A4X1SP24	5-nucleotidase	NT5C3A	3	Molecular Function:magnesium ion binding (GO:0000287),Cellular Component:cytoplasm (GO:0005737),Molecular Function:5'-nucleotidase activity (GO:0008253)
A0A4X1SMT6	Vitamin K-dependent protein C	PROC	5	Molecular Function:serine-type endopeptidase activity (GO:0004252),Molecular Function:calcium ion binding (GO:0005509),Molecular Function:protein binding (GO:0005515),Cellular Component:extracellular region (GO:0005576),Biological Process:proteolysis (GO:0006508)
A0A4X1STB4	Uncharacterized protein		3	Molecular Function:actin binding (GO:0003779),Biological Process:cytoskeleton organization (GO:0007010),Molecular Function:zinc ion binding (GO:0008270)
A0A480LWF2	26S proteasome non-ATPase regulatory subunit 6		1	Molecular Function:protein binding (GO:0005515)
A0A4X1VPG4	Complex I-B9	NDUFA3	2	Cellular Component:mitochondrial inner membrane (GO:0005743),Cellular Component:mitochondrial respiratory chain complex I (GO:0005747)
A0A4X1TUU5	Uncharacterized protein	SGCD	2	Cellular Component:sarcoglycan complex (GO:0016012),Cellular Component:integral component of membrane (GO:0016021)
A0A4X1V7E4	Uncharacterized protein	TBC1D4	1	Molecular Function:protein binding (GO:0005515)
A0A4X1VV61	Uncharacterized protein	CANX	4	Molecular Function:calcium ion binding (GO:0005509),Cellular Component:endoplasmic reticulum (GO:0005783),Biological Process:protein folding (GO:0006457),Molecular Function:unfolded protein binding (GO:0051082)
A0A286ZVK0	Transmembrane protein 38B	TMEM38B	3	Molecular Function:cation channel activity (GO:0005261),Biological Process:monovalent inorganic cation transport (GO:0015672),Cellular Component:membrane (GO:0016020)
Q19PY3	RNA-splicing ligase RtcB homolog	RTCB	2	Biological Process:RNA processing (GO:0006396),Molecular Function:RNA ligase activity (GO:0008452)
A0A480YXD6	Eukaryotic translation initiation factor 3 subunit B isoform X1 (Fragment)		1	Molecular Function:nucleic acid binding (GO:0003676)
A0A4X1SSQ4	Fibrinogen alpha chain		5	Molecular Function:receptor binding (GO:0005102),Cellular Component:fibrinogen complex (GO:0005577),Biological Process:signal transduction (GO:0007165),Biological Process:platelet activation (GO:0030168),Biological Process:protein polymerization (GO:0051258)
A0A480NAY0	Tubulin alpha chain		1	Molecular Function:GTPase activity (GO:0003924)
A0A4X1UDF8	60S ribosomal protein L32	RPL32	4	Molecular Function:structural constituent of ribosome (GO:0003735),Cellular Component:intracellular (GO:0005622),Cellular Component:ribosome (GO:0005840),Biological Process:translation (GO:0006412)
A0A287A8C2	Filamin C	FLNC	1	Molecular Function:protein binding (GO:0005515)
A0A287AGA0	Microfibril associated protein 5	MFAP5	1	Cellular Component:microfibril (GO:0001527)
F2Z5H2	ATPase family AAA domain containing 1	ATAD1	1	Molecular Function:ATP binding (GO:0005524)
A0A480TC20	Tumor susceptibility gene 101 protein		2	Biological Process:cellular protein modification process (GO:0006464),Biological Process:protein transport (GO:0015031)
Q2MJQ7	Voltage-dependent calcium channel gamma-1 subunit	CACNG1	1	Cellular Component:integral component of membrane (GO:0016021)
A0A480M856	Arginyl-tRNA--protein transferase 1	ATE1	2	Molecular Function:arginyltransferase activity (GO:0004057),Biological Process:protein arginylation (GO:0016598)
A0A4X1VX21	RanGAP1_C domain-containing protein	RANGAP1	3	Molecular Function:GTPase activator activity (GO:0005096),Molecular Function:protein binding (GO:0005515),Biological Process:signal transduction (GO:0007165)
I3LD72	EH domain containing 2	EHD2	1	Molecular Function:protein binding (GO:0005515)
A0A4X1TQD7	Isoleucyl-tRNA synthetase	IARS1	4	Molecular Function:nucleotide binding (GO:0000166),Molecular Function:aminoacyl-tRNA ligase activity (GO:0004812),Molecular Function:ATP binding (GO:0005524),Biological Process:tRNA aminoacylation for protein translation (GO:0006418)
A0A4X1TUT8	Uncharacterized protein	PDCD5	1	Molecular Function:DNA binding (GO:0003677)
A0A4X1TD22	Charged multivesicular body protein 1a	CHMP1A	1	Biological Process:vacuolar transport (GO:0007034)
A0A480PUE0	Enoyl-acyl-carrier-protein reductase, mitochondrial isoform a		1	Biological Process:oxidation-reduction process (GO:0055114)
A0A5G2QCF9	Annexin	ANXA2	2	Molecular Function:calcium ion binding (GO:0005509),Molecular Function:calcium-dependent phospholipid binding (GO:0005544)
A0A480M4B0	[Phosphatase 2A protein]-leucine-carboxy methyltransferase 1 (Fragment)		2	Molecular Function:methyltransferase activity (GO:0008168),Biological Process:methylation (GO:0032259)
A0A287A3A3	A-kinase anchoring protein 12	AKAP12	2	Biological Process:protein targeting (GO:0006605),Biological Process:signal transduction (GO:0007165)
A0A480F3P0	Succinate--CoA ligase [ADP-forming] subunit beta, mitochondrial	SUCLA2	2	Molecular Function:catalytic activity (GO:0003824),Biological Process:metabolic process (GO:0008152)
A0A4X1VQ35	Protein-tyrosine-phosphatase	FBXO30	3	Biological Process:protein dephosphorylation (GO:0006470),Molecular Function:protein tyrosine/serine/threonine phosphatase activity (GO:0008138),Molecular Function:starch binding (GO:2001070)
A0A4X1UJP9	Uncharacterized protein		5	Molecular Function:receptor binding (GO:0005102),Biological Process:cell adhesion (GO:0007155),Biological Process:regulation of cell adhesion (GO:0030155),Biological Process:regulation of cell migration (GO:0030334),Biological Process:regulation of embryonic development (GO:0045995)
A0A481BVF4	Nuclear pore complex protein Nup96		2	Cellular Component:nuclear pore (GO:0005643),Biological Process:transport (GO:0006810)
O19242	MHC class I antigen	PC1	2	Biological Process:immune response (GO:0006955),Biological Process:antigen processing and presentation (GO:0019882)
F1S409	SEC23 interacting protein	SEC23IP	2	Molecular Function:protein binding (GO:0005515),Molecular Function:metal ion binding (GO:0046872)
A0A4X1WAG8	Agrin		1	Molecular Function:protein binding (GO:0005515)
A0A4X1TU60	Uncharacterized protein		2	Molecular Function:RNA binding (GO:0003723),Molecular Function:protein binding (GO:0005515)
A0A287A4H9	Ribosomal protein L3 like	RPL3L	4	Molecular Function:structural constituent of ribosome (GO:0003735),Cellular Component:intracellular (GO:0005622),Cellular Component:ribosome (GO:0005840),Biological Process:translation (GO:0006412)
A0A5G2QNQ1	Myosin light chain kinase 2, skeletal/cardiac muscle	MYLK2	3	Molecular Function:protein kinase activity (GO:0004672),Molecular Function:ATP binding (GO:0005524),Biological Process:protein phosphorylation (GO:0006468)
A0A481D4T2	Guanine nucleotide-binding protein G(I)/G(S)/G(T) subunit beta-2		1	Molecular Function:protein binding (GO:0005515)
A0A4X1VID8	ATP-binding cassette sub-family F member 1	ABCF1	2	Molecular Function:ATP binding (GO:0005524),Molecular Function:ATPase activity (GO:0016887)
A0A287AB66	COP9 signalosome complex subunit 6	COPS6	1	Molecular Function:protein binding (GO:0005515)
A0A4X1V8M7	Protein kinase domain-containing protein	MAP2K3	3	Molecular Function:protein kinase activity (GO:0004672),Molecular Function:ATP binding (GO:0005524),Biological Process:protein phosphorylation (GO:0006468)
A0A5K1VDW0	Actin-related protein 2/3 complex subunit 5	ARPC5L	4	Cellular Component:Arp2/3 protein complex (GO:0005885),Cellular Component:actin cytoskeleton (GO:0015629),Biological Process:regulation of actin filament polymerization (GO:0030833),Biological Process:Arp2/3 complex-mediated actin nucleation (GO:0034314)
A0A287A0I8	Drebrin 1	DBN1	2	Molecular Function:actin binding (GO:0003779),Cellular Component:intracellular (GO:0005622)
A0A7Y4P8Q1	Pup--protein ligase	pafA	2	Biological Process:proteasomal protein catabolic process (GO:0010498),Biological Process:modification-dependent protein catabolic process (GO:0019941)
A0A5G2QE37	Phosphoglucomutase 5	PGM5	1	Biological Process:carbohydrate metabolic process (GO:0005975)
A0A5G2QSH0	Uncharacterized protein	RABGEF1	2	Molecular Function:DNA binding (GO:0003677),Molecular Function:zinc ion binding (GO:0008270)
F1S9I6	MOSC domain-containing protein	MTARC1	3	Molecular Function:catalytic activity (GO:0003824),Molecular Function:molybdenum ion binding (GO:0030151),Molecular Function:pyridoxal phosphate binding (GO:0030170)
A0A5G2QTV4	Dystrophin	DMD	2	Molecular Function:protein binding (GO:0005515),Molecular Function:zinc ion binding (GO:0008270)
A0A4X1VVT7	Uncharacterized protein	TMOD4	2	Molecular Function:tropomyosin binding (GO:0005523),Biological Process:pointed-end actin filament capping (GO:0051694)
A0A5G2Q7D7	Succinate dehydrogenase [ubiquinone] flavoprotein subunit, mitochondrial	SDHA	2	Molecular Function:oxidoreductase activity (GO:0016491),Biological Process:oxidation-reduction process (GO:0055114)
A0A4X1VBD2	C4a anaphylatoxin	C4A	3	Molecular Function:endopeptidase inhibitor activity (GO:0004866),Cellular Component:extracellular region (GO:0005576),Cellular Component:extracellular space (GO:0005615)
F2Z5Q5	Ras-related GTP-binding protein	RRAGA	1	Molecular Function:GTP binding (GO:0005525)
A0A286ZKH6	Tripartite motif-containing protein 54	TRIM54	2	Cellular Component:intracellular (GO:0005622),Molecular Function:zinc ion binding (GO:0008270)
F1RGN8	Smoothelin like 2	SMTNL2	1	Molecular Function:protein binding (GO:0005515)
F1SQA9	GATOR complex protein SEC13	SEC13	1	Molecular Function:protein binding (GO:0005515)
A0A480J3H0	Signal sequence receptor subunit alpha		1	Cellular Component:endoplasmic reticulum membrane (GO:0005789)
I3L5X7	RRM domain-containing protein	RBM3	1	Molecular Function:nucleic acid binding (GO:0003676)
F1STM4	Elongation factor 1-alpha	LOC100514912	1	Molecular Function:GTP binding (GO:0005525)
A0A0M3KL59	Mitoribosomal protein us9m, mrps9		3	Molecular Function:structural constituent of ribosome (GO:0003735),Cellular Component:ribosome (GO:0005840),Biological Process:translation (GO:0006412)
A0A4X1U568	Collagen IV NC1 domain-containing protein		2	Molecular Function:extracellular matrix structural constituent (GO:0005201),Cellular Component:collagen trimer (GO:0005581)
A0A5G2QPD2	Cytochrome c oxidase subunit 4	COX4I1	1	Molecular Function:cytochrome-c oxidase activity (GO:0004129)
A0A480LMY7	Proteasome subunit beta		3	Molecular Function:threonine-type endopeptidase activity (GO:0004298),Cellular Component:proteasome core complex (GO:0005839),Biological Process:proteolysis involved in cellular protein catabolic process (GO:0051603)
A0A287AUR5	Ankyrin repeat and SOCS box containing 10	ASB10	2	Molecular Function:protein binding (GO:0005515),Biological Process:intracellular signal transduction (GO:0035556)
A0A4X1T5U8	Ribosomal_L16 domain-containing protein		3	Molecular Function:structural constituent of ribosome (GO:0003735),Cellular Component:ribosome (GO:0005840),Biological Process:translation (GO:0006412)
A0A4X1T5Y1	Diadenosine tetraphosphate synthetase	GARS1	4	Molecular Function:nucleotide binding (GO:0000166),Molecular Function:aminoacyl-tRNA ligase activity (GO:0004812),Molecular Function:ATP binding (GO:0005524),Biological Process:tRNA aminoacylation for protein translation (GO:0006418)
A0A480NEA8	Alanine--tRNA ligase	AARS	5	Molecular Function:nucleotide binding (GO:0000166),Molecular Function:alanine-tRNA ligase activity (GO:0004813),Molecular Function:ATP binding (GO:0005524),Biological Process:alanyl-tRNA aminoacylation (GO:0006419),Biological Process:tRNA aminoacylation (GO:0043039)
A0A4X1VVA3	60S ribosomal protein L3	RPL3	4	Molecular Function:structural constituent of ribosome (GO:0003735),Cellular Component:intracellular (GO:0005622),Cellular Component:ribosome (GO:0005840),Biological Process:translation (GO:0006412)
A0A287B6L9	SH2 domain containing 3C	SH2D3C	2	Molecular Function:guanyl-nucleotide exchange factor activity (GO:0005085),Biological Process:small GTPase mediated signal transduction (GO:0007264)
A0A287AMK0	Albumin	ALB	1	Cellular Component:extracellular space (GO:0005615)
A0A4X1U700	60S ribosomal protein L12	RPL12	3	Molecular Function:structural constituent of ribosome (GO:0003735),Cellular Component:ribosome (GO:0005840),Biological Process:translation (GO:0006412)
A0A4X1VMP3	BTB domain-containing protein	KLHL41	1	Molecular Function:protein binding (GO:0005515)
A0A287BDV9	Glycerol-3-phosphate dehydrogenase [NAD(+)]	GPD1	5	Molecular Function:glycerol-3-phosphate dehydrogenase [NAD+] activity (GO:0004367),Biological Process:carbohydrate metabolic process (GO:0005975),Biological Process:glycerol-3-phosphate catabolic process (GO:0046168),Molecular Function:NAD binding (GO:0051287),Biological Process:oxidation-reduction process (GO:0055114)
A0A4X1UZC2	Sorting nexin	SNX5	1	Molecular Function:phosphatidylinositol binding (GO:0035091)
A0A4X1TWD6	PPIase cyclophilin-type domain-containing protein	PPID	4	Biological Process:protein peptidyl-prolyl isomerization (GO:0000413),Molecular Function:peptidyl-prolyl cis-trans isomerase activity (GO:0003755),Molecular Function:protein binding (GO:0005515),Biological Process:protein folding (GO:0006457)
A0A5G2R9D6	Peroxiredoxin-5	PRDX5	1	Molecular Function:oxidoreductase activity (GO:0016491)
A0A480NWQ8	Sulfotransferase		1	Molecular Function:sulfotransferase activity (GO:0008146)
A0A4X1UQV2	Uncharacterized protein	PGM2L1	2	Biological Process:carbohydrate metabolic process (GO:0005975),Biological Process:organic substance metabolic process (GO:0071704)
A0A287AFC3	ELAV-like protein	ELAVL1	1	Molecular Function:nucleic acid binding (GO:0003676)
A0A287AZQ2	Sorbin and SH3 domain-containing protein 2	SORBS2	1	Molecular Function:protein binding (GO:0005515)
A0A5G2R814	SRP receptor subunit alpha	SRPRA	6	Molecular Function:GTPase activity (GO:0003924),Molecular Function:signal recognition particle binding (GO:0005047),Molecular Function:GTP binding (GO:0005525),Cellular Component:signal recognition particle receptor complex (GO:0005785),Biological Process:SRP-dependent cotranslational protein targeting to membrane (GO:0006614),Biological Process:intracellular protein transport (GO:0006886)
A0A5G2QU32	Uncharacterized protein	PCBP2	1	Molecular Function:RNA binding (GO:0003723)
A0A480VQH5	Pyruvate dehydrogenase E1 component subunit alpha		1	Biological Process:metabolic process (GO:0008152)
Q95MZ3	Serine/threonine-protein phosphatase		1	Molecular Function:hydrolase activity (GO:0016787)
A0A5G2QIX0	Mitochondrial ribosomal protein S2	MRPS2	4	Molecular Function:structural constituent of ribosome (GO:0003735),Cellular Component:intracellular (GO:0005622),Cellular Component:ribosome (GO:0005840),Biological Process:translation (GO:0006412)
A0A4X1VRM2	Uncharacterized protein	UGGT1	2	Molecular Function:UDP-glucose:glycoprotein glucosyltransferase activity (GO:0003980),Biological Process:protein glycosylation (GO:0006486)
A0A287BED1	Prefoldin subunit 1	PFDN1	3	Biological Process:protein folding (GO:0006457),Cellular Component:prefoldin complex (GO:0016272),Molecular Function:unfolded protein binding (GO:0051082)
F1SP18	Threonyl-tRNA synthetase	TARS1	5	Molecular Function:nucleotide binding (GO:0000166),Molecular Function:aminoacyl-tRNA ligase activity (GO:0004812),Molecular Function:ATP binding (GO:0005524),Biological Process:tRNA aminoacylation for protein translation (GO:0006418),Biological Process:tRNA aminoacylation (GO:0043039)
A0A287B8Z4	Protein tyrosine phosphatase 4A2	PTP4A2	2	Biological Process:protein dephosphorylation (GO:0006470),Molecular Function:protein tyrosine/serine/threonine phosphatase activity (GO:0008138)
Q9N0F1	Dihydrolipoyllysine-residue succinyltransferase component of 2-oxoglutarate dehydrogenase complex, mitochondrial	DLST	1	Biological Process:metabolic process (GO:0008152)
A0A4X1SMB1	Uncharacterized protein	GNAI2	5	Molecular Function:GTPase activity (GO:0003924),Molecular Function:signal transducer activity (GO:0004871),Biological Process:G-protein coupled receptor signaling pathway (GO:0007186),Molecular Function:guanyl nucleotide binding (GO:0019001),Molecular Function:G-protein beta/gamma-subunit complex binding (GO:0031683)
A0A5K1UZZ4	Annexin	ANXA11	2	Molecular Function:calcium ion binding (GO:0005509),Molecular Function:calcium-dependent phospholipid binding (GO:0005544)
A0A4X1T2K0	Uncharacterized protein		1	Molecular Function:nucleic acid binding (GO:0003676)
A0A287AKP9	RALY heterogeneous nuclear ribonucleoprotein	RALY	1	Molecular Function:nucleic acid binding (GO:0003676)
A0A287A7Q3	G protein subunit beta 1	GNB1	1	Molecular Function:protein binding (GO:0005515)
A0A4X1V2S2	Peptidase S1 domain-containing protein	LOC100302368	2	Molecular Function:serine-type endopeptidase activity (GO:0004252),Biological Process:proteolysis (GO:0006508)
A0A480KBF1	5-demethoxyubiquinone hydroxylase, mitochondrial isoform 1 (Fragment)		2	Biological Process:ubiquinone biosynthetic process (GO:0006744),Biological Process:oxidation-reduction process (GO:0055114)
A0A4X1UYQ0	Uncharacterized protein	CRKL	1	Molecular Function:protein binding (GO:0005515)
A0A480Z722	Tubulointerstitial nephritis antigen-like isoform 1		2	Biological Process:proteolysis (GO:0006508),Molecular Function:cysteine-type peptidase activity (GO:0008234)
A0A4X1T9C5	Uncharacterized protein		1	Molecular Function:protein binding (GO:0005515)
K7GSY7	FUS RNA binding protein	FUS	2	Molecular Function:nucleic acid binding (GO:0003676),Molecular Function:zinc ion binding (GO:0008270)
A0A4X1TBP6	Protein kinase domain-containing protein		3	Molecular Function:protein kinase activity (GO:0004672),Molecular Function:ATP binding (GO:0005524),Biological Process:protein phosphorylation (GO:0006468)
A0A4X1SGR4	Elongation factor G, mitochondrial	GFM1	1	Molecular Function:GTP binding (GO:0005525)
I3LI15	Histone-lysine N-methyltransferase SETD7	SETD7	1	Molecular Function:protein binding (GO:0005515)
A0A4X1U7R6	Uncharacterized protein	UPF1	6	Molecular Function:DNA binding (GO:0003677),Molecular Function:helicase activity (GO:0004386),Molecular Function:ATP binding (GO:0005524),Cellular Component:cytoplasm (GO:0005737),Molecular Function:zinc ion binding (GO:0008270),Molecular Function:hydrolase activity (GO:0016787)
A0A287ANV7	Lymphocyte cytosolic protein 1	LCP1	2	Molecular Function:calcium ion binding (GO:0005509),Molecular Function:protein binding (GO:0005515)
A0A4X1UMM6	Thiamine pyrophosphokinase	TPK1	4	Molecular Function:thiamine diphosphokinase activity (GO:0004788),Molecular Function:ATP binding (GO:0005524),Biological Process:thiamine diphosphate biosynthetic process (GO:0009229),Molecular Function:thiamine binding (GO:0030975)
A0A286ZIJ1	X-prolyl aminopeptidase 1	XPNPEP1	1	Molecular Function:hydrolase activity (GO:0016787)
B2ZF47	Mitochondrial aldehyde dehydrogenase 2	ALDH2	3	Biological Process:metabolic process (GO:0008152),Molecular Function:oxidoreductase activity (GO:0016491),Biological Process:oxidation-reduction process (GO:0055114)
A0A4X1U8F3	Sorting nexin-2	SNX2	2	Biological Process:intracellular protein transport (GO:0006886),Molecular Function:phosphatidylinositol binding (GO:0035091)
A0A4X1WCH0	Uncharacterized protein	SYNE2	2	Molecular Function:protein binding (GO:0005515),Cellular Component:integral component of membrane (GO:0016021)
A0A480UKG6	Vacuolar proton pump subunit B		3	Molecular Function:ATP binding (GO:0005524),Biological Process:proton transport (GO:0015992),Biological Process:ATP metabolic process (GO:0046034)
A0A4X1VUM6	Cold-inducible RNA-binding protein	DAZAP1	1	Molecular Function:nucleic acid binding (GO:0003676)
A0A287AGM8	Dolichyl-diphosphooligosaccharide--protein glycosyltransferase 48 kDa subunit	DDOST	2	Cellular Component:endoplasmic reticulum membrane (GO:0005789),Biological Process:protein N-linked glycosylation via asparagine (GO:0018279)
A0A5G2R742	Sarcospan	SSPN	1	Cellular Component:integral component of membrane (GO:0016021)
A0A286ZZ85	PCI domain-containing protein 2 isoform X1		1	Molecular Function:protein binding (GO:0005515)
A0A4X1U2M7	Cytochrome b-c1 complex subunit 7	UQCRB	1	Cellular Component:mitochondrial respiratory chain complex III (GO:0005750)
A0A480KE17	Eukaryotic translation initiation factor 2 subunit 2 isoform 1		2	Molecular Function:translation initiation factor activity (GO:0003743),Biological Process:translational initiation (GO:0006413)
A0A4X1SD92	Uncharacterized protein		2	Biological Process:proteolysis (GO:0006508),Molecular Function:serine-type peptidase activity (GO:0008236)
A5GFT9	GNAS complex locus	GNAS	5	Molecular Function:GTPase activity (GO:0003924),Molecular Function:signal transducer activity (GO:0004871),Biological Process:G-protein coupled receptor signaling pathway (GO:0007186),Molecular Function:guanyl nucleotide binding (GO:0019001),Molecular Function:G-protein beta/gamma-subunit complex binding (GO:0031683)
A0A5G2QBZ4	Inorganic diphosphatase	PPA2	4	Molecular Function:magnesium ion binding (GO:0000287),Molecular Function:inorganic diphosphatase activity (GO:0004427),Cellular Component:cytoplasm (GO:0005737),Biological Process:phosphate-containing compound metabolic process (GO:0006796)
A0A5G2RA64	t-SNARE coiled-coil homology domain-containing protein	STX16-NPEPL1	1	Cellular Component:membrane (GO:0016020)
Q3ZDQ5	Caveolin-3	CAV3	1	Biological Process:caveola assembly (GO:0070836)
A0A287AMA4	Uncharacterized protein	MYH8	3	Molecular Function:motor activity (GO:0003774),Molecular Function:ATP binding (GO:0005524),Cellular Component:myosin complex (GO:0016459)
A0A480L8I7	ATP-binding cassette sub-family B member 8, mitochondrial isoform X1		5	Molecular Function:ATP binding (GO:0005524),Biological Process:transport (GO:0006810),Cellular Component:integral component of membrane (GO:0016021),Molecular Function:ATPase activity (GO:0016887),Biological Process:transmembrane transport (GO:0055085)
F1SAP4	T1-TrpRS	WARS1	4	Molecular Function:nucleotide binding (GO:0000166),Molecular Function:aminoacyl-tRNA ligase activity (GO:0004812),Molecular Function:ATP binding (GO:0005524),Biological Process:tRNA aminoacylation for protein translation (GO:0006418)
A0A287A9T9	Short chain dehydrogenase/reductase family 39U member 1	SDR39U1	2	Molecular Function:catalytic activity (GO:0003824),Molecular Function:coenzyme binding (GO:0050662)
A0A4X1TLU8	Glyceraldehyde-3-phosphate dehydrogenase		1	Biological Process:oxidation-reduction process (GO:0055114)
A0A287B2X0	Copine 3	CPNE3	1	Molecular Function:protein binding (GO:0005515)
A0A4X1TK38	BTB domain-containing protein		1	Molecular Function:protein binding (GO:0005515)
A0A480I421	Phosphatidylinositol 5-phosphate 4-kinase type-2 beta	PIP4K2B	2	Molecular Function:phosphatidylinositol phosphate kinase activity (GO:0016307),Biological Process:phosphatidylinositol metabolic process (GO:0046488)
A0A286ZUA3	RNA binding motif protein 24	RBM24	1	Molecular Function:nucleic acid binding (GO:0003676)
A0A4X1SJQ4	Signal sequence receptor subunit gamma	SSR3	2	Biological Process:SRP-dependent cotranslational protein targeting to membrane (GO:0006614),Cellular Component:integral component of membrane (GO:0016021)
A0A4X1W3T8	Sulfite oxidase	SUOX	4	Molecular Function:oxidoreductase activity (GO:0016491),Molecular Function:molybdenum ion binding (GO:0030151),Biological Process:nitrate assimilation (GO:0042128),Biological Process:oxidation-reduction process (GO:0055114)
A0A480TBN4	Myosin-14 isoform 2		3	Molecular Function:motor activity (GO:0003774),Molecular Function:ATP binding (GO:0005524),Cellular Component:myosin complex (GO:0016459)
F1SHD6	Elongation factor 1-beta	EEF1B2	2	Molecular Function:translation elongation factor activity (GO:0003746),Biological Process:translational elongation (GO:0006414)
A0A287AL59	CTP:phosphoethanolamine cytidylyltransferase	PCYT2	2	Molecular Function:catalytic activity (GO:0003824),Biological Process:biosynthetic process (GO:0009058)
F1SSL4	ATP-binding cassette, sub-family F (GCN20), member 2	ABCF2	2	Molecular Function:ATP binding (GO:0005524),Molecular Function:ATPase activity (GO:0016887)
A0A5G2RAR2	Nicotinamide-nucleotide adenylyltransferase	NMNAT3	2	Molecular Function:catalytic activity (GO:0003824),Biological Process:biosynthetic process (GO:0009058)
I3LPH5	G3BP stress granule assembly factor 2	G3BP2	3	Molecular Function:nucleic acid binding (GO:0003676),Cellular Component:intracellular (GO:0005622),Biological Process:transport (GO:0006810)
A0A4X1SML9	Importin subunit alpha	KPNA3	5	Molecular Function:protein binding (GO:0005515),Cellular Component:nucleus (GO:0005634),Cellular Component:cytoplasm (GO:0005737),Biological Process:protein import into nucleus (GO:0006606),Molecular Function:protein transporter activity (GO:0008565)
A0A480JG04	Splicing factor 3B subunit 3		2	Molecular Function:nucleic acid binding (GO:0003676),Cellular Component:nucleus (GO:0005634)
A0A4X1V6B6	Uncharacterized protein	TRNT1	3	Molecular Function:RNA binding (GO:0003723),Biological Process:RNA processing (GO:0006396),Molecular Function:nucleotidyltransferase activity (GO:0016779)
K7GK75	Cofilin, non-muscle isoform	CFL1	2	Molecular Function:actin binding (GO:0003779),Cellular Component:intracellular (GO:0005622)
A0A287BEP2	Ankyrin 1	ANK1	1	Molecular Function:protein binding (GO:0005515)
A0A4X1V219	Calpain-3	CAPN3	4	Molecular Function:calcium-dependent cysteine-type endopeptidase activity (GO:0004198),Molecular Function:calcium ion binding (GO:0005509),Cellular Component:intracellular (GO:0005622),Biological Process:proteolysis (GO:0006508)
A0A480VSQ7	Enoyl-CoA delta isomerase 1, mitochondrial isoform 1		2	Molecular Function:catalytic activity (GO:0003824),Biological Process:metabolic process (GO:0008152)
A0A5G2R9A1	Purine nucleoside phosphorylase	PNP	2	Molecular Function:catalytic activity (GO:0003824),Biological Process:nucleoside metabolic process (GO:0009116)
F1RI98	Fibronectin type III and SPRY domain containing 2	FSD2	1	Molecular Function:protein binding (GO:0005515)
A0A4X1VTF8	Peptidase_M3 domain-containing protein		2	Molecular Function:metalloendopeptidase activity (GO:0004222),Biological Process:proteolysis (GO:0006508)
A0A4X1VQL9	Plasminogen	PLG	2	Molecular Function:serine-type endopeptidase activity (GO:0004252),Biological Process:proteolysis (GO:0006508)
A0A5G2R7L5	Geranylgeranyl transferase type-2 subunit alpha	RABGGTA	4	Molecular Function:Rab geranylgeranyltransferase activity (GO:0004663),Molecular Function:zinc ion binding (GO:0008270),Molecular Function:protein prenyltransferase activity (GO:0008318),Biological Process:protein prenylation (GO:0018342)
A0A287BF21	Golgi associated, gamma adaptin ear containing, ARF binding protein 3	GGA3	4	Cellular Component:intracellular (GO:0005622),Biological Process:intracellular protein transport (GO:0006886),Biological Process:vesicle-mediated transport (GO:0016192),Cellular Component:clathrin adaptor complex (GO:0030131)
A0A287B2T9	Cold shock domain containing E1	CSDE1	1	Molecular Function:DNA binding (GO:0003677)
A0A480UBM5	Tubulin alpha-1C chain isoform b		1	Molecular Function:GTPase activity (GO:0003924)
F1RXA7	26S proteasome non-ATPase regulatory subunit 3	PSMD3	4	Cellular Component:proteasome complex (GO:0000502),Molecular Function:protein binding (GO:0005515),Molecular Function:enzyme regulator activity (GO:0030234),Biological Process:regulation of protein catabolic process (GO:0042176)
A0A287BNZ5	Mannose-6-phosphate isomerase	MPI	3	Molecular Function:mannose-6-phosphate isomerase activity (GO:0004476),Biological Process:carbohydrate metabolic process (GO:0005975),Molecular Function:zinc ion binding (GO:0008270)
I3LMI4	40S ribosomal protein S23		4	Molecular Function:structural constituent of ribosome (GO:0003735),Cellular Component:intracellular (GO:0005622),Cellular Component:ribosome (GO:0005840),Biological Process:translation (GO:0006412)
A0A0B8S0B1	Adenylyl cyclase-associated protein	CAP1	2	Molecular Function:actin binding (GO:0003779),Biological Process:cytoskeleton organization (GO:0007010)
P67872	Casein kinase II subunit beta	CSNK2B	2	Cellular Component:protein kinase CK2 complex (GO:0005956),Molecular Function:protein kinase regulator activity (GO:0019887)
A0A4X1V0N3	D-aminoacyl-tRNA deacylase	DTD1	2	Cellular Component:cytoplasm (GO:0005737),Biological Process:D-amino acid catabolic process (GO:0019478)
A0A4X1VYQ8	Caveolin		1	Biological Process:caveola assembly (GO:0070836)
A0A5K1VTT2	AP-1 complex subunit gamma	AP1G1	4	Biological Process:intracellular protein transport (GO:0006886),Biological Process:vesicle-mediated transport (GO:0016192),Cellular Component:membrane coat (GO:0030117),Cellular Component:clathrin adaptor complex (GO:0030131)
F1RM45	Apolipoprotein E	APOE	4	Cellular Component:extracellular region (GO:0005576),Biological Process:lipid transport (GO:0006869),Molecular Function:lipid binding (GO:0008289),Biological Process:lipoprotein metabolic process (GO:0042157)
F1SBC8	Elastin microfibril interfacer 2	EMILIN2	1	Molecular Function:protein binding (GO:0005515)
F1SMZ6	10 kDa heat shock protein, mitochondrial	HSPE1	2	Cellular Component:cytoplasm (GO:0005737),Biological Process:protein folding (GO:0006457)
Q59IP1	Collagen alpha-3(V) chain isoform X1	COL5A3	1	Molecular Function:extracellular matrix structural constituent (GO:0005201)
A0A5G2RAE3	G protein subunit alpha i1	GNAI1	5	Molecular Function:GTPase activity (GO:0003924),Molecular Function:signal transducer activity (GO:0004871),Biological Process:G-protein coupled receptor signaling pathway (GO:0007186),Molecular Function:guanyl nucleotide binding (GO:0019001),Molecular Function:G-protein beta/gamma-subunit complex binding (GO:0031683)
A0A4X1UCH4	PDZ domain-containing protein	PDLIM5	1	Molecular Function:protein binding (GO:0005515)
I3LLC8	Eukaryotic translation initiation factor 5		3	Molecular Function:translation initiation factor activity (GO:0003743),Molecular Function:protein binding (GO:0005515),Biological Process:translational initiation (GO:0006413)
A0A480YLE4	Serine-threonine kinase receptor-associated protein	STRAP	1	Molecular Function:protein binding (GO:0005515)
A0A5G2QKC5	Perilipin 5	PLIN5	1	Molecular Function:protein binding (GO:0005515)
A0A5G2QMA3	Leucyl and cystinyl aminopeptidase	LNPEP	2	Molecular Function:metallopeptidase activity (GO:0008237),Molecular Function:zinc ion binding (GO:0008270)
A0A4X1T2N5	Isocitrate dehydrogenase [NAD] subunit, mitochondrial		1	Biological Process:oxidation-reduction process (GO:0055114)
A0A287BLQ4	M20_dimer domain-containing protein	PM20D1	2	Biological Process:metabolic process (GO:0008152),Molecular Function:hydrolase activity (GO:0016787)
A0A4X1TXD8	Coatomer subunit beta	COPB2	5	Molecular Function:structural molecule activity (GO:0005198),Molecular Function:protein binding (GO:0005515),Biological Process:intracellular protein transport (GO:0006886),Biological Process:vesicle-mediated transport (GO:0016192),Cellular Component:membrane coat (GO:0030117)
A0A4X1W1U6	40S ribosomal protein S4	RPS4X	1	Molecular Function:RNA binding (GO:0003723)
A0A4X1V1B8	Malic enzyme	ME1	3	Molecular Function:malate dehydrogenase (decarboxylating) (NAD+) activity (GO:0004471),Molecular Function:NAD binding (GO:0051287),Biological Process:oxidation-reduction process (GO:0055114)
A0A480HZX0	EH domain-binding protein 1-like protein 1 isoform 1		1	Molecular Function:protein binding (GO:0005515)
F1RVY7	Galactokinase	GALK1	1	Molecular Function:ATP binding (GO:0005524)
A0A286ZW70	Peptidyl-prolyl cis-trans isomerase		3	Biological Process:protein peptidyl-prolyl isomerization (GO:0000413),Molecular Function:peptidyl-prolyl cis-trans isomerase activity (GO:0003755),Biological Process:protein folding (GO:0006457)
E7BXW9	Musculoskeletal embryonic nuclear protein 1	MUSTN1	4	Biological Process:chondrocyte differentiation (GO:0002062),Cellular Component:nucleus (GO:0005634),Biological Process:chondrocyte proliferation (GO:0035988),Biological Process:tissue regeneration (GO:0042246)
A0A5G2R7S2	Endoplasmic reticulum protein 44	ERP44	1	Biological Process:cell redox homeostasis (GO:0045454)
A0A2C9F391	Major prion protein	PRNP	2	Cellular Component:membrane (GO:0016020),Biological Process:protein homooligomerization (GO:0051260)
F1SUE4	Asporin	ASPN	1	Molecular Function:protein binding (GO:0005515)
A0A480UKG5	ATP-dependent 6-phosphofructokinase		2	Molecular Function:6-phosphofructokinase activity (GO:0003872),Biological Process:glycolytic process (GO:0006096)
K9J6M4	E3 ubiquitin-protein ligase UBR4	UBR4	1	Molecular Function:zinc ion binding (GO:0008270)
A0A5G2RN85	Complex I subunit B13	NDUFA5	2	Cellular Component:mitochondrial inner membrane (GO:0005743),Biological Process:respiratory electron transport chain (GO:0022904)
A0A287BGX8	Myosin binding protein C1	MYBPC1	1	Molecular Function:protein binding (GO:0005515)
A0A4X1VM56	RPOL4c domain-containing protein	POLR2D	1	Molecular Function:DNA-directed 5'-3' RNA polymerase activity (GO:0003899)
A0A4X1VY66	Eukaryotic translation initiation factor 3 subunit I	EIF3I	1	Molecular Function:protein binding (GO:0005515)
A0A286ZY37	Glutamine amidotransferase	GMPS	4	Molecular Function:GMP synthase (glutamine-hydrolyzing) activity (GO:0003922),Molecular Function:ATP binding (GO:0005524),Biological Process:purine nucleotide biosynthetic process (GO:0006164),Biological Process:GMP biosynthetic process (GO:0006177)
A0A4X1SGJ1	Decorin		1	Molecular Function:protein binding (GO:0005515)
A0A4X1VSR2	Tetraspanin	CD151	1	Cellular Component:integral component of membrane (GO:0016021)
A0A4X1VUZ7	Glutathione peroxidase	GPX4	3	Molecular Function:glutathione peroxidase activity (GO:0004602),Biological Process:response to oxidative stress (GO:0006979),Biological Process:oxidation-reduction process (GO:0055114)
A0A172Q3X1	MHC class II antigen	SLA-DQA	4	Biological Process:immune response (GO:0006955),Cellular Component:membrane (GO:0016020),Biological Process:antigen processing and presentation (GO:0019882),Cellular Component:MHC class II protein complex (GO:0042613)
A0A286ZIW5	2-hydroxyacyl-CoA lyase 2	ILVBL	3	Molecular Function:magnesium ion binding (GO:0000287),Molecular Function:catalytic activity (GO:0003824),Molecular Function:thiamine pyrophosphate binding (GO:0030976)
A0A287A8W9	Septin-2	SEPTIN2	1	Molecular Function:GTP binding (GO:0005525)
A0A5G2QFP8	Isoprenylcysteine carboxyl methyltransferase	ICMT	4	Molecular Function:structural constituent of ribosome (GO:0003735),Cellular Component:intracellular (GO:0005622),Cellular Component:ribosome (GO:0005840),Biological Process:translation (GO:0006412)
A0A5G2RA17	Aldehyde dehydrogenase 6 family member A1	ALDH6A1	3	Biological Process:metabolic process (GO:0008152),Molecular Function:oxidoreductase activity (GO:0016491),Biological Process:oxidation-reduction process (GO:0055114)
A0A4X1UBF3	RNA helicase	EIF4A2	2	Molecular Function:nucleic acid binding (GO:0003676),Molecular Function:ATP binding (GO:0005524)
A0A4X1T6W0	LIM zinc-binding domain-containing protein	NRAP	1	Molecular Function:zinc ion binding (GO:0008270)
F1RYT3	Lysosome membrane protein 2	SCARB2	1	Cellular Component:membrane (GO:0016020)
A0A4X1TD39	Multifunctional fusion protein	PKM	5	Molecular Function:magnesium ion binding (GO:0000287),Molecular Function:NAD+ ADP-ribosyltransferase activity (GO:0003950),Molecular Function:pyruvate kinase activity (GO:0004743),Biological Process:glycolytic process (GO:0006096),Molecular Function:potassium ion binding (GO:0030955)
F1RHE6	Potassium channel tetramerization domain containing 12	KCTD12	1	Biological Process:protein homooligomerization (GO:0051260)
F1S790	Complement component 8 subunit beta	C8B	1	Molecular Function:protein binding (GO:0005515)
F1SLF4	SMYD family member 5	SMYD5	1	Molecular Function:protein binding (GO:0005515)
F1S252	Dual specificity phosphatase 27, atypical	STYXL2	2	Biological Process:protein dephosphorylation (GO:0006470),Molecular Function:protein tyrosine/serine/threonine phosphatase activity (GO:0008138)
A0A287BPM1	Collagen type V alpha 2 chain	COL5A2	2	Molecular Function:extracellular matrix structural constituent (GO:0005201),Molecular Function:protein binding (GO:0005515)
A0A287A426	IST1 homolog	IST1	1	Biological Process:protein transport (GO:0015031)
A0A4X1UYL6	Proteasome subunit beta	PSMB6	3	Molecular Function:threonine-type endopeptidase activity (GO:0004298),Cellular Component:proteasome core complex (GO:0005839),Biological Process:proteolysis involved in cellular protein catabolic process (GO:0051603)
A0A0B8RZ32	Stress-induced phosphoprotein 1	STIP1	1	Molecular Function:protein binding (GO:0005515)
D6BV38	L-gulonate 3-dehydrogenase	GulDH	4	Molecular Function:3-hydroxyacyl-CoA dehydrogenase activity (GO:0003857),Biological Process:fatty acid metabolic process (GO:0006631),Molecular Function:oxidoreductase activity (GO:0016491),Biological Process:oxidation-reduction process (GO:0055114)
A0A5S6GJG2	Serine/arginine-rich splicing factor 1	SRSF1	1	Molecular Function:nucleic acid binding (GO:0003676)
Q9G1G3	Cytochrome c oxidase subunit 2	COII	5	Molecular Function:cytochrome-c oxidase activity (GO:0004129),Molecular Function:copper ion binding (GO:0005507),Cellular Component:membrane (GO:0016020),Cellular Component:integral component of membrane (GO:0016021),Biological Process:electron transport chain (GO:0022900)
A0A480ILX3	Alpha-amylase		3	Molecular Function:catalytic activity (GO:0003824),Biological Process:carbohydrate metabolic process (GO:0005975),Molecular Function:cation binding (GO:0043169)
A0A4X1TJ42	Ubiquinone biosynthesis monooxygenase COQ6, mitochondrial	COQ6	1	Molecular Function:FAD binding (GO:0071949)
F1SPD6	F-box only protein 40	FBXO40	2	Molecular Function:protein binding (GO:0005515),Molecular Function:zinc ion binding (GO:0008270)
A0A4X1SXX4	Tubulin-specific chaperone A	TBCA	3	Biological Process:tubulin complex assembly (GO:0007021),Biological Process:post-chaperonin tubulin folding pathway (GO:0007023),Molecular Function:beta-tubulin binding (GO:0048487)
F1S1U9	E3 ubiquitin-protein ligase	UBR3	1	Molecular Function:zinc ion binding (GO:0008270)
A0A4X1THH9	2-C-methyl-D-erythritol 4-phosphate cytidylyltransferase-like protein		2	Biological Process:isoprenoid biosynthetic process (GO:0008299),Molecular Function:2-C-methyl-D-erythritol 4-phosphate cytidylyltransferase activity (GO:0050518)
A0A4X1W2N4	Uncharacterized protein	DYSF	2	Molecular Function:protein binding (GO:0005515),Cellular Component:integral component of membrane (GO:0016021)
A0A287BBR1	Alpha-dystroglycan	DAG1	2	Biological Process:cytoskeletal anchoring at plasma membrane (GO:0007016),Cellular Component:dystrophin-associated glycoprotein complex (GO:0016010)
A0A287AYH3	Ubiquilin 1	UBQLN1	1	Molecular Function:protein binding (GO:0005515)
A0A4X1VY45	PDZ and LIM domain protein 3	PDLIM3	2	Molecular Function:protein binding (GO:0005515),Molecular Function:zinc ion binding (GO:0008270)
F1S569	Diphthine methyl ester synthase	DPH5	2	Biological Process:metabolic process (GO:0008152),Molecular Function:methyltransferase activity (GO:0008168)
A0A5G2R367	Lamin B1	LMNB1	2	Molecular Function:structural molecule activity (GO:0005198),Cellular Component:intermediate filament (GO:0005882)
A0A4X1SEG0	Uncharacterized protein	PDLIM7	2	Molecular Function:protein binding (GO:0005515),Molecular Function:zinc ion binding (GO:0008270)
A0A4X1SKI6	ACB domain-containing protein		3	Molecular Function:fatty-acyl-CoA binding (GO:0000062),Molecular Function:catalytic activity (GO:0003824),Biological Process:metabolic process (GO:0008152)
A0A4X1W070	S-adenosylmethionine synthase		2	Molecular Function:methionine adenosyltransferase activity (GO:0004478),Biological Process:S-adenosylmethionine biosynthetic process (GO:0006556)
A0A4X1WBG8	Importin N-terminal domain-containing protein	XPO1	2	Biological Process:intracellular protein transport (GO:0006886),Molecular Function:Ran GTPase binding (GO:0008536)
F1SS64	Myosin-4	MYH4	3	Molecular Function:motor activity (GO:0003774),Molecular Function:ATP binding (GO:0005524),Cellular Component:myosin complex (GO:0016459)
A0A4X1TD64	Uncharacterized protein		5	Biological Process:negative regulation of transcription from RNA polymerase II promoter (GO:0000122),Molecular Function:cyclin-dependent protein serine/threonine kinase inhibitor activity (GO:0004861),Cellular Component:nucleus (GO:0005634),Cellular Component:cytoplasm (GO:0005737),Molecular Function:snRNA binding (GO:0017069)
A0A4X1W4Q5	Uncharacterized protein		1	Molecular Function:protein binding (GO:0005515)
A0A4X1V3T5	Proteasome subunit beta	PSMB5	3	Molecular Function:threonine-type endopeptidase activity (GO:0004298),Cellular Component:proteasome core complex (GO:0005839),Biological Process:proteolysis involved in cellular protein catabolic process (GO:0051603)
A0A4X1V5P7	Uncharacterized protein		1	Molecular Function:RNA binding (GO:0003723)
A0A4X1VD08	Complex III subunit 9	UQCR10	2	Cellular Component:mitochondrial inner membrane (GO:0005743),Cellular Component:mitochondrial respiratory chain complex III (GO:0005750)
A0A4X1VRQ0	Uncharacterized protein	TOMM40L	2	Cellular Component:mitochondrial outer membrane (GO:0005741),Biological Process:transmembrane transport (GO:0055085)
A0A480XGM0	Diacylglycerol kinase		4	Molecular Function:diacylglycerol kinase activity (GO:0004143),Biological Process:protein kinase C-activating G-protein coupled receptor signaling pathway (GO:0007205),Molecular Function:kinase activity (GO:0016301),Biological Process:intracellular signal transduction (GO:0035556)
A0A4X1U6R4	Inositol-3-phosphate synthase 1		3	Molecular Function:inositol-3-phosphate synthase activity (GO:0004512),Biological Process:inositol biosynthetic process (GO:0006021),Biological Process:phospholipid biosynthetic process (GO:0008654)
A0A480F5U2	Tubulin beta chain		1	Molecular Function:GTPase activity (GO:0003924)
A9XLQ9	Paraoxonase	PON3	1	Molecular Function:arylesterase activity (GO:0004064)
Q6QAP7	40S ribosomal protein S17	RPS17	4	Molecular Function:structural constituent of ribosome (GO:0003735),Cellular Component:intracellular (GO:0005622),Cellular Component:ribosome (GO:0005840),Biological Process:translation (GO:0006412)
A0A4X1TSU2	Fructose-bisphosphate aldolase	ALDOC	2	Molecular Function:fructose-bisphosphate aldolase activity (GO:0004332),Biological Process:glycolytic process (GO:0006096)
A0A5G2QBW4	N-alpha-acetyltransferase 10, NatA catalytic subunit	NAA10	1	Molecular Function:N-acetyltransferase activity (GO:0008080)
A0A5G2R7N1	Signal sequence receptor subunit delta	SSR4	2	Cellular Component:endoplasmic reticulum (GO:0005783),Cellular Component:integral component of membrane (GO:0016021)
A0A286ZJT5	Sorbin and SH3 domain containing 1	SORBS1	1	Molecular Function:protein binding (GO:0005515)
A0A5G2R332	FAA_hydrolase domain-containing protein	LOC100522130	2	Molecular Function:catalytic activity (GO:0003824),Biological Process:metabolic process (GO:0008152)
X5FB24	Proliferating cell nuclear antigen		2	Molecular Function:DNA binding (GO:0003677),Biological Process:regulation of DNA replication (GO:0006275)
A0A4X1T2G4	Aha1_N domain-containing protein	AHSA1	3	Molecular Function:ATPase activator activity (GO:0001671),Biological Process:response to stress (GO:0006950),Molecular Function:chaperone binding (GO:0051087)
A0A287BLS6	A-kinase anchoring protein 1	AKAP1	1	Molecular Function:RNA binding (GO:0003723)
A0A4X1UBL8	Diablo homolog, mitochondrial		3	Cellular Component:mitochondrion (GO:0005739),Biological Process:apoptotic process (GO:0006915),Biological Process:activation of cysteine-type endopeptidase activity involved in apoptotic process (GO:0006919)
A0A480WRY7	Histone methyltransferase SMYD2		1	Molecular Function:protein binding (GO:0005515)
I3L7T4	Lon protease homolog, mitochondrial	LONP1	4	Molecular Function:ATP-dependent peptidase activity (GO:0004176),Molecular Function:serine-type endopeptidase activity (GO:0004252),Molecular Function:ATP binding (GO:0005524),Biological Process:proteolysis (GO:0006508)
A0A480TGL3	Eukaryotic translation initiation factor 4 gamma 3 isoform X1		2	Molecular Function:RNA binding (GO:0003723),Molecular Function:protein binding (GO:0005515)
B5APU7	Arp2/3 complex 34 kDa subunit		4	Cellular Component:Arp2/3 protein complex (GO:0005885),Cellular Component:actin cytoskeleton (GO:0015629),Biological Process:regulation of actin filament polymerization (GO:0030833),Biological Process:Arp2/3 complex-mediated actin nucleation (GO:0034314)
A0A287BFT5	Target of myb1 membrane trafficking protein	TOM1	2	Cellular Component:intracellular (GO:0005622),Biological Process:intracellular protein transport (GO:0006886)
A0A4X1U5P7	Ras-related protein Rab-18	RAB18	2	Molecular Function:GTP binding (GO:0005525),Biological Process:small GTPase mediated signal transduction (GO:0007264)
A0A5G2QGD5	SPG7 matrix AAA peptidase subunit, paraplegin	SPG7	5	Molecular Function:metalloendopeptidase activity (GO:0004222),Molecular Function:ATP binding (GO:0005524),Biological Process:proteolysis (GO:0006508),Molecular Function:zinc ion binding (GO:0008270),Cellular Component:integral component of membrane (GO:0016021)
F1SD73	Complex I-MNLL		2	Molecular Function:NADH dehydrogenase activity (GO:0003954),Cellular Component:mitochondrion (GO:0005739)
A0A4X1SXA3	Platelet endothelial cell adhesion molecule	PECAM1	1	Molecular Function:protein binding (GO:0005515)
A0A0D5BWD2	Complement component 1 Q subcomponent-binding protein, mitochondrial	C1QBP	1	Cellular Component:mitochondrial matrix (GO:0005759)
A0A5G2R5X2	G protein subunit alpha i3	GNAI3	5	Molecular Function:GTPase activity (GO:0003924),Molecular Function:signal transducer activity (GO:0004871),Biological Process:G-protein coupled receptor signaling pathway (GO:0007186),Molecular Function:guanyl nucleotide binding (GO:0019001),Molecular Function:G-protein beta/gamma-subunit complex binding (GO:0031683)
A0A5G2RAV6	Sodium channel protein	SCN4A	7	Cellular Component:voltage-gated sodium channel complex (GO:0001518),Molecular Function:ion channel activity (GO:0005216),Molecular Function:voltage-gated sodium channel activity (GO:0005248),Biological Process:ion transport (GO:0006811),Biological Process:sodium ion transport (GO:0006814),Cellular Component:membrane (GO:0016020),Biological Process:transmembrane transport (GO:0055085)
A0A286ZUV8	Eukaryotic translation initiation factor 5A	EIF5A	6	Molecular Function:RNA binding (GO:0003723),Molecular Function:translation elongation factor activity (GO:0003746),Biological Process:translational frameshifting (GO:0006452),Molecular Function:ribosome binding (GO:0043022),Biological Process:positive regulation of translational elongation (GO:0045901),Biological Process:positive regulation of translational termination (GO:0045905)
A0A4X1UW02	Sperm-associated antigen 7		1	Molecular Function:nucleic acid binding (GO:0003676)
F1RGT2	Egl-9 family hypoxia inducible factor 1	EGLN1	2	Molecular Function:oxidoreductase activity (GO:0016491),Biological Process:oxidation-reduction process (GO:0055114)
A0A4X1TK61	Uncharacterized protein		1	Molecular Function:protein binding (GO:0005515)
A0A480Z3Y7	Tripeptidyl-peptidase 2		2	Molecular Function:serine-type endopeptidase activity (GO:0004252),Biological Process:proteolysis (GO:0006508)
A0A4X1SR46	Dihydrolipoamide acetyltransferase component of pyruvate dehydrogenase complex		1	Biological Process:metabolic process (GO:0008152)
A0A287A6K7	Adipocyte plasma membrane-associated protein	APMAP	2	Biological Process:biosynthetic process (GO:0009058),Molecular Function:strictosidine synthase activity (GO:0016844)
A0A4X1TRD7	Uncharacterized protein		1	Molecular Function:protein binding (GO:0005515)
F1SJ93	Reticulocalbin 2	RCN2	1	Molecular Function:calcium ion binding (GO:0005509)
A0A4X1UIU6	Translation initiation factor eIF-2B subunit alpha		1	Biological Process:cellular metabolic process (GO:0044237)
A0A4X1UXS0	Alcohol dehydrogenase iron-containing protein 1	ADHFE1	3	Molecular Function:oxidoreductase activity (GO:0016491),Molecular Function:metal ion binding (GO:0046872),Biological Process:oxidation-reduction process (GO:0055114)
F1RQ90	RNA-binding motif protein, X chromosome isoform 1	RBMX	1	Molecular Function:nucleic acid binding (GO:0003676)
A0A5G2R5P0	MICOS complex subunit	APOO	2	Biological Process:cristae formation (GO:0042407),Cellular Component:MICOS complex (GO:0061617)
A0A481BBQ7	Nebulin isoform 3		1	Molecular Function:protein binding (GO:0005515)
A0A4X1U0N5	Fructose-bisphosphate aldolase	ALDOA	2	Molecular Function:fructose-bisphosphate aldolase activity (GO:0004332),Biological Process:glycolytic process (GO:0006096)
F1SJR7	Tubulin tyrosine ligase like 12	TTLL12	1	Biological Process:cellular protein modification process (GO:0006464)
A0A4X1SMD2	Myosin-2	MYH2	3	Molecular Function:motor activity (GO:0003774),Molecular Function:ATP binding (GO:0005524),Cellular Component:myosin complex (GO:0016459)
A0A481DMC0	CCT-theta		1	Molecular Function:ATP binding (GO:0005524)
G0KXQ7	MHC class I antigen	SLA-2	2	Biological Process:immune response (GO:0006955),Biological Process:antigen processing and presentation (GO:0019882)
A0A4X1UKS1	Uncharacterized protein		1	Molecular Function:protein binding (GO:0005515)
A0A4X1W9B5	Uncharacterized protein	SMARCC2	1	Molecular Function:protein binding (GO:0005515)
A0A4X1V5H0	Alpha-1,4 glucan phosphorylase		2	Biological Process:carbohydrate metabolic process (GO:0005975),Molecular Function:glycogen phosphorylase activity (GO:0008184)
A0A5G2REF2	Aspartate beta-hydroxylase	ASPH	1	Cellular Component:membrane (GO:0016020)
F1S562	Leucine rich repeat containing 39	LRRC39	1	Molecular Function:protein binding (GO:0005515)
A0A4X1SNZ7	Ubiquitin-like protein 5		1	Molecular Function:protein binding (GO:0005515)
A0A480WUT2	Endophilin-B1 isoform 1		2	Molecular Function:protein binding (GO:0005515),Cellular Component:cytoplasm (GO:0005737)
A0A5G2RJ56	Galectin	LGALSL	1	Molecular Function:carbohydrate binding (GO:0030246)
A0A4X1TZM9	EF-hand domain-containing protein	MYLPF	1	Molecular Function:calcium ion binding (GO:0005509)
A0A4X1U902	Uncharacterized protein		4	Molecular Function:protein kinase activity (GO:0004672),Molecular Function:protein binding (GO:0005515),Molecular Function:ATP binding (GO:0005524),Biological Process:protein phosphorylation (GO:0006468)
A0A287A9E8	Dystrobrevin	DTNA	1	Molecular Function:zinc ion binding (GO:0008270)
F1RMA9	Serine/threonine-protein phosphatase	SLC39A14	1	Molecular Function:hydrolase activity (GO:0016787)
A0A287BB72	Serine/threonine-protein phosphatase 2A 65 kDa regulatory subunit A alpha isoform	PPP2R1A	1	Molecular Function:protein binding (GO:0005515)
A0A4X1TYR3	40S ribosomal protein S27	RPS27L	4	Molecular Function:structural constituent of ribosome (GO:0003735),Cellular Component:intracellular (GO:0005622),Cellular Component:ribosome (GO:0005840),Biological Process:translation (GO:0006412)
A0A5G2R2Y1	Proteasome subunit alpha type	PSMA3	5	Molecular Function:endopeptidase activity (GO:0004175),Molecular Function:threonine-type endopeptidase activity (GO:0004298),Cellular Component:proteasome core complex (GO:0005839),Biological Process:ubiquitin-dependent protein catabolic process (GO:0006511),Biological Process:proteolysis involved in cellular protein catabolic process (GO:0051603)
A0A286ZMQ7	RAB12, member RAS oncogene family	RAB12	2	Molecular Function:GTP binding (GO:0005525),Biological Process:small GTPase mediated signal transduction (GO:0007264)
A0A5G2QQ58	SRA stem-loop interacting RNA binding protein	SLIRP	1	Molecular Function:nucleic acid binding (GO:0003676)
A0A481BBI8	Acid sphingomyelinase-like phosphodiesterase		1	Molecular Function:hydrolase activity (GO:0016787)
A0A5G2QFS9	Elongation factor Ts, mitochondrial	TSFM	3	Molecular Function:translation elongation factor activity (GO:0003746),Cellular Component:intracellular (GO:0005622),Biological Process:translational elongation (GO:0006414)
A0A287A435	Uncharacterized protein	LDB3	2	Molecular Function:protein binding (GO:0005515),Molecular Function:zinc ion binding (GO:0008270)
A0A5G2QZ79	Uncharacterized protein	OBSCN	3	Molecular Function:Rho guanyl-nucleotide exchange factor activity (GO:0005089),Molecular Function:protein binding (GO:0005515),Biological Process:regulation of Rho protein signal transduction (GO:0035023)
A0A481C7A2	Collagen alpha-1(XVIII) chain isoform 2 preproprotein		3	Molecular Function:structural molecule activity (GO:0005198),Biological Process:cell adhesion (GO:0007155),Cellular Component:extracellular matrix (GO:0031012)
A0A480X8T8	L-lactate dehydrogenase		2	Molecular Function:oxidoreductase activity (GO:0016491),Biological Process:oxidation-reduction process (GO:0055114)
A0A4X1TGI0	Uncharacterized protein	PFDN6	3	Biological Process:protein folding (GO:0006457),Cellular Component:prefoldin complex (GO:0016272),Molecular Function:unfolded protein binding (GO:0051082)
A0A0F6N3S1	MHC class I antigen		2	Biological Process:immune response (GO:0006955),Biological Process:antigen processing and presentation (GO:0019882)
A0A287BN04	Plectin	PLEC	2	Molecular Function:protein binding (GO:0005515),Cellular Component:cytoskeleton (GO:0005856)
A0A5G2RC36	Eukaryotic translation initiation factor 4E	EIF4E	4	Molecular Function:RNA binding (GO:0003723),Molecular Function:translation initiation factor activity (GO:0003743),Cellular Component:cytoplasm (GO:0005737),Biological Process:translational initiation (GO:0006413)
A0A287AEH0	Proteasome 26S subunit, non-ATPase 7	PSMD7	1	Molecular Function:protein binding (GO:0005515)
A0A4X1UIB3	Uncharacterized protein		4	Molecular Function:calcium ion binding (GO:0005509),Molecular Function:protein binding (GO:0005515),Cellular Component:cytoskeleton (GO:0005856),Molecular Function:microtubule binding (GO:0008017)
A0A4X1W6I1	E3 ubiquitin-protein ligase KCMF1	KCMF1	1	Molecular Function:zinc ion binding (GO:0008270)
A0A4X1TEC7	Glutathione S-transferase		1	Molecular Function:protein binding (GO:0005515)
A0A5S6G7K0	GTP-binding protein SAR1a	SAR1A	1	Molecular Function:GTP binding (GO:0005525)
A0A480MTY5	Non-specific serine/threonine protein kinase		4	Molecular Function:protein kinase activity (GO:0004672),Molecular Function:protein serine/threonine kinase activity (GO:0004674),Molecular Function:ATP binding (GO:0005524),Biological Process:protein phosphorylation (GO:0006468)
A0A5G2QPK4	GTP:AMP phosphotransferase AK3, mitochondrial	AK3	1	Molecular Function:adenylate kinase activity (GO:0004017)
P46410	Glutamine synthetase	GLUL	3	Molecular Function:glutamate-ammonia ligase activity (GO:0004356),Biological Process:glutamine biosynthetic process (GO:0006542),Biological Process:nitrogen compound metabolic process (GO:0006807)
A0A4X1VM94	Uncharacterized protein	PPIG	2	Molecular Function:nucleic acid binding (GO:0003676),Molecular Function:RNA binding (GO:0003723)
Q0Z8U2	40S ribosomal protein S3	RPS3	1	Molecular Function:RNA binding (GO:0003723)
A0A287AR93	Protein kinase C and casein kinase substrate in neurons 3	PACSIN3	1	Molecular Function:protein binding (GO:0005515)
A0A4X1TIY7	SHSP domain-containing protein	HSPB6	1	Molecular Function:structural constituent of eye lens (GO:0005212)
A0A480YMC3	Cytoplasmic dynein 1 heavy chain 1 (Fragment)		5	Molecular Function:microtubule motor activity (GO:0003777),Molecular Function:ATP binding (GO:0005524),Biological Process:microtubule-based movement (GO:0007018),Molecular Function:ATPase activity (GO:0016887),Cellular Component:dynein complex (GO:0030286)
A0A287AD92	GrpE protein homolog	GRPEL1	4	Molecular Function:adenyl-nucleotide exchange factor activity (GO:0000774),Biological Process:protein folding (GO:0006457),Molecular Function:protein homodimerization activity (GO:0042803),Molecular Function:chaperone binding (GO:0051087)
A0A5G2R231	Uncharacterized protein	LOC100736765	3	Molecular Function:motor activity (GO:0003774),Molecular Function:ATP binding (GO:0005524),Cellular Component:myosin complex (GO:0016459)
Q1HB18	NADH-ubiquinone oxidoreductase chain 2	NADH2	2	Molecular Function:NADH dehydrogenase (ubiquinone) activity (GO:0008137),Biological Process:oxidation-reduction process (GO:0055114)
M3V815	Heterogeneous nuclear ribonucleoprotein R	HNRNPR	1	Molecular Function:nucleic acid binding (GO:0003676)
A0A480SQD8	Inter-alpha-trypsin inhibitor heavy chain H1 isoform a preproprotein		2	Molecular Function:serine-type endopeptidase inhibitor activity (GO:0004867),Biological Process:hyaluronan metabolic process (GO:0030212)
I3LRG2	Peroxin-19	PEX19	1	Cellular Component:peroxisome (GO:0005777)
A0A480P2R0	Alpha-1-microglobulin		1	Molecular Function:serine-type endopeptidase inhibitor activity (GO:0004867)
A0A4X1UUN5	Kinesin motor domain-containing protein		5	Molecular Function:microtubule motor activity (GO:0003777),Molecular Function:protein binding (GO:0005515),Molecular Function:ATP binding (GO:0005524),Biological Process:microtubule-based movement (GO:0007018),Molecular Function:microtubule binding (GO:0008017)
A0A5G2Q888	Uncharacterized protein	TOMM20	3	Cellular Component:mitochondrial outer membrane translocase complex (GO:0005742),Biological Process:protein targeting (GO:0006605),Biological Process:intracellular protein transport (GO:0006886)
A0A4X1TBN3	CAP-Gly domain-containing protein	TBCB	1	Molecular Function:protein binding (GO:0005515)
A0A287B1H6	Bridging integrator 1	BIN1	2	Molecular Function:protein binding (GO:0005515),Cellular Component:cytoplasm (GO:0005737)
A0A287BSQ5	Cysteine-S-conjugate beta-lyase 2	KYAT3	2	Biological Process:biosynthetic process (GO:0009058),Molecular Function:pyridoxal phosphate binding (GO:0030170)
A0A480YR63	UDP-glucose:glycoprotein glucosyltransferase 1		2	Molecular Function:UDP-glucose:glycoprotein glucosyltransferase activity (GO:0003980),Biological Process:protein glycosylation (GO:0006486)
A0A480ZSY6	Smoothelin-like protein 1		1	Molecular Function:protein binding (GO:0005515)
C9W108	5-AMP-activated protein kinase catalytic subunit alpha-2	PRKAA2	3	Molecular Function:protein kinase activity (GO:0004672),Molecular Function:ATP binding (GO:0005524),Biological Process:protein phosphorylation (GO:0006468)
A0A4X1SFI3	Tubulin-folding cofactor C	TBCC	1	Molecular Function:tubulin binding (GO:0015631)
F1S8J6	RAB2B, member RAS oncogene family	RAB2B	2	Molecular Function:GTP binding (GO:0005525),Biological Process:small GTPase mediated signal transduction (GO:0007264)
Q9TV61	Myosin-1	MYH1	3	Molecular Function:motor activity (GO:0003774),Molecular Function:ATP binding (GO:0005524),Cellular Component:myosin complex (GO:0016459)
A0A480P4M6	rRNA 2-O-methyltransferase fibrillarin isoform X2		4	Molecular Function:RNA binding (GO:0003723),Biological Process:rRNA processing (GO:0006364),Biological Process:tRNA processing (GO:0008033),Molecular Function:methyltransferase activity (GO:0008168)
A0A480VQ30	Succinate-semialdehyde dehydrogenase (Fragment)		3	Biological Process:metabolic process (GO:0008152),Molecular Function:oxidoreductase activity (GO:0016491),Biological Process:oxidation-reduction process (GO:0055114)
A0A4X1T9I2	Gc-globulin	GC	1	Cellular Component:extracellular space (GO:0005615)
A0A4X1UF15	SAP domain-containing protein		1	Cellular Component:nucleus (GO:0005634)
A0A4X1STA5	Uncharacterized protein		1	Molecular Function:DNA binding (GO:0003677)
A0A480NH74	Mitogen-activated protein kinase		3	Molecular Function:protein kinase activity (GO:0004672),Molecular Function:ATP binding (GO:0005524),Biological Process:protein phosphorylation (GO:0006468)
A0A287AMP7	G1 to S phase transition 1	GSPT1	1	Molecular Function:GTP binding (GO:0005525)
A0A4X1UE92	Spectrin beta chain	SPTB	1	Molecular Function:protein binding (GO:0005515)
F1RK10	Succinate--CoA ligase [ADP-forming] subunit beta, mitochondrial	SUCLA2	2	Molecular Function:catalytic activity (GO:0003824),Biological Process:metabolic process (GO:0008152)
A0A5G2RCG9	Tripartite motif containing 55	TRIM55	2	Cellular Component:intracellular (GO:0005622),Molecular Function:zinc ion binding (GO:0008270)
A0A481CK36	Proteasomal ubiquitin receptor ADRM1 isoform 1	ADRM1	2	Cellular Component:nucleus (GO:0005634),Cellular Component:cytoplasm (GO:0005737)
A0A4X1TV43	Creatine kinase	CKB	1	Molecular Function:kinase activity (GO:0016301)
A0A5G2R5V7	USO1 vesicle transport factor	USO1	4	Cellular Component:Golgi membrane (GO:0000139),Cellular Component:cytoplasm (GO:0005737),Biological Process:intracellular protein transport (GO:0006886),Biological Process:vesicle fusion with Golgi apparatus (GO:0048280)
A0A481AK13	Complex I-49kD		3	Molecular Function:quinone binding (GO:0048038),Molecular Function:NAD binding (GO:0051287),Biological Process:oxidation-reduction process (GO:0055114)
Q27HV0	UDP-N-acetylglucosamine--peptide N-acetylglucosaminyltransferase 110 kDa subunit	OGT	1	Molecular Function:protein binding (GO:0005515)
A0A287A5V9	RNA helicase	DDX6	2	Molecular Function:nucleic acid binding (GO:0003676),Molecular Function:ATP binding (GO:0005524)
A0A4X1VEN8	Oxoglutarate dehydrogenase (succinyl-transferring)		1	Biological Process:metabolic process (GO:0008152)
Q9TS51	Myosin heavy chain (Fragment)		2	Molecular Function:motor activity (GO:0003774),Cellular Component:myosin complex (GO:0016459)
A0A5G2QQ66	Aldehyde dehydrogenase 1 family member A1	ALDH1A1	3	Biological Process:metabolic process (GO:0008152),Molecular Function:oxidoreductase activity (GO:0016491),Biological Process:oxidation-reduction process (GO:0055114)
A0A4X1V9N4	Protein-synthesizing GTPase	EIF2S3	1	Molecular Function:GTP binding (GO:0005525)
A0A5G2QKQ5	Elastin microfibril interfacer 1	EMILIN1	1	Molecular Function:protein binding (GO:0005515)
Q2YGT9	60S ribosomal protein L6	RPL6	4	Molecular Function:structural constituent of ribosome (GO:0003735),Cellular Component:intracellular (GO:0005622),Cellular Component:ribosome (GO:0005840),Biological Process:translation (GO:0006412)
F1S3E0	Transmembrane emp24 domain-containing protein 9	TMED9	2	Biological Process:transport (GO:0006810),Cellular Component:integral component of membrane (GO:0016021)
A0A480ZCA0	Protein disulfide-isomerase A6		1	Biological Process:cell redox homeostasis (GO:0045454)
I6XPV3	Voltage-dependent anion-selective channel protein 3 (Fragment)	VDAC3	2	Cellular Component:mitochondrial outer membrane (GO:0005741),Biological Process:transmembrane transport (GO:0055085)
A0A287AE36	60S ribosomal protein L38	RPL38	4	Molecular Function:structural constituent of ribosome (GO:0003735),Cellular Component:intracellular (GO:0005622),Cellular Component:ribosome (GO:0005840),Biological Process:translation (GO:0006412)
A0A4X1SD82	Uncharacterized protein	LOC100157017	3	Biological Process:metabolic process (GO:0008152),Molecular Function:NAD binding (GO:0051287),Biological Process:oxidation-reduction process (GO:0055114)
A0A286K201	Fatty acid transporter 1		2	Molecular Function:catalytic activity (GO:0003824),Biological Process:metabolic process (GO:0008152)
A0A287AZH1	Nucleosome assembly protein 1-like 4	NAP1L4	2	Cellular Component:nucleus (GO:0005634),Biological Process:nucleosome assembly (GO:0006334)
F1SS66	Myosin heavy chain 13	MYH13	3	Molecular Function:motor activity (GO:0003774),Molecular Function:ATP binding (GO:0005524),Cellular Component:myosin complex (GO:0016459)
I3LM79	Dipeptidyl peptidase 9	DPP9	2	Biological Process:proteolysis (GO:0006508),Molecular Function:serine-type peptidase activity (GO:0008236)
F1SIH8	15S Mg(2+)-ATPase p97 subunit	VCP	1	Molecular Function:ATP binding (GO:0005524)
A0A287BSA9	Tyrosine-protein kinase	HCK	3	Molecular Function:protein kinase activity (GO:0004672),Molecular Function:protein binding (GO:0005515),Biological Process:protein phosphorylation (GO:0006468)
F1SI50	Complex I-B12	NDUFB3	3	Cellular Component:mitochondrion (GO:0005739),Cellular Component:mitochondrial respiratory chain complex I (GO:0005747),Biological Process:electron transport chain (GO:0022900)
A0A4X1VHS3	Uncharacterized protein	ABCE1	2	Molecular Function:ATP binding (GO:0005524),Molecular Function:ATPase activity (GO:0016887)
A0A480MW82	Laminin subunit alpha-5		5	Molecular Function:receptor binding (GO:0005102),Biological Process:cell adhesion (GO:0007155),Biological Process:regulation of cell adhesion (GO:0030155),Biological Process:regulation of cell migration (GO:0030334),Biological Process:regulation of embryonic development (GO:0045995)
A0A286ZY95	Fibronectin	FN1	2	Molecular Function:protein binding (GO:0005515),Cellular Component:extracellular region (GO:0005576)
F1RWZ4	Enoyl-CoA delta isomerase 2	ECI2	3	Molecular Function:fatty-acyl-CoA binding (GO:0000062),Molecular Function:catalytic activity (GO:0003824),Biological Process:metabolic process (GO:0008152)
A0A4X1VHE8	Glutamate dehydrogenase (NAD(P)(+))	GLUD1	3	Biological Process:cellular amino acid metabolic process (GO:0006520),Molecular Function:oxidoreductase activity (GO:0016491),Biological Process:oxidation-reduction process (GO:0055114)
A0A4X1SZJ9	Peptidylprolyl isomerase	FKBP5	1	Molecular Function:protein binding (GO:0005515)
Q8MJ17	Glyceraldehyde-3-phosphate dehydrogenase (Fragment)		1	Biological Process:oxidation-reduction process (GO:0055114)
A0A5G2R7M4	Galectin	LGALS3	1	Molecular Function:carbohydrate binding (GO:0030246)
Q9GMB0	Dolichyl-diphosphooligosaccharide--protein glycosyltransferase subunit 1	RPN1	4	Molecular Function:dolichyl-diphosphooligosaccharide-protein glycotransferase activity (GO:0004579),Cellular Component:endoplasmic reticulum (GO:0005783),Biological Process:protein glycosylation (GO:0006486),Cellular Component:integral component of membrane (GO:0016021)
A0A4X1W1R1	Serine/threonine-protein phosphatase	LOC100513542	2	Molecular Function:protein binding (GO:0005515),Molecular Function:hydrolase activity (GO:0016787)
A0A4X1VMC5	Heme oxygenase (biliverdin-producing)	HMOX2	3	Molecular Function:heme oxygenase (decyclizing) activity (GO:0004392),Biological Process:heme oxidation (GO:0006788),Biological Process:oxidation-reduction process (GO:0055114)
A0A287AKE9	Microtubule-associated protein RP/EB family member 2	MAPRE2	2	Molecular Function:protein binding (GO:0005515),Molecular Function:microtubule binding (GO:0008017)
A0A5G2R7C9	Diaphanous related formin 1	DIAPH1	4	Molecular Function:actin binding (GO:0003779),Biological Process:cellular component organization (GO:0016043),Molecular Function:Rho GTPase binding (GO:0017048),Biological Process:actin cytoskeleton organization (GO:0030036)
A0A5G2QQE9	Collagen type I alpha 1 chain	COL1A1	2	Molecular Function:extracellular matrix structural constituent (GO:0005201),Molecular Function:protein binding (GO:0005515)
A0A4X1U9E1	CULLIN_2 domain-containing protein	CUL3	2	Biological Process:ubiquitin-dependent protein catabolic process (GO:0006511),Molecular Function:ubiquitin protein ligase binding (GO:0031625)
I3LSD3	60S ribosomal protein L13	RPL13	4	Molecular Function:structural constituent of ribosome (GO:0003735),Cellular Component:intracellular (GO:0005622),Cellular Component:ribosome (GO:0005840),Biological Process:translation (GO:0006412)
A0A481BGK8	Rho GTPase-activating protein 17 isoform 1		3	Molecular Function:protein binding (GO:0005515),Cellular Component:cytoplasm (GO:0005737),Biological Process:signal transduction (GO:0007165)
A0A287AMZ2	T-complex protein 1 subunit gamma	CCT3	1	Molecular Function:ATP binding (GO:0005524)
A0A4X1SHG7	SH3 domain-containing protein		1	Molecular Function:protein binding (GO:0005515)
A5GHK3	Prefoldin subunit 4	PFDN4	3	Biological Process:protein folding (GO:0006457),Cellular Component:prefoldin complex (GO:0016272),Molecular Function:unfolded protein binding (GO:0051082)
A0A5G2RJ53	Collagen type IV alpha 2 chain	COL4A2	2	Molecular Function:extracellular matrix structural constituent (GO:0005201),Cellular Component:collagen trimer (GO:0005581)
A0A5G2QH63	Ubiquitination factor E4A	UBE4A	5	Cellular Component:ubiquitin ligase complex (GO:0000151),Molecular Function:ubiquitin-protein transferase activity (GO:0004842),Biological Process:ubiquitin-dependent protein catabolic process (GO:0006511),Biological Process:protein ubiquitination (GO:0016567),Molecular Function:ubiquitin-ubiquitin ligase activity (GO:0034450)
A0A480JRW3	NADH dehydrogenase [ubiquinone] 1 subunit C2	NDUFC2	2	Cellular Component:mitochondrial inner membrane (GO:0005743),Molecular Function:NADH dehydrogenase (ubiquinone) activity (GO:0008137)
A0A4X1T8P3	Thioredoxin-disulfide reductase	TXNRD1	3	Molecular Function:oxidoreductase activity (GO:0016491),Biological Process:cell redox homeostasis (GO:0045454),Biological Process:oxidation-reduction process (GO:0055114)
A0A4X1UHT1	Calcium channel voltage-dependent subunit beta 1	CACNB1	3	Molecular Function:voltage-gated calcium channel activity (GO:0005245),Cellular Component:voltage-gated calcium channel complex (GO:0005891),Biological Process:calcium ion transmembrane transport (GO:0070588)
F1RPW8	Asparaginase-like protein 1	ASRGL1	1	Molecular Function:hydrolase activity (GO:0016787)
A0A480K118	Lysosomal alpha-glucosidase isoform X1		1	Biological Process:carbohydrate metabolic process (GO:0005975)
F1RHM8	RAN binding protein 1	RANBP1	1	Biological Process:intracellular transport (GO:0046907)
A0A4X1VP91	Protein kinase domain-containing protein	LOC100523244	3	Molecular Function:protein kinase activity (GO:0004672),Molecular Function:ATP binding (GO:0005524),Biological Process:protein phosphorylation (GO:0006468)
A0A4X1SQX6	ATP synthase subunit	ATP5MG	2	Molecular Function:hydrogen ion transmembrane transporter activity (GO:0015078),Biological Process:ATP synthesis coupled proton transport (GO:0015986)
A0A5G2QZZ3	LIM zinc-binding domain-containing protein	LOC110258364	1	Molecular Function:zinc ion binding (GO:0008270)
A0A4X1VSA0	Complex I-30kD	NDUFS3	2	Molecular Function:NADH dehydrogenase (ubiquinone) activity (GO:0008137),Biological Process:oxidation-reduction process (GO:0055114)
A0A097P5T5	Cytochrome c oxidase subunit 1	COX1	7	Molecular Function:cytochrome-c oxidase activity (GO:0004129),Molecular Function:iron ion binding (GO:0005506),Molecular Function:electron carrier activity (GO:0009055),Biological Process:aerobic respiration (GO:0009060),Cellular Component:integral component of membrane (GO:0016021),Molecular Function:heme binding (GO:0020037),Biological Process:oxidation-reduction process (GO:0055114)
Q06AU6	Ras-related protein Rab-5A	RAB5A	2	Molecular Function:GTP binding (GO:0005525),Biological Process:small GTPase mediated signal transduction (GO:0007264)
F1RHW4	RAS related	RRAS	2	Molecular Function:GTP binding (GO:0005525),Biological Process:small GTPase mediated signal transduction (GO:0007264)
A0A4X1TWR8	H15 domain-containing protein	LOC100516295	4	Cellular Component:nucleosome (GO:0000786),Molecular Function:DNA binding (GO:0003677),Cellular Component:nucleus (GO:0005634),Biological Process:nucleosome assembly (GO:0006334)
A0A480SC31	26S proteasome regulatory subunit 8 isoform 1		1	Molecular Function:ATP binding (GO:0005524)
A0A4X1UR43	Uncharacterized protein	KLHL33	1	Molecular Function:protein binding (GO:0005515)
A0A4X1UYI8	Uncharacterized protein	COL12A1	1	Molecular Function:protein binding (GO:0005515)
A0A5G2QNV7	Isochorismatase domain containing 1	ISOC1	2	Molecular Function:catalytic activity (GO:0003824),Biological Process:metabolic process (GO:0008152)
F1SU87	Mitochondrial calcium uptake 1	MICU1	1	Molecular Function:calcium ion binding (GO:0005509)
P04574	Calpain small subunit 1	CAPNS1	1	Molecular Function:calcium ion binding (GO:0005509)
A0A4X1THN7	Uncharacterized protein	SLC25A24	1	Molecular Function:calcium ion binding (GO:0005509)
A0A4X1VNX1	26S proteasome regulatory subunit RPN11	PSMD14	1	Molecular Function:protein binding (GO:0005515)
I3LNY6	Nestin	NES	2	Molecular Function:structural molecule activity (GO:0005198),Cellular Component:intermediate filament (GO:0005882)
A0A5G2QSB8	Enhancer of rudimentary homolog	ERH	3	Biological Process:pyrimidine nucleotide biosynthetic process (GO:0006221),Biological Process:cell cycle (GO:0007049),Biological Process:positive regulation of Notch signaling pathway (GO:0045747)
I3L9U0	Myosin light chain 5	MYL5	1	Molecular Function:calcium ion binding (GO:0005509)
A0A4X1SZA7	Protein kinase domain-containing protein	STK25	3	Molecular Function:protein kinase activity (GO:0004672),Molecular Function:ATP binding (GO:0005524),Biological Process:protein phosphorylation (GO:0006468)
A0A5G2QMG1	CCT-beta	CCT2	1	Molecular Function:ATP binding (GO:0005524)
A0A4X1TEF4	Tubulin beta chain		1	Molecular Function:GTPase activity (GO:0003924)
A0A5G2QTJ8	Importin subunit alpha	KPNA1	5	Molecular Function:protein binding (GO:0005515),Cellular Component:nucleus (GO:0005634),Cellular Component:cytoplasm (GO:0005737),Biological Process:protein import into nucleus (GO:0006606),Molecular Function:protein transporter activity (GO:0008565)
A0A287A8S0	LIM and SH3 domain protein 1	LASP1	1	Molecular Function:zinc ion binding (GO:0008270)
A0A480VH12	Transmembrane 9 superfamily member		1	Cellular Component:integral component of membrane (GO:0016021)
A0A480HHR0	Actin-related protein 2/3 complex subunit		1	Molecular Function:protein binding (GO:0005515)
A0A287A502	Uncharacterized protein	LAMA2	4	Molecular Function:receptor binding (GO:0005102),Biological Process:regulation of cell adhesion (GO:0030155),Biological Process:regulation of cell migration (GO:0030334),Biological Process:regulation of embryonic development (GO:0045995)
A0A5G2QI20	Phosphomannomutase	PMM2	3	Molecular Function:phosphomannomutase activity (GO:0004615),Cellular Component:cytoplasm (GO:0005737),Biological Process:GDP-mannose biosynthetic process (GO:0009298)
A0A5G2R9G4	Eukaryotic translation initiation factor 2B subunit beta	EIF2B2	1	Biological Process:cellular metabolic process (GO:0044237)
A0A480KRK1	Serine/threonine-protein kinase Nek7		3	Molecular Function:protein kinase activity (GO:0004672),Molecular Function:ATP binding (GO:0005524),Biological Process:protein phosphorylation (GO:0006468)
A0A5K1TZ27	PDZ and LIM domain protein 1	PDLIM1	2	Molecular Function:protein binding (GO:0005515),Molecular Function:zinc ion binding (GO:0008270)
F1RUP2	G-rich RNA sequence binding factor 1	GRSF1	1	Molecular Function:nucleic acid binding (GO:0003676)
A6N8P5	Multiprotein bridging factor 1	MBF1	1	Molecular Function:sequence-specific DNA binding (GO:0043565)
A0A4X1U9D1	Uncharacterized protein	RSU1	1	Molecular Function:protein binding (GO:0005515)
A0A4X1UHL0	NTF2 domain-containing protein	NUTF2	2	Cellular Component:intracellular (GO:0005622),Biological Process:transport (GO:0006810)
A0A481CAL2	SURF1-like protein		1	Cellular Component:membrane (GO:0016020)
A0A4X1U5J5	AA_TRNA_LIGASE_II domain-containing protein	NARS1	5	Molecular Function:nucleotide binding (GO:0000166),Molecular Function:nucleic acid binding (GO:0003676),Molecular Function:aminoacyl-tRNA ligase activity (GO:0004812),Molecular Function:ATP binding (GO:0005524),Biological Process:tRNA aminoacylation for protein translation (GO:0006418)
A0A287A481	Plasminogen	PLG	2	Molecular Function:serine-type endopeptidase activity (GO:0004252),Biological Process:proteolysis (GO:0006508)
A0A4X1UL42	Phosphodiesterase	PDE8A	2	Molecular Function:3',5'-cyclic-nucleotide phosphodiesterase activity (GO:0004114),Biological Process:signal transduction (GO:0007165)
A0A4X1T228	Uncharacterized protein	HECTD1	3	Molecular Function:ubiquitin-protein transferase activity (GO:0004842),Biological Process:protein ubiquitination (GO:0016567),Molecular Function:metal ion binding (GO:0046872)
I3LVK3	Leucyl-tRNA synthetase	LARS1	4	Molecular Function:nucleotide binding (GO:0000166),Molecular Function:aminoacyl-tRNA ligase activity (GO:0004812),Molecular Function:ATP binding (GO:0005524),Biological Process:tRNA aminoacylation for protein translation (GO:0006418)
A0A5G2QF74	Cadherin-13	CDH13	3	Molecular Function:calcium ion binding (GO:0005509),Biological Process:homophilic cell adhesion via plasma membrane adhesion molecules (GO:0007156),Cellular Component:membrane (GO:0016020)
A0A4X1T7N0	Casein kinase I isoform alpha	CSNK1A1	3	Molecular Function:protein kinase activity (GO:0004672),Molecular Function:ATP binding (GO:0005524),Biological Process:protein phosphorylation (GO:0006468)
A0A480JQP2	Enoyl-CoA hydratase		6	Molecular Function:catalytic activity (GO:0003824),Molecular Function:3-hydroxyacyl-CoA dehydrogenase activity (GO:0003857),Biological Process:fatty acid metabolic process (GO:0006631),Biological Process:metabolic process (GO:0008152),Molecular Function:oxidoreductase activity (GO:0016491),Biological Process:oxidation-reduction process (GO:0055114)
A0A5G2Q9D0	Uncharacterized protein	PPP1R2	3	Molecular Function:protein phosphatase inhibitor activity (GO:0004864),Biological Process:regulation of signal transduction (GO:0009966),Biological Process:regulation of phosphoprotein phosphatase activity (GO:0043666)
P61292	Serine/threonine-protein phosphatase PP1-beta catalytic subunit	PPP1CB	1	Molecular Function:hydrolase activity (GO:0016787)
F1RGC9	26S proteasome non-ATPase regulatory subunit 13	PSMD13	1	Molecular Function:protein binding (GO:0005515)
A0A480S836	Glucose-6-phosphate isomerase		3	Molecular Function:glucose-6-phosphate isomerase activity (GO:0004347),Biological Process:gluconeogenesis (GO:0006094),Biological Process:glycolytic process (GO:0006096)
A0A4X1TRT9	Mannose-6-phosphate isomerase		3	Molecular Function:mannose-6-phosphate isomerase activity (GO:0004476),Biological Process:carbohydrate metabolic process (GO:0005975),Molecular Function:zinc ion binding (GO:0008270)
A0A4X1T214	Uncharacterized protein		1	Molecular Function:protein binding (GO:0005515)
A0A480KIN2	Phosphoribosyl pyrophosphate synthase-associated protein 1 isoform 1		3	Molecular Function:magnesium ion binding (GO:0000287),Molecular Function:ribose phosphate diphosphokinase activity (GO:0004749),Biological Process:nucleotide biosynthetic process (GO:0009165)
F1S982	Coatomer subunit beta	COPB1	5	Molecular Function:structural molecule activity (GO:0005198),Biological Process:intracellular protein transport (GO:0006886),Biological Process:vesicle-mediated transport (GO:0016192),Cellular Component:membrane coat (GO:0030117),Cellular Component:COPI vesicle coat (GO:0030126)
A0A4X1V5A5	Calcium/calmodulin-dependent protein kinase		5	Molecular Function:protein kinase activity (GO:0004672),Molecular Function:calmodulin-dependent protein kinase activity (GO:0004683),Molecular Function:calmodulin binding (GO:0005516),Molecular Function:ATP binding (GO:0005524),Biological Process:protein phosphorylation (GO:0006468)
A0A4X1TU07	BTB domain-containing protein	KBTBD12	1	Molecular Function:protein binding (GO:0005515)
A0A5G2QTF6	Pre-mRNA-processing factor 19	PRPF19	3	Molecular Function:ubiquitin-protein transferase activity (GO:0004842),Molecular Function:protein binding (GO:0005515),Biological Process:protein ubiquitination (GO:0016567)
A0A287B3T2	Ferrochelatase	FECH	2	Molecular Function:ferrochelatase activity (GO:0004325),Biological Process:heme biosynthetic process (GO:0006783)
B5KN66	NADH-ubiquinone oxidoreductase chain 3	ND3	2	Molecular Function:NADH dehydrogenase (ubiquinone) activity (GO:0008137),Biological Process:oxidation-reduction process (GO:0055114)
A0A4X1SZN8	Calcium/calmodulin-dependent protein kinase		5	Molecular Function:protein kinase activity (GO:0004672),Molecular Function:calmodulin-dependent protein kinase activity (GO:0004683),Molecular Function:calmodulin binding (GO:0005516),Molecular Function:ATP binding (GO:0005524),Biological Process:protein phosphorylation (GO:0006468)
A0A480Y3P2	Acyl-CoA dehydrogenase family member 9, mitochondrial		4	Molecular Function:acyl-CoA dehydrogenase activity (GO:0003995),Biological Process:metabolic process (GO:0008152),Molecular Function:flavin adenine dinucleotide binding (GO:0050660),Biological Process:oxidation-reduction process (GO:0055114)
A0A4X1UUI7	Uncharacterized protein	WDR61	1	Molecular Function:protein binding (GO:0005515)
A0A4X1WB40	Acetyl-CoA C-myristoyltransferase	PODN	1	Biological Process:metabolic process (GO:0008152)
I3L893	Rab GDP dissociation inhibitor	GDI1	2	Molecular Function:GDP-dissociation inhibitor activity (GO:0005092),Biological Process:small GTPase mediated signal transduction (GO:0007264)
A0A4X1SGL2	Nudix hydrolase domain-containing protein		1	Molecular Function:hydrolase activity (GO:0016787)
A0A4X1W8Z7	Uncharacterized protein		1	Molecular Function:protein binding (GO:0005515)
A0A287BN67	Nucleosome assembly protein 1 like 1	NAP1L1	2	Cellular Component:nucleus (GO:0005634),Biological Process:nucleosome assembly (GO:0006334)
Q2L969	Metaxin-2	MTX2	2	Cellular Component:mitochondrial outer membrane (GO:0005741),Biological Process:protein targeting to mitochondrion (GO:0006626)
A0A287AM42	Tripeptidyl peptidase 1	TPP1	1	Molecular Function:serine-type peptidase activity (GO:0008236)
A0A4X1UXG0	PB1 domain-containing protein	TFG	1	Molecular Function:protein binding (GO:0005515)
A0A4X1W994	Uncharacterized protein	RAB5B	2	Molecular Function:GTP binding (GO:0005525),Biological Process:small GTPase mediated signal transduction (GO:0007264)
A0A287BR32	Eukaryotic translation initiation factor 3 subunit H	EIF3H	1	Molecular Function:protein binding (GO:0005515)
I3LTF9	Kinesin family member 5A	KIF5A	4	Molecular Function:microtubule motor activity (GO:0003777),Molecular Function:ATP binding (GO:0005524),Biological Process:microtubule-based movement (GO:0007018),Molecular Function:microtubule binding (GO:0008017)
A0A480MKB4	Very low-density lipoprotein receptor		2	Molecular Function:calcium ion binding (GO:0005509),Molecular Function:protein binding (GO:0005515)
A0A4X1T401	Uncharacterized protein	ACTN4	1	Molecular Function:protein binding (GO:0005515)
A0A286ZX70	40S ribosomal protein S19	RPS19	3	Molecular Function:structural constituent of ribosome (GO:0003735),Cellular Component:ribosome (GO:0005840),Biological Process:translation (GO:0006412)
A0A4X1SRI1	Fibulin-5	FBLN5	1	Molecular Function:calcium ion binding (GO:0005509)
A0A4X1UNL3	Uncharacterized protein	SORBS1	1	Molecular Function:protein binding (GO:0005515)
A0A480VHU8	40S ribosomal protein S30 (Fragment)		5	Molecular Function:structural constituent of ribosome (GO:0003735),Molecular Function:protein binding (GO:0005515),Cellular Component:intracellular (GO:0005622),Cellular Component:ribosome (GO:0005840),Biological Process:translation (GO:0006412)
A0A480QIM3	39S ribosomal protein S30, mitochondrial	MRPS30	4	Molecular Function:structural constituent of ribosome (GO:0003735),Cellular Component:mitochondrion (GO:0005739),Cellular Component:ribosome (GO:0005840),Biological Process:translation (GO:0006412)
A0A0B8RTC1	Protein kinase C	PRKCQ	5	Molecular Function:protein kinase activity (GO:0004672),Molecular Function:protein serine/threonine kinase activity (GO:0004674),Molecular Function:ATP binding (GO:0005524),Biological Process:protein phosphorylation (GO:0006468),Biological Process:intracellular signal transduction (GO:0035556)
A0A4X1VYL3	Uncharacterized protein	UBQLN4	1	Molecular Function:protein binding (GO:0005515)
A0A5S6GYA9	Serine/threonine-protein kinase A-Raf	ARAF	4	Molecular Function:protein kinase activity (GO:0004672),Biological Process:protein phosphorylation (GO:0006468),Biological Process:signal transduction (GO:0007165),Biological Process:intracellular signal transduction (GO:0035556)
A0A286ZIS3	Protein-serine/threonine phosphatase	DUSP29	2	Biological Process:protein dephosphorylation (GO:0006470),Molecular Function:protein tyrosine/serine/threonine phosphatase activity (GO:0008138)
F1SD45	cAMP-dependent protein kinase	PRKACA	3	Molecular Function:protein kinase activity (GO:0004672),Molecular Function:ATP binding (GO:0005524),Biological Process:protein phosphorylation (GO:0006468)
P00355	Glyceraldehyde-3-phosphate dehydrogenase	GAPDH	1	Biological Process:oxidation-reduction process (GO:0055114)
A0A4X1VMS6	Calponin	CNN1	1	Molecular Function:protein binding (GO:0005515)
Q6SEG5	Ubiquitin carboxyl-terminal hydrolase isozyme L1	UCHL1	3	Molecular Function:thiol-dependent ubiquitin-specific protease activity (GO:0004843),Cellular Component:intracellular (GO:0005622),Biological Process:ubiquitin-dependent protein catabolic process (GO:0006511)
A0A5G2QX42	Isochorismatase domain containing 2	ISOC2	2	Molecular Function:catalytic activity (GO:0003824),Biological Process:metabolic process (GO:0008152)
A0A481AVW3	Citramalyl-CoA lyase, mitochondrial isoform X1		1	Molecular Function:catalytic activity (GO:0003824)
A0A4X1UIS9	Phosphoinositide phospholipase C	PLCD4	5	Molecular Function:phosphatidylinositol phospholipase C activity (GO:0004435),Molecular Function:protein binding (GO:0005515),Biological Process:lipid metabolic process (GO:0006629),Biological Process:signal transduction (GO:0007165),Biological Process:intracellular signal transduction (GO:0035556)
A0A4X1UDY1	Uncharacterized protein		2	Biological Process:vesicle docking involved in exocytosis (GO:0006904),Biological Process:vesicle-mediated transport (GO:0016192)
A0A4X1TZA2	Uncharacterized protein	RAB7A	2	Molecular Function:GTP binding (GO:0005525),Biological Process:small GTPase mediated signal transduction (GO:0007264)
A0A4X1VNJ3	Uncharacterized protein		2	Molecular Function:protein binding (GO:0005515),Molecular Function:zinc ion binding (GO:0008270)
A0A5G2RAD0	Dual specificity protein phosphatase	DUSP13	2	Biological Process:protein dephosphorylation (GO:0006470),Molecular Function:protein tyrosine/serine/threonine phosphatase activity (GO:0008138)
A0A286ZXF1	Cytochrome-b5 reductase	CYB5R1	2	Molecular Function:oxidoreductase activity (GO:0016491),Biological Process:oxidation-reduction process (GO:0055114)
A0A4X1UIX9	Uncharacterized protein	RPL37A	4	Molecular Function:structural constituent of ribosome (GO:0003735),Cellular Component:intracellular (GO:0005622),Cellular Component:ribosome (GO:0005840),Biological Process:translation (GO:0006412)
A0A4X1VUF2	Ubiquitin-like domain-containing protein		1	Molecular Function:protein binding (GO:0005515)
A0A480SUZ7	Fetuin-B isoform 1		1	Molecular Function:cysteine-type endopeptidase inhibitor activity (GO:0004869)
A0A287A4C3	Ubiquitin specific peptidase 2	USP2	2	Biological Process:protein deubiquitination (GO:0016579),Molecular Function:thiol-dependent ubiquitinyl hydrolase activity (GO:0036459)
E1CAJ5	Protein disulfide-isomerase	grp-58	1	Biological Process:cell redox homeostasis (GO:0045454)
A0A4X1V3Z6	60S ribosomal protein L9	RPL9	4	Molecular Function:structural constituent of ribosome (GO:0003735),Cellular Component:ribosome (GO:0005840),Biological Process:translation (GO:0006412),Molecular Function:rRNA binding (GO:0019843)
P05383	cAMP-dependent protein kinase catalytic subunit beta	PRKACB	3	Molecular Function:protein kinase activity (GO:0004672),Molecular Function:ATP binding (GO:0005524),Biological Process:protein phosphorylation (GO:0006468)
B2LUN4	Glycogen synthase kinase-3 beta	GSK3-beta	3	Molecular Function:protein kinase activity (GO:0004672),Molecular Function:ATP binding (GO:0005524),Biological Process:protein phosphorylation (GO:0006468)
P28839	Cytosol aminopeptidase	LAP3	3	Molecular Function:aminopeptidase activity (GO:0004177),Cellular Component:intracellular (GO:0005622),Biological Process:proteolysis (GO:0006508)
A0A5G2QXY8	Elongin-C	ELOC	1	Biological Process:ubiquitin-dependent protein catabolic process (GO:0006511)
A0A5G2RD78	NEDD8-activating enzyme E1 catalytic subunit	UBA3	4	Molecular Function:ATP binding (GO:0005524),Molecular Function:small protein activating enzyme activity (GO:0008641),Molecular Function:acid-amino acid ligase activity (GO:0016881),Biological Process:protein neddylation (GO:0045116)
I3LJC4	Exportin 7	XPO7	2	Biological Process:intracellular protein transport (GO:0006886),Molecular Function:Ran GTPase binding (GO:0008536)
A0A287BB12	Methylcrotonoyl-CoA carboxylase 1	MCCC1	1	Molecular Function:ATP binding (GO:0005524)
A1YH71	MHC class I antigen	SLA-1	2	Biological Process:immune response (GO:0006955),Biological Process:antigen processing and presentation (GO:0019882)
A0A287B8R8	Acyl-CoA synthetase long chain family member 3	ACSL3	2	Molecular Function:catalytic activity (GO:0003824),Biological Process:metabolic process (GO:0008152)
A0A480TSA3	SRSF protein kinase 3 isoform 1		3	Molecular Function:protein kinase activity (GO:0004672),Molecular Function:ATP binding (GO:0005524),Biological Process:protein phosphorylation (GO:0006468)
A0A4X1TJJ8	Armadillo repeat-containing protein 8	ARMC8	1	Molecular Function:protein binding (GO:0005515)
A0A4X1TKX4	Uncharacterized protein	NTMT1	2	Biological Process:N-terminal protein amino acid methylation (GO:0006480),Molecular Function:methyltransferase activity (GO:0008168)
A0A5G2RDF7	Uncharacterized protein	PPP3R1	1	Molecular Function:calcium ion binding (GO:0005509)
A0A287B8U7	Plexin domain containing 2	PLXDC2	1	Cellular Component:membrane (GO:0016020)
A0A4X1VWP5	Signal peptidase complex subunit 3	SPCS3	4	Cellular Component:signal peptidase complex (GO:0005787),Biological Process:signal peptide processing (GO:0006465),Molecular Function:peptidase activity (GO:0008233),Cellular Component:integral component of membrane (GO:0016021)
A0A4X1TZR6	Signal transducer and activator of transcription	STAT3	2	Molecular Function:DNA binding (GO:0003677),Biological Process:signal transduction (GO:0007165)
A0A480P5X1	AP complex subunit beta		4	Biological Process:intracellular protein transport (GO:0006886),Biological Process:vesicle-mediated transport (GO:0016192),Cellular Component:membrane coat (GO:0030117),Cellular Component:clathrin adaptor complex (GO:0030131)
A0A0B8RTW8	BCL2-associated athanogene 3	BAG3	2	Molecular Function:protein binding (GO:0005515),Molecular Function:chaperone binding (GO:0051087)
A0A4X1VLJ2	40S ribosomal protein S15a	RPS15A	3	Molecular Function:structural constituent of ribosome (GO:0003735),Cellular Component:ribosome (GO:0005840),Biological Process:translation (GO:0006412)
Q5MG61	Cytochrome b	CYTB	3	Molecular Function:electron carrier activity (GO:0009055),Cellular Component:membrane (GO:0016020),Molecular Function:oxidoreductase activity (GO:0016491)
A0A4X1TBE6	Uncharacterized protein	CPNE1	1	Molecular Function:protein binding (GO:0005515)
A0A4X1T0K7	Uncharacterized protein	ARL1	1	Molecular Function:GTP binding (GO:0005525)
A0A4X1SSE3	Aminoacyl-tRNA hydrolase	PTRH2	1	Molecular Function:aminoacyl-tRNA hydrolase activity (GO:0004045)
A0A480KYL2	LEM domain-containing protein 2 isoform 1		1	Cellular Component:integral component of nuclear inner membrane (GO:0005639)
A0A287B4S7	Gamma-tubulin complex component		5	Biological Process:microtubule cytoskeleton organization (GO:0000226),Cellular Component:spindle pole (GO:0000922),Cellular Component:microtubule organizing center (GO:0005815),Biological Process:microtubule nucleation (GO:0007020),Molecular Function:gamma-tubulin binding (GO:0043015)
A0A4X1VSA7	AP-2 complex subunit alpha	AP2A1	4	Biological Process:intracellular protein transport (GO:0006886),Biological Process:vesicle-mediated transport (GO:0016192),Cellular Component:membrane coat (GO:0030117),Cellular Component:clathrin adaptor complex (GO:0030131)
A0A480QG19	Peptidylprolyl isomerase		1	Molecular Function:protein binding (GO:0005515)
A0A4X1W9X7	Uncharacterized protein	PCBP1	1	Molecular Function:RNA binding (GO:0003723)
K7GR72	Anion exchange protein	SLC4A1	3	Biological Process:anion transport (GO:0006820),Molecular Function:anion transmembrane transporter activity (GO:0008509),Cellular Component:integral component of membrane (GO:0016021)
A0A4X1WAZ4	UTP--glucose-1-phosphate uridylyltransferase		2	Biological Process:metabolic process (GO:0008152),Molecular Function:uridylyltransferase activity (GO:0070569)
F1STR1	Cathepsin C	CTSC	2	Biological Process:proteolysis (GO:0006508),Molecular Function:cysteine-type peptidase activity (GO:0008234)
A0A4X1ULL9	Uncharacterized protein		5	Molecular Function:microtubule motor activity (GO:0003777),Molecular Function:ATP binding (GO:0005524),Biological Process:microtubule-based movement (GO:0007018),Molecular Function:ATPase activity (GO:0016887),Cellular Component:dynein complex (GO:0030286)
F1S7K4	Perilipin 4	PLIN4	4	Cellular Component:extracellular region (GO:0005576),Biological Process:lipid transport (GO:0006869),Molecular Function:lipid binding (GO:0008289),Biological Process:lipoprotein metabolic process (GO:0042157)
A0A4X1U8R6	Rho-associated protein kinase	ROCK2	4	Molecular Function:protein kinase activity (GO:0004672),Molecular Function:ATP binding (GO:0005524),Biological Process:protein phosphorylation (GO:0006468),Molecular Function:Rho GTPase binding (GO:0017048)
I3L5B2	40S ribosomal protein S7	RPS7	4	Molecular Function:structural constituent of ribosome (GO:0003735),Cellular Component:intracellular (GO:0005622),Cellular Component:ribosome (GO:0005840),Biological Process:translation (GO:0006412)
P48819	Vitronectin	VTN	3	Molecular Function:scavenger receptor activity (GO:0005044),Biological Process:immune response (GO:0006955),Molecular Function:polysaccharide binding (GO:0030247)
A0A287AGA5	15 kDa phosphoprotein enriched in astrocytes	PEA15	2	Molecular Function:protein binding (GO:0005515),Biological Process:regulation of apoptotic process (GO:0042981)
F1SSI1	Protein phosphatase, Mg2+/Mn2+ dependent 1A	PPM1A	4	Molecular Function:magnesium ion binding (GO:0000287),Molecular Function:catalytic activity (GO:0003824),Molecular Function:phosphoprotein phosphatase activity (GO:0004721),Molecular Function:manganese ion binding (GO:0030145)
A0A4X1VLZ9	Prothrombin	F2	5	Molecular Function:serine-type endopeptidase activity (GO:0004252),Molecular Function:calcium ion binding (GO:0005509),Cellular Component:extracellular region (GO:0005576),Biological Process:proteolysis (GO:0006508),Biological Process:blood coagulation (GO:0007596)
B1Q039	Alpha(B)-crystallin	CRYAB	1	Molecular Function:structural constituent of eye lens (GO:0005212)
F2Z5B2	Tubulin beta chain	TUBB	1	Molecular Function:GTPase activity (GO:0003924)
A0A480LDZ4	Non-specific serine/threonine protein kinase (Fragment)		3	Molecular Function:protein kinase activity (GO:0004672),Molecular Function:ATP binding (GO:0005524),Biological Process:protein phosphorylation (GO:0006468)
A0A4X1SS68	CENP-V/GFA domain-containing protein		2	Biological Process:metabolic process (GO:0008152),Molecular Function:carbon-sulfur lyase activity (GO:0016846)
K7GS22	Uncharacterized protein	ATP5F1E	1	Biological Process:ATP synthesis coupled proton transport (GO:0015986)
A0A287B5Q1	Uncharacterized protein	FBLN2	2	Molecular Function:calcium ion binding (GO:0005509),Cellular Component:extracellular region (GO:0005576)
A0A4X1SJT5	Clathrin light chain	CLTB	5	Molecular Function:structural molecule activity (GO:0005198),Biological Process:intracellular protein transport (GO:0006886),Biological Process:vesicle-mediated transport (GO:0016192),Cellular Component:clathrin coat of trans-Golgi network vesicle (GO:0030130),Cellular Component:clathrin coat of coated pit (GO:0030132)
A0A5K1VE56	Myomesin 1	MYOM1	1	Molecular Function:protein binding (GO:0005515)
A0A5G2Q7Z2	Protein S100	LOC110258323	1	Molecular Function:calcium ion binding (GO:0005509)
A0A5G2RAC9	ATP synthase subunit b	ATP5PB	2	Molecular Function:hydrogen ion transmembrane transporter activity (GO:0015078),Biological Process:ATP synthesis coupled proton transport (GO:0015986)
A0A4X1TH11	Uncharacterized protein		1	Molecular Function:protein binding (GO:0005515)
A0A4X1UWI9	CN hydrolase domain-containing protein	NIT2	1	Biological Process:nitrogen compound metabolic process (GO:0006807)
A0A480X352	Nucleoside diphosphate kinase		5	Molecular Function:nucleoside diphosphate kinase activity (GO:0004550),Biological Process:nucleoside diphosphate phosphorylation (GO:0006165),Biological Process:GTP biosynthetic process (GO:0006183),Biological Process:UTP biosynthetic process (GO:0006228),Biological Process:CTP biosynthetic process (GO:0006241)
A5YV76	3-hydroxyacyl-[acyl-carrier-protein] dehydratase	FASN	2	Biological Process:biosynthetic process (GO:0009058),Biological Process:oxidation-reduction process (GO:0055114)
F1ST63	FAST kinase domain-containing protein 4	TBRG4	1	Molecular Function:protein kinase activity (GO:0004672)
Q8SPS7	Haptoglobin	HP	2	Molecular Function:serine-type endopeptidase activity (GO:0004252),Biological Process:proteolysis (GO:0006508)
A0A481CYL0	Citrate hydro-lyase		1	Biological Process:metabolic process (GO:0008152)
A0A480XP77	Translation initiation factor eIF-2B subunit delta isoform 2		1	Biological Process:cellular metabolic process (GO:0044237)
A0A480WYB0	Calcium-activated neutral proteinase 1 (Fragment)		4	Molecular Function:calcium-dependent cysteine-type endopeptidase activity (GO:0004198),Molecular Function:calcium ion binding (GO:0005509),Cellular Component:intracellular (GO:0005622),Biological Process:proteolysis (GO:0006508)
I3LLG4	Uncharacterized protein	DNAJA3	2	Molecular Function:heat shock protein binding (GO:0031072),Molecular Function:unfolded protein binding (GO:0051082)
A0A076JEC0	NADH-ubiquinone oxidoreductase chain 4	ND4	1	Biological Process:oxidation-reduction process (GO:0055114)
A0A4X1TM26	Glycerol-3-phosphate dehydrogenase [NAD(+)]		5	Molecular Function:glycerol-3-phosphate dehydrogenase [NAD+] activity (GO:0004367),Biological Process:carbohydrate metabolic process (GO:0005975),Biological Process:glycerol-3-phosphate catabolic process (GO:0046168),Molecular Function:NAD binding (GO:0051287),Biological Process:oxidation-reduction process (GO:0055114)
P13618	ATP synthase-coupling factor 6, mitochondrial	ATP5PF	2	Molecular Function:hydrogen ion transmembrane transporter activity (GO:0015078),Biological Process:ATP synthesis coupled proton transport (GO:0015986)
A0A5G2R9L2	Importin subunit alpha	KPNA4	5	Molecular Function:protein binding (GO:0005515),Cellular Component:nucleus (GO:0005634),Cellular Component:cytoplasm (GO:0005737),Biological Process:protein import into nucleus (GO:0006606),Molecular Function:protein transporter activity (GO:0008565)
A0A5G2QLD8	Eukaryotic translation initiation factor 1	EIF1	2	Molecular Function:translation initiation factor activity (GO:0003743),Biological Process:translational initiation (GO:0006413)
F1S0V3	Annexin	ANXA6	2	Molecular Function:calcium ion binding (GO:0005509),Molecular Function:calcium-dependent phospholipid binding (GO:0005544)
A0A480J4Z3	Ubiquitin carboxyl-terminal hydrolase		3	Molecular Function:zinc ion binding (GO:0008270),Biological Process:protein deubiquitination (GO:0016579),Molecular Function:thiol-dependent ubiquitinyl hydrolase activity (GO:0036459)
A0A4X1SLI2	Leukotriene A(4) hydrolase	LTA4H	2	Molecular Function:metallopeptidase activity (GO:0008237),Molecular Function:zinc ion binding (GO:0008270)
A0A4X1SSY6	Clathrin heavy chain		5	Molecular Function:structural molecule activity (GO:0005198),Biological Process:intracellular protein transport (GO:0006886),Biological Process:vesicle-mediated transport (GO:0016192),Cellular Component:clathrin coat of trans-Golgi network vesicle (GO:0030130),Cellular Component:clathrin coat of coated pit (GO:0030132)
A0A480TWW0	Signal transducer and activator of transcription		2	Molecular Function:DNA binding (GO:0003677),Biological Process:signal transduction (GO:0007165)
P80031	Glutathione S-transferase P	GSTP1	1	Molecular Function:protein binding (GO:0005515)
F1RYJ5	Zinc finger CCCH domain-containing protein 15	ZC3H15	1	Molecular Function:metal ion binding (GO:0046872)
A0A286ZN24	Inter-alpha-trypsin inhibitor heavy chain H4	ITIH4	2	Molecular Function:serine-type endopeptidase inhibitor activity (GO:0004867),Biological Process:hyaluronan metabolic process (GO:0030212)
I3LC00	RNA helicase	DDX19B	2	Molecular Function:nucleic acid binding (GO:0003676),Molecular Function:ATP binding (GO:0005524)
A0A480TFQ0	Tubulin beta chain		1	Molecular Function:GTPase activity (GO:0003924)
A0A4X1TS76	Glutamyl-tRNA synthetase	EPRS1	8	Molecular Function:nucleotide binding (GO:0000166),Molecular Function:aminoacyl-tRNA ligase activity (GO:0004812),Molecular Function:proline-tRNA ligase activity (GO:0004827),Molecular Function:ATP binding (GO:0005524),Cellular Component:cytoplasm (GO:0005737),Biological Process:tRNA aminoacylation for protein translation (GO:0006418),Biological Process:prolyl-tRNA aminoacylation (GO:0006433),Bio…
A0A480PXV1	Ubiquitin domain-containing protein UBFD1		1	Molecular Function:protein binding (GO:0005515)
A0A4X1UTR6	Protein kinase domain-containing protein	MAP3K20	2	Molecular Function:protein kinase activity (GO:0004672),Biological Process:protein phosphorylation (GO:0006468)
F6Q2A5	Quinone oxidoreductase	CRYZ	1	Biological Process:oxidation-reduction process (GO:0055114)
F1RZA0	Thioredoxin like 4A	TXNL4A	1	Cellular Component:spliceosomal complex (GO:0005681)
F1SSH3	Calcium/calmodulin-dependent protein kinase	CAMK2B	5	Molecular Function:protein kinase activity (GO:0004672),Molecular Function:calmodulin-dependent protein kinase activity (GO:0004683),Molecular Function:calmodulin binding (GO:0005516),Molecular Function:ATP binding (GO:0005524),Biological Process:protein phosphorylation (GO:0006468)
P02543	Vimentin	VIM	2	Molecular Function:structural molecule activity (GO:0005198),Cellular Component:intermediate filament (GO:0005882)
A0A4X1VJK2	NAD-dependent protein deacylase sirtuin-5, mitochondrial	SIRT5	1	Molecular Function:NAD+ binding (GO:0070403)
A0A287AGI3	Splicing factor U2AF 35 kDa subunit	U2AF1	2	Molecular Function:nucleic acid binding (GO:0003676),Molecular Function:metal ion binding (GO:0046872)
F1SDJ8	Glutaredoxin 3	GLRX3	3	Molecular Function:electron carrier activity (GO:0009055),Molecular Function:protein disulfide oxidoreductase activity (GO:0015035),Biological Process:cell redox homeostasis (GO:0045454)
F1RV14	Protein kinase C	PRKCA	6	Molecular Function:protein kinase activity (GO:0004672),Molecular Function:protein serine/threonine kinase activity (GO:0004674),Molecular Function:protein binding (GO:0005515),Molecular Function:ATP binding (GO:0005524),Biological Process:protein phosphorylation (GO:0006468),Biological Process:intracellular signal transduction (GO:0035556)
A0A287B272	Uncharacterized protein	TLN2	5	Cellular Component:ruffle (GO:0001726),Molecular Function:actin binding (GO:0003779),Molecular Function:structural constituent of cytoskeleton (GO:0005200),Cellular Component:focal adhesion (GO:0005925),Biological Process:cytoskeletal anchoring at plasma membrane (GO:0007016)
A0A480QL86	Myosin-9		3	Molecular Function:motor activity (GO:0003774),Molecular Function:ATP binding (GO:0005524),Cellular Component:myosin complex (GO:0016459)
A0A5G2QI85	Uncharacterized protein	RRAS2	2	Molecular Function:GTP binding (GO:0005525),Biological Process:small GTPase mediated signal transduction (GO:0007264)
A0A480WZ84	Eukaryotic elongation factor 2 kinase		3	Molecular Function:protein serine/threonine kinase activity (GO:0004674),Molecular Function:ATP binding (GO:0005524),Biological Process:protein phosphorylation (GO:0006468)
A0A287B401	RNA binding motif protein 14	RBM14	1	Molecular Function:nucleic acid binding (GO:0003676)
A0A4X1UKT5	Uncharacterized protein	IQGAP1	2	Molecular Function:protein binding (GO:0005515),Biological Process:regulation of GTPase activity (GO:0043087)
A0A287AGU2	ATP synthase subunit alpha	ATP5F1A	4	Molecular Function:ATP binding (GO:0005524),Biological Process:ATP synthesis coupled proton transport (GO:0015986),Biological Process:proton transport (GO:0015992),Biological Process:ATP metabolic process (GO:0046034)
G3CKJ2	Glyceraldehyde-3-phosphate dehydrogenase (Fragment)	GAPDH	1	Biological Process:oxidation-reduction process (GO:0055114)
A0A287BJI6	Seryl-tRNA synthetase	SARS1	4	Molecular Function:nucleotide binding (GO:0000166),Molecular Function:aminoacyl-tRNA ligase activity (GO:0004812),Molecular Function:ATP binding (GO:0005524),Biological Process:tRNA aminoacylation for protein translation (GO:0006418)
A6M931	Eukaryotic initiation factor 4A-III	EIF4A3	2	Molecular Function:nucleic acid binding (GO:0003676),Molecular Function:ATP binding (GO:0005524)
A0A5G2QML3	Histone H2B	H1-3	4	Cellular Component:nucleosome (GO:0000786),Molecular Function:DNA binding (GO:0003677),Cellular Component:nucleus (GO:0005634),Biological Process:nucleosome assembly (GO:0006334)
A0A287ADV8	Lamin B2	LMNB2	2	Molecular Function:structural molecule activity (GO:0005198),Cellular Component:intermediate filament (GO:0005882)
F1RJW7	Calsequestrin	CASQ1	1	Molecular Function:calcium ion binding (GO:0005509)
A0A4X1UKQ7	Complement component 1 Q subcomponent-binding protein, mitochondrial		1	Cellular Component:mitochondrial matrix (GO:0005759)
A0A4X1TQX5	Uncharacterized protein	SET	2	Cellular Component:nucleus (GO:0005634),Biological Process:nucleosome assembly (GO:0006334)
I3LTI7	DDB1 and CUL4 associated factor 6	DCAF6	1	Molecular Function:protein binding (GO:0005515)
A0A4X1TEK6	Uncharacterized protein		3	Molecular Function:carboxy-lyase activity (GO:0016831),Biological Process:carboxylic acid metabolic process (GO:0019752),Molecular Function:pyridoxal phosphate binding (GO:0030170)
F1SGG3	Cytokeratin-1	KRT1	2	Molecular Function:structural molecule activity (GO:0005198),Cellular Component:intermediate filament (GO:0005882)
E3VVJ2	Prosaposin variant 2	PSAP	1	Biological Process:lipid metabolic process (GO:0006629)
A0A4X1U3M3	Uncharacterized protein	MYL2	1	Molecular Function:calcium ion binding (GO:0005509)
A0A4X1VPP6	Voltage-dependent calcium channel gamma-6 subunit	CACNG6	1	Cellular Component:integral component of membrane (GO:0016021)
A0A4X1TDW6	Adrenodoxin, mitochondrial	FDX1	2	Molecular Function:electron carrier activity (GO:0009055),Molecular Function:iron-sulfur cluster binding (GO:0051536)
A0A480LRK1	Ribonuclease inhibitor		1	Molecular Function:protein binding (GO:0005515)
A0A480HNH3	Glutathione-dependent dehydroascorbate reductase		1	Molecular Function:protein binding (GO:0005515)
A0A5G2RMZ2	Mitochondrial ribosomal protein S23	MRPS23	3	Molecular Function:structural constituent of ribosome (GO:0003735),Cellular Component:ribosome (GO:0005840),Biological Process:translation (GO:0006412)
A0A287BBZ8	Myosin light chain kinase, smooth muscle	MYLK	4	Molecular Function:protein kinase activity (GO:0004672),Molecular Function:protein binding (GO:0005515),Molecular Function:ATP binding (GO:0005524),Biological Process:protein phosphorylation (GO:0006468)
A4Z6H0	Adenylosuccinate synthetase isozyme 1	ADSS1	3	Molecular Function:adenylosuccinate synthase activity (GO:0004019),Molecular Function:GTP binding (GO:0005525),Biological Process:purine nucleotide biosynthetic process (GO:0006164)
A0A4X1UAA8	GB1/RHD3-type G domain-containing protein	LOC100523668	2	Molecular Function:GTPase activity (GO:0003924),Molecular Function:GTP binding (GO:0005525)
A0A4X1TSN2	Uncharacterized protein	HADHB	1	Biological Process:metabolic process (GO:0008152)
A0A4X1TKG0	L-type lectin-like domain-containing protein	LMAN1	1	Cellular Component:membrane (GO:0016020)
A0A287B9B0	Complex I-20kD	NDUFS7	2	Molecular Function:iron-sulfur cluster binding (GO:0051536),Biological Process:oxidation-reduction process (GO:0055114)
A0A4X1U610	PPM-type phosphatase domain-containing protein	PDP1	1	Molecular Function:catalytic activity (GO:0003824)
Q29551	Succinyl-CoA:3-ketoacid coenzyme A transferase 1, mitochondrial	OXCT1	2	Biological Process:metabolic process (GO:0008152),Molecular Function:CoA-transferase activity (GO:0008410)
A0A024BTL2	Phosphorylase kinase	PHKG1	3	Molecular Function:protein kinase activity (GO:0004672),Molecular Function:ATP binding (GO:0005524),Biological Process:protein phosphorylation (GO:0006468)
F1S156	Synaptopodin 2	SYNPO2	1	Molecular Function:protein binding (GO:0005515)
F1RMD6	Vacuolar protein-sorting-associated protein 36	VPS36	2	Molecular Function:phosphatidylinositol-3-phosphate binding (GO:0032266),Molecular Function:ubiquitin binding (GO:0043130)
F1RG85	Myosin XVIIIB	MYO18B	3	Molecular Function:motor activity (GO:0003774),Molecular Function:ATP binding (GO:0005524),Cellular Component:myosin complex (GO:0016459)
A0A287B7I4	Agenet-like domain-containing protein	FXR1	1	Molecular Function:RNA binding (GO:0003723)
A0A480V031	FYVE and coiled-coil domain-containing protein 1 isoform X1		1	Molecular Function:metal ion binding (GO:0046872)
A0A4X1V661	Uncharacterized protein	TMEM11	2	Biological Process:mitochondrion organization (GO:0007005),Cellular Component:integral component of mitochondrial inner membrane (GO:0031305)
A0A480F6B6	Collagen alpha-1(XIV) chain		1	Molecular Function:protein binding (GO:0005515)
A0A4X1UVY8	60 kDa poly(U)-binding-splicing factor	PUF60	1	Molecular Function:nucleic acid binding (GO:0003676)
A0A4X1VDW7	Sorbitol dehydrogenase	SORD	1	Biological Process:oxidation-reduction process (GO:0055114)
I3LL97	Cysteine and glycine rich protein 1	CSRP1	1	Molecular Function:zinc ion binding (GO:0008270)
F1SPS7	Acyl-peptide hydrolase	APEH	2	Biological Process:proteolysis (GO:0006508),Molecular Function:serine-type peptidase activity (GO:0008236)
F1S5K0	PPM-type phosphatase domain-containing protein	PPM1B	4	Molecular Function:magnesium ion binding (GO:0000287),Molecular Function:catalytic activity (GO:0003824),Molecular Function:phosphoprotein phosphatase activity (GO:0004721),Molecular Function:manganese ion binding (GO:0030145)
D9U8D1	Dynein light chain	DYNLL1	2	Biological Process:microtubule-based process (GO:0007017),Cellular Component:dynein complex (GO:0030286)
A0A4X1UPP6	Mammalian ependymin-related protein 1	EPDR1	3	Molecular Function:calcium ion binding (GO:0005509),Cellular Component:extracellular region (GO:0005576),Biological Process:cell-matrix adhesion (GO:0007160)
A0A480KNJ7	Programmed cell death 6-interacting protein isoform 1		1	Molecular Function:protein binding (GO:0005515)
A0A287BL05	Heterogeneous nuclear ribonucleoprotein H1	HNRNPH1	1	Molecular Function:nucleic acid binding (GO:0003676)
A0A4X1U4S0	J domain-containing protein		1	Molecular Function:protein binding (GO:0005515)
A0A481DN55	Phosphoacetylglucosamine mutase		2	Biological Process:carbohydrate metabolic process (GO:0005975),Biological Process:organic substance metabolic process (GO:0071704)
A0A5G2R3E4	Acyl-CoA dehydrogenase very long chain	ACADVL	4	Molecular Function:acyl-CoA dehydrogenase activity (GO:0003995),Biological Process:metabolic process (GO:0008152),Molecular Function:flavin adenine dinucleotide binding (GO:0050660),Biological Process:oxidation-reduction process (GO:0055114)
A0A287AP21	Peptidyl-prolyl cis-trans isomerase	PPIF	3	Biological Process:protein peptidyl-prolyl isomerization (GO:0000413),Molecular Function:peptidyl-prolyl cis-trans isomerase activity (GO:0003755),Biological Process:protein folding (GO:0006457)
A0A287A4G7	Nuclear factor 1	NFIC	3	Cellular Component:intracellular (GO:0005622),Cellular Component:nucleus (GO:0005634),Biological Process:DNA replication (GO:0006260)
A0A5G2QFC2	Malate dehydrogenase	MDH1	2	Molecular Function:oxidoreductase activity (GO:0016491),Biological Process:oxidation-reduction process (GO:0055114)
A0A4X1V5C3	Very-long-chain enoyl-CoA reductase		3	Cellular Component:cytoplasm (GO:0005737),Biological Process:lipid metabolic process (GO:0006629),Cellular Component:integral component of membrane (GO:0016021)
A0A480SDM7	Kinectin isoform X7		2	Biological Process:protein transport (GO:0015031),Cellular Component:integral component of endoplasmic reticulum membrane (GO:0030176)
G8GCE6	Caveolin	CAV2	1	Biological Process:caveola assembly (GO:0070836)
A0A4X1W912	Uncharacterized protein	EFHD2	1	Molecular Function:calcium ion binding (GO:0005509)
A0A287AWT8	Sestrin 1	SESN1	2	Cellular Component:nucleus (GO:0005634),Biological Process:regulation of response to reactive oxygen species (GO:1901031)
A0A287BG35	E3 ubiquitin-protein ligase RNF170	RNF170	1	Molecular Function:metal ion binding (GO:0046872)
A0A480J4T8	Cytoplasmic dynein 1 intermediate chain 2		3	Molecular Function:protein binding (GO:0005515),Cellular Component:cytoplasmic dynein complex (GO:0005868),Biological Process:microtubule-based movement (GO:0007018)
A0A4X1TUA6	HMA domain-containing protein	ATOX1	2	Biological Process:metal ion transport (GO:0030001),Molecular Function:metal ion binding (GO:0046872)
A0A287AMX5	AKAP2_C domain-containing protein	PALM2AKAP2	2	Biological Process:regulation of cell shape (GO:0008360),Cellular Component:membrane (GO:0016020)
A0A480UP49	Bis(5-nucleosyl)-tetraphosphatase [asymmetrical]		1	Molecular Function:hydrolase activity (GO:0016787)
K9J4P1	Aminopeptidase	ERAP2	2	Molecular Function:metallopeptidase activity (GO:0008237),Molecular Function:zinc ion binding (GO:0008270)
A0A5G2RGR9	TATA-box binding protein associated factor 15	TAF15	2	Molecular Function:nucleic acid binding (GO:0003676),Molecular Function:zinc ion binding (GO:0008270)
A0A287AXU6	RNA binding motif protein 39	RBM39	1	Molecular Function:nucleic acid binding (GO:0003676)
A0A480LZG5	Multimerin-2		1	Molecular Function:protein binding (GO:0005515)
A0A4X1VKB0	Uncharacterized protein		1	Molecular Function:protein binding (GO:0005515)
F1RP05	DnaJ heat shock protein family (Hsp40) member A2	DNAJA2	2	Molecular Function:heat shock protein binding (GO:0031072),Molecular Function:unfolded protein binding (GO:0051082)
A0A4X1U829	Uncharacterized protein		3	Molecular Function:motor activity (GO:0003774),Molecular Function:ATP binding (GO:0005524),Cellular Component:myosin complex (GO:0016459)
A0A5K1U188	F-actin-capping protein subunit beta	CAPZB	2	Cellular Component:F-actin capping protein complex (GO:0008290),Biological Process:barbed-end actin filament capping (GO:0051016)
Q3ZD69	Prelamin-A/C	LMNA	2	Molecular Function:structural molecule activity (GO:0005198),Cellular Component:intermediate filament (GO:0005882)
G9F6X9	Dihydropyrimidinase-related protein 2		1	Molecular Function:hydrolase activity (GO:0016787)
A0A4X1VTV1	Abhydrolase_2 domain-containing protein		1	Molecular Function:hydrolase activity (GO:0016787)
C0LZL1	Fascin	FSCN1	1	Molecular Function:actin filament binding (GO:0051015)
A0A287A9L8	2,3-cyclic-nucleotide 3-phosphodiesterase	CNP	3	Molecular Function:2',3'-cyclic-nucleotide 3'-phosphodiesterase activity (GO:0004113),Biological Process:cyclic nucleotide catabolic process (GO:0009214),Cellular Component:membrane (GO:0016020)
A0A287BCZ0	Nuclear cap binding protein subunit 1	NCBP1	2	Molecular Function:tropomyosin binding (GO:0005523),Biological Process:pointed-end actin filament capping (GO:0051694)
A0A0B8RTY5	Acyl-CoA dehydrogenase, C-2 to C-3 short chain	ACADS	4	Molecular Function:acyl-CoA dehydrogenase activity (GO:0003995),Biological Process:metabolic process (GO:0008152),Molecular Function:flavin adenine dinucleotide binding (GO:0050660),Biological Process:oxidation-reduction process (GO:0055114)
A0A5G2QL81	Proteasome subunit alpha type	PSMA4	5	Molecular Function:endopeptidase activity (GO:0004175),Molecular Function:threonine-type endopeptidase activity (GO:0004298),Cellular Component:proteasome core complex (GO:0005839),Biological Process:ubiquitin-dependent protein catabolic process (GO:0006511),Biological Process:proteolysis involved in cellular protein catabolic process (GO:0051603)
A0A480HRR5	Elongation factor Tu		1	Molecular Function:GTP binding (GO:0005525)
A0A481B8E5	Acetyl-coenzyme A synthetase		2	Molecular Function:catalytic activity (GO:0003824),Biological Process:metabolic process (GO:0008152)
A0A480NBM2	Splicing factor 3B subunit 2		1	Cellular Component:nucleus (GO:0005634)
A0A5G2R1W6	Thioredoxin domain-containing protein 14	TMX2	1	Biological Process:cell redox homeostasis (GO:0045454)
A0A286ZJM7	MAP7 domain containing 1	MAP7D1	2	Biological Process:microtubule cytoskeleton organization (GO:0000226),Cellular Component:microtubule cytoskeleton (GO:0015630)
A0PFK6	F-actin-capping protein subunit alpha	CP	2	Cellular Component:F-actin capping protein complex (GO:0008290),Biological Process:barbed-end actin filament capping (GO:0051016)
I3L5M7	Dual specificity phosphatase 28	DUSP28	2	Biological Process:protein dephosphorylation (GO:0006470),Molecular Function:protein tyrosine/serine/threonine phosphatase activity (GO:0008138)
A0A4X1SV40	SH3 domain-containing protein		1	Molecular Function:protein binding (GO:0005515)
F2Z4Y8	40S ribosomal protein S11	RPS11	4	Molecular Function:structural constituent of ribosome (GO:0003735),Cellular Component:intracellular (GO:0005622),Cellular Component:ribosome (GO:0005840),Biological Process:translation (GO:0006412)
F2Z5L7	Proteasome subunit alpha type	PSMA1	5	Molecular Function:endopeptidase activity (GO:0004175),Molecular Function:threonine-type endopeptidase activity (GO:0004298),Cellular Component:proteasome core complex (GO:0005839),Biological Process:ubiquitin-dependent protein catabolic process (GO:0006511),Biological Process:proteolysis involved in cellular protein catabolic process (GO:0051603)
A0A4X1U602	Fructose-bisphosphate aldolase	ALDOA	2	Molecular Function:fructose-bisphosphate aldolase activity (GO:0004332),Biological Process:glycolytic process (GO:0006096)
A0A5G2QEV5	Inter-alpha-trypsin inhibitor heavy chain H2	ITIH2	2	Molecular Function:serine-type endopeptidase inhibitor activity (GO:0004867),Biological Process:hyaluronan metabolic process (GO:0030212)
C9W109	Acetyl-CoA carboxylase	ACACB	3	Molecular Function:acetyl-CoA carboxylase activity (GO:0003989),Molecular Function:ATP binding (GO:0005524),Biological Process:fatty acid biosynthetic process (GO:0006633)
A0A287A7G8	Histone H2B	H2BC11	1	Molecular Function:DNA binding (GO:0003677)
A0A480NF45	Obscurin isoform b		6	Molecular Function:protein kinase activity (GO:0004672),Molecular Function:Rho guanyl-nucleotide exchange factor activity (GO:0005089),Molecular Function:protein binding (GO:0005515),Molecular Function:ATP binding (GO:0005524),Biological Process:protein phosphorylation (GO:0006468),Biological Process:regulation of Rho protein signal transduction (GO:0035023)
F1SFH7	Uncharacterized protein	LPP	1	Molecular Function:zinc ion binding (GO:0008270)
A0A481ARR7	Aldehyde dehydrogenase (NAD(+))		3	Biological Process:metabolic process (GO:0008152),Molecular Function:oxidoreductase activity (GO:0016491),Biological Process:oxidation-reduction process (GO:0055114)
X4ZFQ2	Phosphoglycerate kinase	PGK2	2	Molecular Function:phosphoglycerate kinase activity (GO:0004618),Biological Process:glycolytic process (GO:0006096)
A0A4X1VCX9	WH2 domain-containing protein		2	Molecular Function:tropomyosin binding (GO:0005523),Biological Process:pointed-end actin filament capping (GO:0051694)
A0A4X1U4F8	Non-specific serine/threonine protein kinase	LRRK2	6	Molecular Function:protein kinase activity (GO:0004672),Molecular Function:protein binding (GO:0005515),Molecular Function:ATP binding (GO:0005524),Molecular Function:GTP binding (GO:0005525),Biological Process:protein phosphorylation (GO:0006468),Biological Process:small GTPase mediated signal transduction (GO:0007264)
A0A287BMD4	DNA-directed RNA polymerase II subunit E	POLR2E	3	Molecular Function:DNA binding (GO:0003677),Molecular Function:DNA-directed 5'-3' RNA polymerase activity (GO:0003899),Cellular Component:nucleus (GO:0005634)
A0A4X1TQP5	Glutathione peroxidase		3	Molecular Function:glutathione peroxidase activity (GO:0004602),Biological Process:response to oxidative stress (GO:0006979),Biological Process:oxidation-reduction process (GO:0055114)
A0A4X1TWX8	PKS_ER domain-containing protein	VAT1	1	Biological Process:oxidation-reduction process (GO:0055114)
A0A4X1W5I7	Multifunctional fusion protein	ALDH4A1	3	Biological Process:metabolic process (GO:0008152),Molecular Function:oxidoreductase activity (GO:0016491),Biological Process:oxidation-reduction process (GO:0055114)
A0A480ZY01	Calsequestrin		1	Molecular Function:calcium ion binding (GO:0005509)
A0A4X1U5R4	Uncharacterized protein		1	Molecular Function:protein binding (GO:0005515)
A0A4X1URU2	Catechol O-methyltransferase	COMT	1	Molecular Function:O-methyltransferase activity (GO:0008171)
A0A4X1UVN4	S-phase kinase-associated protein 1	SKP1	1	Biological Process:ubiquitin-dependent protein catabolic process (GO:0006511)
Q9TSX9	Peroxiredoxin-6	PRDX6	4	Molecular Function:antioxidant activity (GO:0016209),Molecular Function:oxidoreductase activity (GO:0016491),Molecular Function:peroxiredoxin activity (GO:0051920),Biological Process:oxidation-reduction process (GO:0055114)
F1RQR4	EH domain containing 1	EHD1	1	Molecular Function:protein binding (GO:0005515)
B2CXA8	Acyl-CoA synthetase long-chain family member 4	ACSL4	2	Molecular Function:catalytic activity (GO:0003824),Biological Process:metabolic process (GO:0008152)
A0A4X1SG73	Uncharacterized protein	LOC100517166	1	Cellular Component:membrane (GO:0016020)
F2Z5U4	Ras-related protein Rab-1A	RAB1A	2	Molecular Function:GTP binding (GO:0005525),Biological Process:small GTPase mediated signal transduction (GO:0007264)
A0A5G2Q7I8	Twinfilin actin binding protein 2	TWF2	2	Molecular Function:actin binding (GO:0003779),Cellular Component:intracellular (GO:0005622)
Q5XLD3	Creatine kinase M-type	CKM	1	Molecular Function:kinase activity (GO:0016301)
A0A4X1V8T4	H15 domain-containing protein	LOC100510904	4	Cellular Component:nucleosome (GO:0000786),Molecular Function:DNA binding (GO:0003677),Cellular Component:nucleus (GO:0005634),Biological Process:nucleosome assembly (GO:0006334)
A0A4X1SDG2	Thioredoxin domain-containing protein	TMX1	1	Biological Process:cell redox homeostasis (GO:0045454)
A5D9J7	Transporter 2, ATP-binding cassette, sub-family B (MDR/TAP)	TAP2	5	Molecular Function:ATP binding (GO:0005524),Biological Process:transport (GO:0006810),Cellular Component:integral component of membrane (GO:0016021),Molecular Function:ATPase activity (GO:0016887),Biological Process:transmembrane transport (GO:0055085)
F1SSV2	Calcineurin like EF-hand protein 1	CHP1	1	Molecular Function:calcium ion binding (GO:0005509)
A0A287B7R3	15-oxoprostaglandin 13-reductase	PTGR1	1	Biological Process:oxidation-reduction process (GO:0055114)
A0A4X1STR7	U-box domain-containing protein	STUB1	2	Molecular Function:ubiquitin-protein transferase activity (GO:0004842),Biological Process:protein ubiquitination (GO:0016567)
A0A4X1ULR0	Uncharacterized protein		2	Molecular Function:DNA binding (GO:0003677),Molecular Function:DNA-directed DNA polymerase activity (GO:0003887)
A0A287AK23	MTSS I-BAR domain containing 1	MTSS1	2	Molecular Function:actin binding (GO:0003779),Biological Process:plasma membrane organization (GO:0007009)
Q95249	Myosin heavy chain (Fragment)		2	Molecular Function:motor activity (GO:0003774),Cellular Component:myosin complex (GO:0016459)
A1YH81	MHC class I antigen	SLA-2	2	Biological Process:immune response (GO:0006955),Biological Process:antigen processing and presentation (GO:0019882)
B6CVD7	ERO1-like protein alpha	ERO1A	3	Molecular Function:protein disulfide isomerase activity (GO:0003756),Cellular Component:endoplasmic reticulum (GO:0005783),Biological Process:oxidation-reduction process (GO:0055114)
A0A480VX24	Vesicular integral-membrane protein VIP36 (Fragment)		1	Cellular Component:membrane (GO:0016020)
F1RT25	Sorting nexin 3	SNX3	1	Molecular Function:phosphatidylinositol binding (GO:0035091)
F1SAD9	Protein disulfide-isomerase	PDIA4	1	Biological Process:cell redox homeostasis (GO:0045454)
A0A5G2R939	Enoyl-CoA hydratase domain containing 2	ECHDC2	2	Molecular Function:catalytic activity (GO:0003824),Biological Process:metabolic process (GO:0008152)
A0A4X1U9N0	Platelet-activating factor acetylhydrolase IB subunit alpha	PAFAH1B1	1	Molecular Function:protein binding (GO:0005515)
A7Y521	COP9 signalosome complex subunit 4	COPS4	1	Molecular Function:protein binding (GO:0005515)
A0A286ZKW2	Paraspeckle component 1	PSPC1	1	Molecular Function:nucleic acid binding (GO:0003676)
A0A287BNQ1	Protein phosphatase 1 regulatory subunit 13B	PPP1R13B	1	Molecular Function:protein binding (GO:0005515)
Q45FY6	Hypoxanthine-guanine phosphoribosyltransferase	HPRT1	1	Biological Process:nucleoside metabolic process (GO:0009116)
A0A5G2QY70	Ro60, Y RNA binding protein	RO60	1	Molecular Function:RNA binding (GO:0003723)
A0A480YT10	Cleft lip and palate transmembrane protein 1 (Fragment)		1	Cellular Component:integral component of membrane (GO:0016021)
A0A480Q0Y5	59 kDa serine/threonine-protein kinase	ILK	2	Molecular Function:protein kinase activity (GO:0004672),Biological Process:protein phosphorylation (GO:0006468)
F1SD78	Methylthioribose-1-phosphate isomerase	MRI1	1	Biological Process:cellular metabolic process (GO:0044237)
A0A4X1W7V1	AAA domain-containing protein	PSMC6	1	Molecular Function:ATP binding (GO:0005524)
F1RRD3	N-alpha-acetyltransferase 15, NatA auxiliary subunit	NAA15	1	Molecular Function:protein binding (GO:0005515)
A0A480VUK4	Laminin subunit alpha-5		5	Molecular Function:receptor binding (GO:0005102),Biological Process:cell adhesion (GO:0007155),Biological Process:regulation of cell adhesion (GO:0030155),Biological Process:regulation of cell migration (GO:0030334),Biological Process:regulation of embryonic development (GO:0045995)
A0A4X1TSZ3	Uncharacterized protein	RAB10	2	Molecular Function:GTP binding (GO:0005525),Biological Process:small GTPase mediated signal transduction (GO:0007264)
A0A5G2R9K2	Mitogen-activated protein kinase	MAPK14	3	Molecular Function:protein kinase activity (GO:0004672),Molecular Function:ATP binding (GO:0005524),Biological Process:protein phosphorylation (GO:0006468)
A0A5G2R482	Lysyl oxidase homolog	LOXL2	4	Molecular Function:scavenger receptor activity (GO:0005044),Molecular Function:copper ion binding (GO:0005507),Cellular Component:membrane (GO:0016020),Biological Process:oxidation-reduction process (GO:0055114)
A0A4X1VR88	Uncharacterized protein	HNRNPAB	1	Molecular Function:nucleic acid binding (GO:0003676)
P62272	40S ribosomal protein S18	RPS18	5	Molecular Function:RNA binding (GO:0003723),Molecular Function:structural constituent of ribosome (GO:0003735),Cellular Component:intracellular (GO:0005622),Cellular Component:ribosome (GO:0005840),Biological Process:translation (GO:0006412)
A0A4X1THF6	Uncharacterized protein		1	Molecular Function:phosphatase activity (GO:0016791)
A0A4X1SSI5	Glucosamine-6-phosphate isomerase	GNPDA1	1	Biological Process:carbohydrate metabolic process (GO:0005975)
A0A4X1TUE7	Phosphoinositide phospholipase C	PLCD1	5	Molecular Function:phosphatidylinositol phospholipase C activity (GO:0004435),Molecular Function:protein binding (GO:0005515),Biological Process:lipid metabolic process (GO:0006629),Biological Process:signal transduction (GO:0007165),Biological Process:intracellular signal transduction (GO:0035556)
A0A4X1T8I3	F-actin-capping protein subunit alpha	CAPZA1	2	Cellular Component:F-actin capping protein complex (GO:0008290),Biological Process:barbed-end actin filament capping (GO:0051016)
A0A481BNC4	Striated muscle preferentially expressed protein kinase isoform 1		3	Molecular Function:protein kinase activity (GO:0004672),Molecular Function:ATP binding (GO:0005524),Biological Process:protein phosphorylation (GO:0006468)
A0A480R6M5	Band 4.1-like protein 2 isoform f		3	Cellular Component:cytoskeleton (GO:0005856),Molecular Function:cytoskeletal protein binding (GO:0008092),Biological Process:cortical actin cytoskeleton organization (GO:0030866)
C1L369	Parvalbumin	pvalb1	1	Molecular Function:calcium ion binding (GO:0005509)
F2Z5L5	Histone H2A	H2AC20	1	Molecular Function:DNA binding (GO:0003677)
F1S2X3	Ethylmalonyl-CoA decarboxylase 1	ECHDC1	2	Molecular Function:catalytic activity (GO:0003824),Biological Process:metabolic process (GO:0008152)
I3LAB6	Proteasome subunit alpha type	PSMA2	5	Molecular Function:endopeptidase activity (GO:0004175),Molecular Function:threonine-type endopeptidase activity (GO:0004298),Cellular Component:proteasome core complex (GO:0005839),Biological Process:ubiquitin-dependent protein catabolic process (GO:0006511),Biological Process:proteolysis involved in cellular protein catabolic process (GO:0051603)
A0A4X1UNV8	Obg-like ATPase 1	OLA1	1	Molecular Function:GTP binding (GO:0005525)
F1S0N2	ATP-citrate synthase	ACLY	3	Molecular Function:catalytic activity (GO:0003824),Biological Process:metabolic process (GO:0008152),Molecular Function:cofactor binding (GO:0048037)
A0A5G2QLU1	Apolipoprotein C-III	APOC3	4	Cellular Component:extracellular region (GO:0005576),Biological Process:lipid transport (GO:0006869),Molecular Function:lipid binding (GO:0008289),Biological Process:lipoprotein metabolic process (GO:0042157)
I3LLF3	Phosphatidylinositol glycan anchor biosynthesis class S	PIGS	2	Biological Process:attachment of GPI anchor to protein (GO:0016255),Cellular Component:GPI-anchor transamidase complex (GO:0042765)
A0A4X1UE13	Stathmin		1	Biological Process:regulation of microtubule polymerization or depolymerization (GO:0031110)
A0A287BQ72	Transaldolase	TALDO1	1	Biological Process:carbohydrate metabolic process (GO:0005975)
A0A4X1SNG6	CMP/dCMP-type deaminase domain-containing protein	APOBEC2	1	Molecular Function:zinc ion binding (GO:0008270)
A0A4X1U4D4	Eukaryotic translation initiation factor 2 subunit 1	EIF2S1	3	Molecular Function:nucleic acid binding (GO:0003676),Molecular Function:RNA binding (GO:0003723),Molecular Function:translation initiation factor activity (GO:0003743)
A0A4X1TJH9	Protein-histidine N-methyltransferase	SETD3	1	Molecular Function:protein binding (GO:0005515)
A0A480Z819	Eukaryotic translation initiation factor 3 subunit C	EIF3C	5	Molecular Function:translation initiation factor activity (GO:0003743),Molecular Function:protein binding (GO:0005515),Cellular Component:eukaryotic translation initiation factor 3 complex (GO:0005852),Biological Process:translational initiation (GO:0006413),Molecular Function:translation initiation factor binding (GO:0031369)
A0A5G2QNB5	Adenylate kinase 2, mitochondrial	AK2	1	Molecular Function:adenylate kinase activity (GO:0004017)
A0A5G2QNH8	Ras-related protein Rab-21	TMEM19	3	Molecular Function:GTP binding (GO:0005525),Biological Process:small GTPase mediated signal transduction (GO:0007264),Cellular Component:integral component of membrane (GO:0016021)
A0A5G2RAA2	Myosin-4	MYH4	3	Molecular Function:motor activity (GO:0003774),Molecular Function:ATP binding (GO:0005524),Cellular Component:myosin complex (GO:0016459)
A0A4X1UG56	GOLD domain-containing protein		2	Biological Process:transport (GO:0006810),Cellular Component:integral component of membrane (GO:0016021)
A0A480TRX8	3-hydroxyisobutyrate dehydrogenase, mitochondrial		3	Molecular Function:phosphogluconate dehydrogenase (decarboxylating) activity (GO:0004616),Molecular Function:NAD binding (GO:0051287),Biological Process:oxidation-reduction process (GO:0055114)
A0A287AHM1	ATP synthase subunit gamma	ATP5F1C	1	Biological Process:ATP synthesis coupled proton transport (GO:0015986)
A0A1W6R2B4	Mitsugumin-53	MG53	3	Molecular Function:protein binding (GO:0005515),Cellular Component:intracellular (GO:0005622),Molecular Function:zinc ion binding (GO:0008270)
A0A480XDR9	Biglycan (Fragment)		1	Molecular Function:protein binding (GO:0005515)
A0A4X1THM1	Signal transducer and activator of transcription	STAT1	2	Molecular Function:DNA binding (GO:0003677),Biological Process:signal transduction (GO:0007165)
A0A4X1VWL0	AMP-binding domain-containing protein	ACSL1	2	Molecular Function:catalytic activity (GO:0003824),Biological Process:metabolic process (GO:0008152)
A0A287A7Q7	Eukaryotic translation initiation factor 5	EIF5	3	Molecular Function:translation initiation factor activity (GO:0003743),Molecular Function:protein binding (GO:0005515),Biological Process:translational initiation (GO:0006413)
A0A4X1TBD2	Acetyltransferase component of pyruvate dehydrogenase complex	DLAT	1	Biological Process:metabolic process (GO:0008152)
F6Q6A7	Cysteine and glycine rich protein 3	CSRP3	1	Molecular Function:zinc ion binding (GO:0008270)
A0A4X1THY9	Fumarate hydratase, mitochondrial	FH	2	Biological Process:tricarboxylic acid cycle (GO:0006099),Molecular Function:lyase activity (GO:0016829)
Q007T2	Cell division control protein 42 homolog	CDC42	2	Molecular Function:GTP binding (GO:0005525),Biological Process:small GTPase mediated signal transduction (GO:0007264)
A0A4X1SRH0	Elongation factor 1-alpha	EEF1A2	1	Molecular Function:GTP binding (GO:0005525)
A0A4X1VSI5	Uncharacterized protein	PFDN2	3	Biological Process:protein folding (GO:0006457),Cellular Component:prefoldin complex (GO:0016272),Molecular Function:unfolded protein binding (GO:0051082)
A0A4X1U6G5	Junction plakoglobin	JUP	1	Molecular Function:protein binding (GO:0005515)
A0A4X1UAD2	Alpha-2-HS-glycoprotein	AHSG	1	Molecular Function:cysteine-type endopeptidase inhibitor activity (GO:0004869)
A0A5G2QWK5	DH domain-containing protein		3	Molecular Function:Rho guanyl-nucleotide exchange factor activity (GO:0005089),Molecular Function:protein binding (GO:0005515),Biological Process:regulation of Rho protein signal transduction (GO:0035023)
A0A480WJK2	Dolichyl-diphosphooligosaccharide--protein glycosyltransferase subunit 2		3	Biological Process:protein N-linked glycosylation (GO:0006487),Cellular Component:oligosaccharyltransferase complex (GO:0008250),Cellular Component:integral component of membrane (GO:0016021)
A0A5G2R9N9	Ribosomal protein L37	RPL37	4	Molecular Function:structural constituent of ribosome (GO:0003735),Cellular Component:intracellular (GO:0005622),Cellular Component:ribosome (GO:0005840),Biological Process:translation (GO:0006412)
A0A4X1VQI6	Uncharacterized protein	SAFB	1	Molecular Function:nucleic acid binding (GO:0003676)
P67776	Serine/threonine-protein phosphatase 2A catalytic subunit alpha isoform	PPP2CA	1	Molecular Function:hydrolase activity (GO:0016787)
A0A5G2QKU1	Pitrilysin metalloproteinase 1	PITRM1	1	Biological Process:proteolysis (GO:0006508)
F1SQ01	Peroxiredoxin-4	PRDX4	4	Molecular Function:antioxidant activity (GO:0016209),Molecular Function:oxidoreductase activity (GO:0016491),Molecular Function:peroxiredoxin activity (GO:0051920),Biological Process:oxidation-reduction process (GO:0055114)
A0A0B8RVK4	Proteasome subunit beta	PSMB2	3	Molecular Function:threonine-type endopeptidase activity (GO:0004298),Cellular Component:proteasome core complex (GO:0005839),Biological Process:proteolysis involved in cellular protein catabolic process (GO:0051603)
A0A287B3D7	Core histone macro-H2A	MACROH2A1	1	Molecular Function:DNA binding (GO:0003677)
A0A481D3Y7	Beta-2-syntrophin (Fragment)		1	Molecular Function:protein binding (GO:0005515)
A0A480V6I4	Proteasome activator complex subunit 2		1	Cellular Component:proteasome activator complex (GO:0008537)
A0A4X1VPE5	ATP synthase F1 subunit delta	ATP5F1D	1	Biological Process:ATP synthesis coupled proton transport (GO:0015986)
A0A4X1T6M0	Complex I-B15	NDUFB4	2	Cellular Component:mitochondrion (GO:0005739),Molecular Function:NADH dehydrogenase (ubiquinone) activity (GO:0008137)
A0A287APH7	Ubiquitinyl hydrolase 1	USP9X	2	Biological Process:protein deubiquitination (GO:0016579),Molecular Function:thiol-dependent ubiquitinyl hydrolase activity (GO:0036459)
A0A4X1UKX8	1-phosphatidylinositol 4,5-bisphosphate phosphodiesterase	PLCB1	6	Molecular Function:phosphatidylinositol phospholipase C activity (GO:0004435),Molecular Function:calcium ion binding (GO:0005509),Biological Process:lipid metabolic process (GO:0006629),Biological Process:signal transduction (GO:0007165),Biological Process:lipid catabolic process (GO:0016042),Biological Process:intracellular signal transduction (GO:0035556)
A0A287A8V1	RNA helicase	EIF4A1	2	Molecular Function:nucleic acid binding (GO:0003676),Molecular Function:ATP binding (GO:0005524)
Q6QGC0	PDZ and LIM domain protein 3	PDLIM3	2	Molecular Function:protein binding (GO:0005515),Molecular Function:zinc ion binding (GO:0008270)
Q29361	60S ribosomal protein L35	RPL35	4	Molecular Function:structural constituent of ribosome (GO:0003735),Cellular Component:intracellular (GO:0005622),Cellular Component:ribosome (GO:0005840),Biological Process:translation (GO:0006412)
Q1HBH9	ATP synthase subunit a	ATP6	2	Molecular Function:hydrogen ion transmembrane transporter activity (GO:0015078),Biological Process:ATP synthesis coupled proton transport (GO:0015986)
A0A4X1W9B9	Uncharacterized protein	MYL6B	1	Molecular Function:calcium ion binding (GO:0005509)
A0A4X1TUY8	CUE domain-containing protein	CUEDC2	1	Molecular Function:protein binding (GO:0005515)
B6EAV5	Na(+)/H(+) exchange regulatory cofactor NHE-RF	SLC9A3R2	1	Molecular Function:protein binding (GO:0005515)
F1SED0	Acyl-CoA dehydrogenase short/branched chain	ACADSB	4	Molecular Function:acyl-CoA dehydrogenase activity (GO:0003995),Biological Process:metabolic process (GO:0008152),Molecular Function:flavin adenine dinucleotide binding (GO:0050660),Biological Process:oxidation-reduction process (GO:0055114)
A0A4X1TSH6	Flavoprotein domain-containing protein	PPCDC	1	Molecular Function:catalytic activity (GO:0003824)
A0A4X1UW55	MPN domain-containing protein		1	Molecular Function:protein binding (GO:0005515)
A0A4X1T6W8	Uncharacterized protein		1	Molecular Function:protein binding (GO:0005515)
A0A5G2QEI5	Uncharacterized protein	ABI3BP	1	Molecular Function:protein binding (GO:0005515)
A0A287B8N1	ATP-dependent 6-phosphofructokinase	PFKM	2	Molecular Function:6-phosphofructokinase activity (GO:0003872),Biological Process:glycolytic process (GO:0006096)
A0A4X1W0Z3	Hexokinase		2	Molecular Function:ATP binding (GO:0005524),Biological Process:carbohydrate metabolic process (GO:0005975)
F1S1D8	MAX dimerization protein MLX	MLX	1	Molecular Function:protein dimerization activity (GO:0046983)
A5GFX7	Cathepsin X	CTSZ	2	Biological Process:proteolysis (GO:0006508),Molecular Function:cysteine-type peptidase activity (GO:0008234)
A0A5G2QHR6	Uncharacterized protein	CCT6A	1	Molecular Function:ATP binding (GO:0005524)
F1S4N5	Sideroflexin 4	SFXN4	4	Biological Process:ion transport (GO:0006811),Molecular Function:ion transmembrane transporter activity (GO:0015075),Cellular Component:membrane (GO:0016020),Biological Process:transmembrane transport (GO:0055085)
A0A286ZUJ0	Uncharacterized protein	INF2	1	Molecular Function:actin binding (GO:0003779)
A0A480RKF3	Protein argonaute-1 isoform X5		2	Molecular Function:nucleic acid binding (GO:0003676),Molecular Function:protein binding (GO:0005515)
A0A4X1VWI0	Non-specific serine/threonine protein kinase	RPS6KA2	4	Molecular Function:protein kinase activity (GO:0004672),Molecular Function:protein serine/threonine kinase activity (GO:0004674),Molecular Function:ATP binding (GO:0005524),Biological Process:protein phosphorylation (GO:0006468)
A0A4X1VNK3	Uncharacterized protein		1	Molecular Function:syntaxin binding (GO:0019905)
A0A4X1UR13	Uncharacterized protein	TMEM33	1	Cellular Component:integral component of membrane (GO:0016021)
B2CNZ7	Cathepsin B	CTSB	4	Molecular Function:cysteine-type endopeptidase activity (GO:0004197),Biological Process:proteolysis (GO:0006508),Molecular Function:cysteine-type peptidase activity (GO:0008234),Biological Process:regulation of catalytic activity (GO:0050790)
A0A4X1W7W4	Uncharacterized protein	NID2	2	Molecular Function:calcium ion binding (GO:0005509),Biological Process:cell-matrix adhesion (GO:0007160)
I3LUM8	Phenylalanyl-tRNA synthetase beta subunit	FARSB	5	Molecular Function:magnesium ion binding (GO:0000287),Molecular Function:RNA binding (GO:0003723),Molecular Function:phenylalanine-tRNA ligase activity (GO:0004826),Molecular Function:ATP binding (GO:0005524),Biological Process:phenylalanyl-tRNA aminoacylation (GO:0006432)
A0A480LMX4	Signal transducer and activator of transcription		2	Molecular Function:DNA binding (GO:0003677),Biological Process:signal transduction (GO:0007165)
A0A287B8H1	Sorting nexin 27	SNX27	3	Molecular Function:protein binding (GO:0005515),Biological Process:signal transduction (GO:0007165),Molecular Function:phosphatidylinositol binding (GO:0035091)
A0A4X1SIM0	Hydroxymethylbilane synthase	HMBS	2	Molecular Function:hydroxymethylbilane synthase activity (GO:0004418),Biological Process:tetrapyrrole biosynthetic process (GO:0033014)
A0A4X1T5L0	Band 4.1		5	Molecular Function:actin binding (GO:0003779),Molecular Function:structural molecule activity (GO:0005198),Cellular Component:cytoskeleton (GO:0005856),Molecular Function:cytoskeletal protein binding (GO:0008092),Biological Process:cortical actin cytoskeleton organization (GO:0030866)
F1RX49	ATP-dependent 6-phosphofructokinase	PFKP	2	Molecular Function:6-phosphofructokinase activity (GO:0003872),Biological Process:glycolytic process (GO:0006096)
A0A286ZRY0	Ribosomal protein S6 kinase B2	RPS6KB2	4	Molecular Function:protein kinase activity (GO:0004672),Molecular Function:protein serine/threonine kinase activity (GO:0004674),Molecular Function:ATP binding (GO:0005524),Biological Process:protein phosphorylation (GO:0006468)
A0A480UBN5	S-methyl-5-thioadenosine phosphorylase	MTAP	2	Molecular Function:catalytic activity (GO:0003824),Biological Process:nucleoside metabolic process (GO:0009116)
A0A480ML49	Protein phosphatase 1 regulatory subunit		1	Molecular Function:protein kinase binding (GO:0019901)
A0A480TF78	Calcium-transporting ATPase		3	Molecular Function:nucleotide binding (GO:0000166),Molecular Function:calcium-transporting ATPase activity (GO:0005388),Molecular Function:metal ion binding (GO:0046872)
A0A5G2R9Y3	CBM20 domain-containing protein	STBD1	1	Molecular Function:starch binding (GO:2001070)
A0A4X1SLV1	Acyl-CoA-binding protein	DBI	1	Molecular Function:fatty-acyl-CoA binding (GO:0000062)
A0A287BIR3	DDB1 and CUL4 associated factor 7	DCAF7	1	Molecular Function:protein binding (GO:0005515)
A0A287AFH8	LIM domain 7	LMO7	2	Molecular Function:protein binding (GO:0005515),Molecular Function:zinc ion binding (GO:0008270)
Q079S8	NADH-ubiquinone oxidoreductase chain 1	ND1	2	Cellular Component:membrane (GO:0016020),Biological Process:oxidation-reduction process (GO:0055114)
A0A480TED2	Mitochondrial import receptor subunit TOM40 homolog		2	Cellular Component:mitochondrial outer membrane (GO:0005741),Biological Process:transmembrane transport (GO:0055085)
A0A4X1UQJ6	Synaptogyrin	SYNGR2	1	Cellular Component:membrane (GO:0016020)
A0A480J4N5	Dihydropyrimidinase-related protein 3		1	Molecular Function:hydrolase activity (GO:0016787)
A0A480QT32	Myogenesis-regulating glycosidase isoform X1		1	Biological Process:carbohydrate metabolic process (GO:0005975)
B2CZR7	CFL2b variant 1	CFL2b	2	Molecular Function:actin binding (GO:0003779),Cellular Component:intracellular (GO:0005622)
A0A4X1VGZ4	Dynamin GTPase	DNM2	2	Molecular Function:GTPase activity (GO:0003924),Molecular Function:GTP binding (GO:0005525)
A0A480LYC3	Ras GTPase-activating protein 4 isoform 1		3	Molecular Function:protein binding (GO:0005515),Biological Process:intracellular signal transduction (GO:0035556),Biological Process:regulation of GTPase activity (GO:0043087)
A0A4X1SG10	Uncharacterized protein	PITPNB	2	Cellular Component:intracellular (GO:0005622),Biological Process:transport (GO:0006810)
A0A287AR67	Sorcin	SRI	1	Molecular Function:calcium ion binding (GO:0005509)
A0A480M6P1	26S proteasome non-ATPase regulatory subunit 11		1	Molecular Function:protein binding (GO:0005515)
I3LQ17	Uncharacterized protein	PZP	3	Molecular Function:endopeptidase inhibitor activity (GO:0004866),Cellular Component:extracellular region (GO:0005576),Cellular Component:extracellular space (GO:0005615)
Q1G1L1	Isocitrate dehydrogenase [NAD] subunit, mitochondrial	IDH3B	1	Biological Process:oxidation-reduction process (GO:0055114)
A0A4X1W0B8	FAD synthase	CKS1B	2	Molecular Function:catalytic activity (GO:0003824),Biological Process:metabolic process (GO:0008152)
K7GM40	Apolipoprotein A-I	APOA1	4	Cellular Component:extracellular region (GO:0005576),Biological Process:lipid transport (GO:0006869),Molecular Function:lipid binding (GO:0008289),Biological Process:lipoprotein metabolic process (GO:0042157)
A0A4X1UAC9	IF rod domain-containing protein	LOC100737113	2	Molecular Function:structural molecule activity (GO:0005198),Cellular Component:intermediate filament (GO:0005882)
A0A5G2R2A7	60S ribosomal protein L4	RPL4	3	Molecular Function:structural constituent of ribosome (GO:0003735),Cellular Component:ribosome (GO:0005840),Biological Process:translation (GO:0006412)
A0A4X1W840	Protein-S-isoprenylcysteine O-methyltransferase	ICMT	3	Molecular Function:protein C-terminal S-isoprenylcysteine carboxyl O-methyltransferase activity (GO:0004671),Biological Process:C-terminal protein methylation (GO:0006481),Cellular Component:integral component of membrane (GO:0016021)
P04178	Superoxide dismutase [Cu-Zn]	SOD1	3	Biological Process:superoxide metabolic process (GO:0006801),Molecular Function:metal ion binding (GO:0046872),Biological Process:oxidation-reduction process (GO:0055114)
A0A4X1V532	Complex I-B18	NDUFB7	3	Molecular Function:NADH dehydrogenase activity (GO:0003954),Cellular Component:mitochondrion (GO:0005739),Molecular Function:NADH dehydrogenase (ubiquinone) activity (GO:0008137)
A0A480PIW6	Translation initiation factor eIF-2B subunit gamma isoform 1		2	Biological Process:biosynthetic process (GO:0009058),Molecular Function:nucleotidyltransferase activity (GO:0016779)
A0A5S6H9E2	Bifunctional coenzyme A synthase	COASY	5	Molecular Function:catalytic activity (GO:0003824),Molecular Function:dephospho-CoA kinase activity (GO:0004140),Molecular Function:ATP binding (GO:0005524),Biological Process:biosynthetic process (GO:0009058),Biological Process:coenzyme A biosynthetic process (GO:0015937)
M3TYQ8	Glycerol-3-phosphate dehydrogenase	GPD2	3	Molecular Function:calcium ion binding (GO:0005509),Molecular Function:oxidoreductase activity (GO:0016491),Biological Process:oxidation-reduction process (GO:0055114)
A0A287BDP1	Uncharacterized protein		2	Cellular Component:endoplasmic reticulum membrane (GO:0005789),Biological Process:endoplasmic reticulum organization (GO:0007029)
P02189	Myoglobin	MB	2	Molecular Function:oxygen binding (GO:0019825),Molecular Function:heme binding (GO:0020037)
A0A4X1UU32	Uncharacterized protein	RAB6A	2	Molecular Function:GTP binding (GO:0005525),Biological Process:small GTPase mediated signal transduction (GO:0007264)
A0A4X1TE98	PlsC domain-containing protein	AGPAT3	1	Biological Process:metabolic process (GO:0008152)
A0A4X1UFJ2	ATP synthase lipid-binding protein	ATP5MC3	2	Molecular Function:hydrogen ion transmembrane transporter activity (GO:0015078),Biological Process:ATP hydrolysis coupled proton transport (GO:0015991)
P12309	Glutaredoxin-1	GLRX	3	Molecular Function:electron carrier activity (GO:0009055),Molecular Function:protein disulfide oxidoreductase activity (GO:0015035),Biological Process:cell redox homeostasis (GO:0045454)
F1SMN5	Filamin C	FLNC	1	Molecular Function:protein binding (GO:0005515)
A0A4X1W352	Calumenin	CALU	1	Molecular Function:calcium ion binding (GO:0005509)
A0A5G2R1P4	Acyl-CoA synthetase family member 2	ACSF2	2	Molecular Function:catalytic activity (GO:0003824),Biological Process:metabolic process (GO:0008152)
A0A4X1UH51	Small monomeric GTPase	RALA	2	Molecular Function:GTP binding (GO:0005525),Biological Process:small GTPase mediated signal transduction (GO:0007264)
A0A4X1VBD0	Annexin	ANXA5	2	Molecular Function:calcium ion binding (GO:0005509),Molecular Function:calcium-dependent phospholipid binding (GO:0005544)
A0A4X1U5F3	Microsomal prostaglandin E synthase 2		1	Molecular Function:protein binding (GO:0005515)
A0A4X1TW95	Uncharacterized protein	PLEKHF1	1	Molecular Function:metal ion binding (GO:0046872)
P02067	Hemoglobin subunit beta	HBB	2	Molecular Function:oxygen binding (GO:0019825),Molecular Function:heme binding (GO:0020037)
A0A286ZV95	Transmembrane emp24 domain-containing protein 10	TMED10	2	Biological Process:transport (GO:0006810),Cellular Component:integral component of membrane (GO:0016021)
F1SX59	Versican	VCAN	3	Molecular Function:protein binding (GO:0005515),Molecular Function:hyaluronic acid binding (GO:0005540),Biological Process:cell adhesion (GO:0007155)
A0A5G2R6F5	Uncharacterized protein	YKT6	2	Cellular Component:integral component of membrane (GO:0016021),Biological Process:vesicle-mediated transport (GO:0016192)
A0A4X1W6X4	Methyltransf_11 domain-containing protein		2	Biological Process:metabolic process (GO:0008152),Molecular Function:methyltransferase activity (GO:0008168)
A0A0B8RZZ6	Transglutaminase 2	TGM2	2	Molecular Function:protein-glutamine gamma-glutamyltransferase activity (GO:0003810),Biological Process:peptide cross-linking (GO:0018149)
A0A5G2RKP2	Phenylalanine--tRNA ligase	FARSA	5	Molecular Function:tRNA binding (GO:0000049),Molecular Function:aminoacyl-tRNA ligase activity (GO:0004812),Molecular Function:ATP binding (GO:0005524),Cellular Component:cytoplasm (GO:0005737),Biological Process:tRNA aminoacylation (GO:0043039)
A0A4X1VVD8	Uncharacterized protein	SQSTM1	2	Molecular Function:protein binding (GO:0005515),Molecular Function:zinc ion binding (GO:0008270)
A0A480TMR5	Aldose 1-epimerase		2	Biological Process:carbohydrate metabolic process (GO:0005975),Molecular Function:isomerase activity (GO:0016853)
A0A4X1W353	4-phosphopantetheine phosphatase		3	Molecular Function:pantothenate kinase activity (GO:0004594),Molecular Function:ATP binding (GO:0005524),Biological Process:coenzyme A biosynthetic process (GO:0015937)
F1SGS9	Catalase	CAT	3	Molecular Function:catalase activity (GO:0004096),Molecular Function:heme binding (GO:0020037),Biological Process:oxidation-reduction process (GO:0055114)
A0A287BM29	Apolipoprotein A-IV	APOA4	4	Cellular Component:extracellular region (GO:0005576),Biological Process:lipid transport (GO:0006869),Molecular Function:lipid binding (GO:0008289),Biological Process:lipoprotein metabolic process (GO:0042157)
A0A5G2QFH4	Transformer 2 beta homolog	TRA2B	1	Molecular Function:nucleic acid binding (GO:0003676)
A0A480TXE5	Hepatocyte growth factor-regulated tyrosine kinase substrate isoform X1		2	Biological Process:intracellular protein transport (GO:0006886),Molecular Function:metal ion binding (GO:0046872)
A0A480TQY6	Phosphatidylinositol-3,4,5-trisphosphate 5-phosphatase		1	Molecular Function:protein binding (GO:0005515)
A0A5G2QYU4	Mitochondrial calcium uptake 2	MICU2	1	Molecular Function:calcium ion binding (GO:0005509)
A0A5S6GU87	Troponin T, slow skeletal muscle	TNNT1	1	Cellular Component:troponin complex (GO:0005861)
A0A481CY36	Charged multivesicular body protein 2a		1	Biological Process:vacuolar transport (GO:0007034)
E1U318	Glutamine--fructose-6-phosphate transaminase (isomerizing)	GFAT1	2	Biological Process:carbohydrate metabolic process (GO:0005975),Molecular Function:carbohydrate binding (GO:0030246)
A0A287AIJ7	Glycoprotein IIIb	CD36	1	Cellular Component:membrane (GO:0016020)
A0A5G2QS00	Drebrin like	DBNL	3	Molecular Function:actin binding (GO:0003779),Molecular Function:protein binding (GO:0005515),Cellular Component:intracellular (GO:0005622)
K7GLU6	Aminopeptidase	ERAP1	2	Molecular Function:metallopeptidase activity (GO:0008237),Molecular Function:zinc ion binding (GO:0008270)
A0A5G2R4W0	Collagen type XVIII alpha 1 chain	COL18A1	3	Molecular Function:structural molecule activity (GO:0005198),Biological Process:cell adhesion (GO:0007155),Cellular Component:extracellular matrix (GO:0031012)
A0A4X1SZL1	AMP deaminase	AMPD1	1	Molecular Function:deaminase activity (GO:0019239)
A0A4X1TK48	Adenylate kinase 4, mitochondrial	AK4	1	Molecular Function:adenylate kinase activity (GO:0004017)
K9IVI1	Oxoglutarate dehydrogenase (succinyl-transferring)	OGDH	1	Biological Process:metabolic process (GO:0008152)
A0A4X1SN72	Protein kinase domain-containing protein	CSNK2A1	3	Molecular Function:protein kinase activity (GO:0004672),Molecular Function:ATP binding (GO:0005524),Biological Process:protein phosphorylation (GO:0006468)
A0A287BRL8	Myristoylated alanine rich protein kinase C substrate	MARCKS	1	Molecular Function:calmodulin binding (GO:0005516)
A0A287AHS0	Uncharacterized protein	CALM3	1	Molecular Function:calcium ion binding (GO:0005509)
A0A5G2QMI6	Septin 9	SEPTIN9	1	Molecular Function:GTP binding (GO:0005525)
Q863I2	Serine/threonine-protein kinase OSR1	OXSR1	4	Molecular Function:protein kinase activity (GO:0004672),Molecular Function:protein serine/threonine kinase activity (GO:0004674),Molecular Function:ATP binding (GO:0005524),Biological Process:protein phosphorylation (GO:0006468)
A0A480VQI9	Secernin-2 isoform X1		2	Biological Process:proteolysis (GO:0006508),Molecular Function:dipeptidase activity (GO:0016805)
A0A4X1T5D5	Cytochrome c oxidase subunit	LOC100626250	3	Molecular Function:cytochrome-c oxidase activity (GO:0004129),Cellular Component:mitochondrial inner membrane (GO:0005743),Cellular Component:mitochondrial respiratory chain complex IV (GO:0005751)
A0A4X1W4U5	Ubiquitin carboxyl-terminal hydrolase	USP15	3	Molecular Function:thiol-dependent ubiquitin-specific protease activity (GO:0004843),Biological Process:protein deubiquitination (GO:0016579),Molecular Function:thiol-dependent ubiquitinyl hydrolase activity (GO:0036459)
A0A480PP98	1,4-alpha-glucan branching enzyme	GBE1	3	Molecular Function:catalytic activity (GO:0003824),Biological Process:carbohydrate metabolic process (GO:0005975),Molecular Function:cation binding (GO:0043169)
F1S232	4-trimethylaminobutyraldehyde dehydrogenase	ALDH9A1	3	Biological Process:metabolic process (GO:0008152),Molecular Function:oxidoreductase activity (GO:0016491),Biological Process:oxidation-reduction process (GO:0055114)
A0A4X1UY57	U6 snRNA phosphodiesterase	USB1	2	Molecular Function:nuclease activity (GO:0004518),Biological Process:U6 snRNA 3'-end processing (GO:0034477)
A0A4X1TA51	Uncharacterized protein	CUTA	1	Biological Process:response to metal ion (GO:0010038)
A0A480ZTL0	Gamma-sarcoglycan		2	Cellular Component:sarcoglycan complex (GO:0016012),Cellular Component:integral component of membrane (GO:0016021)
A7XZB4	Protein acetyllysine N-acetyltransferase (Fragment)		1	Molecular Function:NAD+ binding (GO:0070403)
A0A4X1VB92	Ubiquitin carboxyl-terminal hydrolase	UCHL3	3	Molecular Function:thiol-dependent ubiquitin-specific protease activity (GO:0004843),Cellular Component:intracellular (GO:0005622),Biological Process:ubiquitin-dependent protein catabolic process (GO:0006511)
P02587	Troponin C, skeletal muscle	TNNC2	1	Molecular Function:calcium ion binding (GO:0005509)
A0A4X1VY68	NADH-cytochrome b5 reductase	LOC100524254	2	Molecular Function:oxidoreductase activity (GO:0016491),Biological Process:oxidation-reduction process (GO:0055114)
M3TYI1	Phosphoglucomutase 2	PGM2	2	Biological Process:carbohydrate metabolic process (GO:0005975),Biological Process:organic substance metabolic process (GO:0071704)
F1RIF3	Fumarylacetoacetase	FAH	4	Molecular Function:catalytic activity (GO:0003824),Molecular Function:fumarylacetoacetase activity (GO:0004334),Biological Process:metabolic process (GO:0008152),Biological Process:aromatic amino acid family metabolic process (GO:0009072)
A0A5G2QPT1	CD109 molecule	CD109	3	Molecular Function:endopeptidase inhibitor activity (GO:0004866),Cellular Component:extracellular region (GO:0005576),Cellular Component:extracellular space (GO:0005615)
A0A4X1TS01	Uncharacterized protein	SPTAN1	2	Molecular Function:calcium ion binding (GO:0005509),Molecular Function:protein binding (GO:0005515)
I3LUD1	Superoxide dismutase [Cu-Zn]	SOD3	3	Biological Process:superoxide metabolic process (GO:0006801),Molecular Function:metal ion binding (GO:0046872),Biological Process:oxidation-reduction process (GO:0055114)
A0A480KG54	Ciliary neurotrophic factor receptor subunit alpha		1	Molecular Function:protein binding (GO:0005515)
A0A480ZDX8	Protein jagunal homolog 1		2	Cellular Component:endoplasmic reticulum membrane (GO:0005789),Biological Process:endoplasmic reticulum organization (GO:0007029)
A0A0B8RSA5	SEC22 vesicle-trafficking protein homolog B	SEC22B	2	Cellular Component:integral component of membrane (GO:0016021),Biological Process:vesicle-mediated transport (GO:0016192)
A0A287AY86	Microtubule-associated protein	MAP4	1	Molecular Function:tubulin binding (GO:0015631)
A0A287AI66	Glycylpeptide N-tetradecanoyltransferase	NMT1	1	Molecular Function:glycylpeptide N-tetradecanoyltransferase activity (GO:0004379)
A0A287A3U5	ADP ribosylation factor GTPase activating protein 2	ARFGAP2	1	Molecular Function:GTPase activator activity (GO:0005096)
A0A480TW51	Histone H1.1		4	Cellular Component:nucleosome (GO:0000786),Molecular Function:DNA binding (GO:0003677),Cellular Component:nucleus (GO:0005634),Biological Process:nucleosome assembly (GO:0006334)
B3VI70	Troponin I	TnI-F4	1	Cellular Component:troponin complex (GO:0005861)
A0A4X1V187	Uncharacterized protein	RAB8A	2	Molecular Function:GTP binding (GO:0005525),Biological Process:small GTPase mediated signal transduction (GO:0007264)
A0A480L9E2	Cullin-4A isoform 1		2	Biological Process:ubiquitin-dependent protein catabolic process (GO:0006511),Molecular Function:ubiquitin protein ligase binding (GO:0031625)
K7GRK7	Uncharacterized protein	TNXB	1	Molecular Function:protein binding (GO:0005515)
A0A5G2R745	Aminopeptidase	NPEPPS	2	Molecular Function:metallopeptidase activity (GO:0008237),Molecular Function:zinc ion binding (GO:0008270)
A0A0B8S001	Stromal interaction molecule 1	STIM1	1	Molecular Function:protein binding (GO:0005515)
A0A287BK36	Transgelin	TAGLN2	1	Molecular Function:protein binding (GO:0005515)
A0A480TJR2	Eukaryotic translation initiation factor 3 subunit E (Fragment)		1	Molecular Function:protein binding (GO:0005515)
A0A480TUZ1	Nucleolar autoantigen 36 (Fragment)		2	Cellular Component:nucleus (GO:0005634),Molecular Function:zinc ion binding (GO:0008270)
B7TJ03	Ribosomal protein L26-like 1	RPL26L1	3	Molecular Function:structural constituent of ribosome (GO:0003735),Biological Process:translation (GO:0006412),Cellular Component:large ribosomal subunit (GO:0015934)
A0A4X1UYD0	Signal recognition particle subunit SRP68	SRP68	4	Molecular Function:signal recognition particle binding (GO:0005047),Biological Process:SRP-dependent cotranslational protein targeting to membrane (GO:0006614),Molecular Function:7S RNA binding (GO:0008312),Molecular Function:endoplasmic reticulum signal peptide binding (GO:0030942)
Q5S3G4	Cytochrome c oxidase subunit 5B, mitochondrial	COX5B	2	Molecular Function:cytochrome-c oxidase activity (GO:0004129),Cellular Component:mitochondrial envelope (GO:0005740)
A0A4X1T5A0	Glucose-6-phosphate 1-dehydrogenase		4	Molecular Function:glucose-6-phosphate dehydrogenase activity (GO:0004345),Biological Process:glucose metabolic process (GO:0006006),Molecular Function:NADP binding (GO:0050661),Biological Process:oxidation-reduction process (GO:0055114)
A9LFL0	NADH-ubiquinone oxidoreductase chain 5	ND5	3	Molecular Function:NADH dehydrogenase (ubiquinone) activity (GO:0008137),Biological Process:ATP synthesis coupled electron transport (GO:0042773),Biological Process:oxidation-reduction process (GO:0055114)
A0A4X1UQT0	Uncharacterized protein	DNAJA1	2	Molecular Function:heat shock protein binding (GO:0031072),Molecular Function:unfolded protein binding (GO:0051082)
A0A4X1VCL1	26S proteasome AAA-ATPase subunit RPT1	PSMC2	1	Molecular Function:ATP binding (GO:0005524)
F1SRB9	STI1 domain-containing protein	ST13	1	Molecular Function:protein binding (GO:0005515)
A0A218KAH0	MHC class I antigen		2	Biological Process:immune response (GO:0006955),Biological Process:antigen processing and presentation (GO:0019882)
A0A480U5J3	Glutathione synthetase		3	Molecular Function:glutathione synthase activity (GO:0004363),Molecular Function:ATP binding (GO:0005524),Biological Process:glutathione biosynthetic process (GO:0006750)
A0A480VF30	Nesprin-1 isoform X8		1	Molecular Function:protein binding (GO:0005515)
A0A4X1V2V7	Delta-aminolevulinic acid dehydratase		3	Molecular Function:porphobilinogen synthase activity (GO:0004655),Biological Process:tetrapyrrole biosynthetic process (GO:0033014),Molecular Function:metal ion binding (GO:0046872)
F1RIP3	Ferritin	FTL	2	Biological Process:cellular iron ion homeostasis (GO:0006879),Molecular Function:ferric iron binding (GO:0008199)
A0A480F699	Glucosidase 2 subunit beta		1	Molecular Function:calcium ion binding (GO:0005509)
A0A287APR1	60S ribosomal protein L18a	RPL18A	3	Molecular Function:structural constituent of ribosome (GO:0003735),Cellular Component:ribosome (GO:0005840),Biological Process:translation (GO:0006412)
A0A4X1SK04	NSFL1 cofactor p47	NSFL1C	1	Molecular Function:protein binding (GO:0005515)
A0A4X1TD05	Cystatin-B		1	Molecular Function:cysteine-type endopeptidase inhibitor activity (GO:0004869)
A0A287AHC5	Guanine nucleotide-binding protein subunit gamma		3	Molecular Function:signal transducer activity (GO:0004871),Cellular Component:heterotrimeric G-protein complex (GO:0005834),Biological Process:G-protein coupled receptor signaling pathway (GO:0007186)
A0A4X1TWS8	AA_TRNA_LIGASE_II_ALA domain-containing protein	AARSD1	5	Molecular Function:nucleotide binding (GO:0000166),Molecular Function:alanine-tRNA ligase activity (GO:0004813),Molecular Function:ATP binding (GO:0005524),Biological Process:alanyl-tRNA aminoacylation (GO:0006419),Biological Process:tRNA aminoacylation (GO:0043039)
F1RV28	Mitogen-activated protein kinase kinase 6	MAP2K6	3	Molecular Function:protein kinase activity (GO:0004672),Molecular Function:ATP binding (GO:0005524),Biological Process:protein phosphorylation (GO:0006468)
A0A4X1VWS6	CRAL-TRIO domain-containing protein		2	Cellular Component:cytoplasm (GO:0005737),Molecular Function:pyrophosphatase activity (GO:0016462)
A0A4X1SUH0	Uncharacterized protein		3	Cellular Component:endoplasmic reticulum (GO:0005783),Molecular Function:heparin binding (GO:0008201),Molecular Function:low-density lipoprotein particle receptor binding (GO:0050750)
A0A4X1UDR6	Troponin T, fast skeletal muscle	TNNT3	1	Cellular Component:troponin complex (GO:0005861)
A0A480PSX7	Non-specific serine/threonine protein kinase		4	Molecular Function:protein kinase activity (GO:0004672),Molecular Function:protein serine/threonine kinase activity (GO:0004674),Molecular Function:ATP binding (GO:0005524),Biological Process:protein phosphorylation (GO:0006468)
A0A286ZL27	Pribosyltran_N domain-containing protein	PRPSAP2	3	Molecular Function:magnesium ion binding (GO:0000287),Molecular Function:ribose phosphate diphosphokinase activity (GO:0004749),Biological Process:nucleotide biosynthetic process (GO:0009165)
A0A0B8RTA5	Aconitate hydratase, mitochondrial	ACO2	1	Biological Process:metabolic process (GO:0008152)
A0A4X1UT70	Hydroxyacyl-coenzyme A dehydrogenase, mitochondrial	HADH	4	Molecular Function:3-hydroxyacyl-CoA dehydrogenase activity (GO:0003857),Biological Process:fatty acid metabolic process (GO:0006631),Molecular Function:oxidoreductase activity (GO:0016491),Biological Process:oxidation-reduction process (GO:0055114)
A0A481CES9	Protein disulfide-isomerase		1	Molecular Function:calcium ion binding (GO:0005509)
A0A4X1VLA2	Complex I-B14.5a	NDUFA7	3	Cellular Component:mitochondrial inner membrane (GO:0005743),Molecular Function:NADH dehydrogenase (ubiquinone) activity (GO:0008137),Biological Process:ATP synthesis coupled electron transport (GO:0042773)
A0A287BP50	Thioredoxin like 1	TXNL1	1	Biological Process:cell redox homeostasis (GO:0045454)
A0A480IND2	Aminopeptidase B		2	Molecular Function:metallopeptidase activity (GO:0008237),Molecular Function:zinc ion binding (GO:0008270)
A0A4X1VMQ4	CULLIN_2 domain-containing protein	CUL5	2	Biological Process:ubiquitin-dependent protein catabolic process (GO:0006511),Molecular Function:ubiquitin protein ligase binding (GO:0031625)
F1S9K3	3(2), 5-bisphosphate nucleotidase 1	BPNT1	1	Biological Process:phosphatidylinositol phosphorylation (GO:0046854)
P00336	L-lactate dehydrogenase B chain	LDHB	2	Molecular Function:oxidoreductase activity (GO:0016491),Biological Process:oxidation-reduction process (GO:0055114)
A0A4X1TEB9	Mitochondrial Rho GTPase	RHOT1	2	Molecular Function:GTP binding (GO:0005525),Biological Process:small GTPase mediated signal transduction (GO:0007264)
A0A4X1UC00	Ubiquitin-protein ligase E3A	UBE3A	1	Molecular Function:ubiquitin-protein transferase activity (GO:0004842)
F1RUV5	Pyruvate carboxylase	PC	2	Molecular Function:catalytic activity (GO:0003824),Molecular Function:ATP binding (GO:0005524)
A0A480SDW4	Presenilins-associated rhomboid-like protein, mitochondrial isoform 5		2	Molecular Function:serine-type endopeptidase activity (GO:0004252),Cellular Component:integral component of membrane (GO:0016021)
A0A4X1VBH3	Uncharacterized protein	RNF185	5	Molecular Function:protein kinase activity (GO:0004672),Molecular Function:protein binding (GO:0005515),Molecular Function:ATP binding (GO:0005524),Biological Process:protein phosphorylation (GO:0006468),Molecular Function:zinc ion binding (GO:0008270)
A0A480N196	Sec1 family domain-containing protein 1 isoform a		2	Biological Process:vesicle docking involved in exocytosis (GO:0006904),Biological Process:vesicle-mediated transport (GO:0016192)
A0A481BAI7	AFG3-like protein 2		5	Molecular Function:metalloendopeptidase activity (GO:0004222),Molecular Function:ATP binding (GO:0005524),Biological Process:proteolysis (GO:0006508),Molecular Function:zinc ion binding (GO:0008270),Cellular Component:integral component of membrane (GO:0016021)
A0A4X1TBL0	Uncharacterized protein		2	Molecular Function:catalytic activity (GO:0003824),Biological Process:metabolic process (GO:0008152)
F1S4A6	PDZ domain-containing protein	SYNJ2BP	1	Molecular Function:protein binding (GO:0005515)
A0A4X1T530	Uncharacterized protein		1	Molecular Function:protein binding (GO:0005515)
I3LUP6	Nucleophosmin	NPM1	1	Molecular Function:nucleic acid binding (GO:0003676)
P02540	Desmin	DES	2	Molecular Function:structural molecule activity (GO:0005198),Cellular Component:intermediate filament (GO:0005882)
A0A4X1VA62	10 kDa heat shock protein, mitochondrial		2	Cellular Component:cytoplasm (GO:0005737),Biological Process:protein folding (GO:0006457)
A0A0B8S047	Methylmalonyl-CoA isomerase	MUT	4	Biological Process:metabolic process (GO:0008152),Molecular Function:intramolecular transferase activity (GO:0016866),Molecular Function:cobalamin binding (GO:0031419),Molecular Function:metal ion binding (GO:0046872)
A0A4X1SST9	MIF4G domain-containing protein	C16H5orf34	2	Molecular Function:RNA binding (GO:0003723),Molecular Function:protein binding (GO:0005515)
F6PXR6	Four and a half LIM domains protein 1 isoform 5		1	Molecular Function:zinc ion binding (GO:0008270)
A0A287BPX8	ARVCF delta catenin family member	ARVCF	1	Molecular Function:protein binding (GO:0005515)
A0A4X1UTQ9	Uncharacterized protein	OPLAH	2	Molecular Function:catalytic activity (GO:0003824),Molecular Function:hydrolase activity (GO:0016787)
A0A5G2QN66	Protein disulfide-isomerase	P4HB	1	Biological Process:cell redox homeostasis (GO:0045454)
A0A480W3Y4	2-5 oligoadenylate synthase		1	Molecular Function:nucleotidyltransferase activity (GO:0016779)
A0A286ZYU8	10-formyltetrahydrofolate dehydrogenase	ALDH1L1	4	Biological Process:metabolic process (GO:0008152),Biological Process:biosynthetic process (GO:0009058),Molecular Function:oxidoreductase activity (GO:0016491),Biological Process:oxidation-reduction process (GO:0055114)
F2Z5D4	Uncharacterized protein	SYNCRIP	1	Molecular Function:nucleic acid binding (GO:0003676)
A0A4X1TPC2	Ribosomal_L23eN domain-containing protein	RPL23A	3	Molecular Function:structural constituent of ribosome (GO:0003735),Cellular Component:ribosome (GO:0005840),Biological Process:translation (GO:0006412)
A0A480N4X7	40S ribosomal protein S26		4	Molecular Function:structural constituent of ribosome (GO:0003735),Cellular Component:intracellular (GO:0005622),Cellular Component:ribosome (GO:0005840),Biological Process:translation (GO:0006412)
A0A4X1UZT6	Ubiquitin carboxyl-terminal hydrolase	USP13	3	Molecular Function:zinc ion binding (GO:0008270),Biological Process:protein deubiquitination (GO:0016579),Molecular Function:thiol-dependent ubiquitinyl hydrolase activity (GO:0036459)
F1RJX8	Coatomer subunit alpha	COPA	6	Molecular Function:structural molecule activity (GO:0005198),Molecular Function:protein binding (GO:0005515),Biological Process:intracellular protein transport (GO:0006886),Biological Process:vesicle-mediated transport (GO:0016192),Cellular Component:membrane coat (GO:0030117),Cellular Component:COPI vesicle coat (GO:0030126)
I3LDS3	Keratin 10	KRT10	2	Molecular Function:structural molecule activity (GO:0005198),Cellular Component:intermediate filament (GO:0005882)
A0A4X1SHS6	Uncharacterized protein	VPS45	2	Biological Process:vesicle docking involved in exocytosis (GO:0006904),Biological Process:vesicle-mediated transport (GO:0016192)
F1RPU8	Mitochondrial pyruvate carrier	MPC2	2	Cellular Component:mitochondrial inner membrane (GO:0005743),Biological Process:mitochondrial pyruvate transport (GO:0006850)
Q2HYU1	Creatine kinase	CKMT2	1	Molecular Function:kinase activity (GO:0016301)
A0A480EDG3	Alpha-protein kinase 3		3	Molecular Function:protein serine/threonine kinase activity (GO:0004674),Molecular Function:ATP binding (GO:0005524),Biological Process:protein phosphorylation (GO:0006468)
A0A4X1UFJ9	Glycerol-3-phosphate dehydrogenase [NAD(+)]	GPD1L	5	Molecular Function:glycerol-3-phosphate dehydrogenase [NAD+] activity (GO:0004367),Biological Process:carbohydrate metabolic process (GO:0005975),Biological Process:glycerol-3-phosphate catabolic process (GO:0046168),Molecular Function:NAD binding (GO:0051287),Biological Process:oxidation-reduction process (GO:0055114)
A1XQU1	Proteasome subunit beta type-7	PSMB7	3	Molecular Function:threonine-type endopeptidase activity (GO:0004298),Cellular Component:proteasome core complex (GO:0005839),Biological Process:proteolysis involved in cellular protein catabolic process (GO:0051603)
A0A4X1UDY0	Uncharacterized protein		1	Biological Process:regulation of apoptotic process (GO:0042981)
A0A5G2R4T0	SAMM50 sorting and assembly machinery component	SAMM50	1	Cellular Component:outer membrane (GO:0019867)
P00506	Aspartate aminotransferase, mitochondrial	GOT2	2	Biological Process:biosynthetic process (GO:0009058),Molecular Function:pyridoxal phosphate binding (GO:0030170)
A0A4X1ST20	Uncharacterized protein	RHOA	2	Molecular Function:GTP binding (GO:0005525),Biological Process:small GTPase mediated signal transduction (GO:0007264)
A0A5G2R117	Eukaryotic translation initiation factor 6	EIF6	2	Biological Process:mature ribosome assembly (GO:0042256),Molecular Function:ribosome binding (GO:0043022)
A0A4X1U7H6	Uncharacterized protein		1	Molecular Function:metal ion binding (GO:0046872)
A0A5G2R723	Amine oxidase	MAOA	2	Molecular Function:oxidoreductase activity (GO:0016491),Biological Process:oxidation-reduction process (GO:0055114)
A7TX82	COP9 signalosome complex subunit 2	COPS2	1	Molecular Function:protein binding (GO:0005515)
A0A286ZMH6	Uncharacterized protein	LOC110259328	3	Molecular Function:iron ion binding (GO:0005506),Molecular Function:heme binding (GO:0020037),Biological Process:oxidation-reduction process (GO:0055114)
A0A4X1UQF4	Uncharacterized protein	EIF4G1	2	Molecular Function:RNA binding (GO:0003723),Molecular Function:protein binding (GO:0005515)
A0A4X1T5R3	Uncharacterized protein	MYH7B	3	Molecular Function:motor activity (GO:0003774),Molecular Function:ATP binding (GO:0005524),Cellular Component:myosin complex (GO:0016459)
A0A5G2Q8W0	EMAP like 1	EML1	1	Molecular Function:protein binding (GO:0005515)
Q29036	Dolichyl-diphosphooligosaccharide--protein glycosyltransferase subunit DAD1	DAD1	3	Molecular Function:dolichyl-diphosphooligosaccharide-protein glycotransferase activity (GO:0004579),Cellular Component:oligosaccharyltransferase complex (GO:0008250),Cellular Component:integral component of membrane (GO:0016021)
A0A5G2QDK4	cAMP-dependent protein kinase inhibitor alpha	PKIA	2	Molecular Function:cAMP-dependent protein kinase inhibitor activity (GO:0004862),Biological Process:negative regulation of protein kinase activity (GO:0006469)
A0A286ZJ74	Nucleoprotein TPR	TPR	1	Biological Process:protein import into nucleus (GO:0006606)
A0A287B5H5	Tubulin alpha chain	TUBA8	1	Molecular Function:GTPase activity (GO:0003924)
A0A4X1SJS1	Phenylalanyl-tRNA synthetase		9	Molecular Function:tRNA binding (GO:0000049),Molecular Function:magnesium ion binding (GO:0000287),Molecular Function:aminoacyl-tRNA ligase activity (GO:0004812),Molecular Function:phenylalanine-tRNA ligase activity (GO:0004826),Molecular Function:ATP binding (GO:0005524),Cellular Component:cytoplasm (GO:0005737),Biological Process:phenylalanyl-tRNA aminoacylation (GO:0006432),Biological Process:…
A0A287B386	60S ribosomal protein L17	RPL17-C18orf32	3	Molecular Function:structural constituent of ribosome (GO:0003735),Cellular Component:ribosome (GO:0005840),Biological Process:translation (GO:0006412)
A0A4X1T2B5	Serine/threonine-protein phosphatase		1	Molecular Function:hydrolase activity (GO:0016787)
A0A481CLJ7	1,2-dihydroxy-3-keto-5-methylthiopentene dioxygenase (Fragment)		2	Molecular Function:acireductone dioxygenase [iron(II)-requiring] activity (GO:0010309),Biological Process:oxidation-reduction process (GO:0055114)
A0A5G2QV35	Pribosyltran_N domain-containing protein	PRPS1	3	Molecular Function:magnesium ion binding (GO:0000287),Molecular Function:ribose phosphate diphosphokinase activity (GO:0004749),Biological Process:nucleotide biosynthetic process (GO:0009165)
Q5PYH3	GTP-binding protein SAR1b	SAR1B	1	Molecular Function:GTP binding (GO:0005525)
F1SRQ7	Single-stranded DNA-binding protein, mitochondrial	SSBP1	1	Molecular Function:single-stranded DNA binding (GO:0003697)
A0A480ZDU2	Palmdelphin		2	Biological Process:regulation of cell shape (GO:0008360),Cellular Component:membrane (GO:0016020)
I3LFZ7	Ring finger protein 123	RNF123	1	Molecular Function:protein binding (GO:0005515)
A8D9X0	Tumor suppressor candidate 5	TUSC5	2	Biological Process:response to biotic stimulus (GO:0009607),Cellular Component:integral component of membrane (GO:0016021)
A0A4X1USK2	Uncharacterized protein	EEF1D	2	Molecular Function:translation elongation factor activity (GO:0003746),Biological Process:translational elongation (GO:0006414)
F1RI18	Complex III subunit 8	UQCRQ	1	Molecular Function:ubiquinol-cytochrome-c reductase activity (GO:0008121)
A0A4X1WBH3	RRM domain-containing protein		1	Molecular Function:nucleic acid binding (GO:0003676)
A0A4X1SHE8	Uncharacterized protein		1	Biological Process:cell redox homeostasis (GO:0045454)
A0A5G2Q9Z0	Inositol-1-monophosphatase	IMPA1	1	Biological Process:phosphatidylinositol phosphorylation (GO:0046854)
A0A287BDM6	HATPase_c domain-containing protein	HSP90AB1	4	Molecular Function:ATP binding (GO:0005524),Biological Process:protein folding (GO:0006457),Biological Process:response to stress (GO:0006950),Molecular Function:unfolded protein binding (GO:0051082)
A0A1B1EZX2	Fibronectin type III and SPRY domain-containing protein 2	FSD2	1	Molecular Function:protein binding (GO:0005515)
A0A287B462	Mitochondrial amidoxime reducing component 2	MTARC2	3	Molecular Function:catalytic activity (GO:0003824),Molecular Function:molybdenum ion binding (GO:0030151),Molecular Function:pyridoxal phosphate binding (GO:0030170)
P29412	Elongation factor 1-beta	EEF1B	2	Molecular Function:translation elongation factor activity (GO:0003746),Biological Process:translational elongation (GO:0006414)
A0A5G2RF25	Uncharacterized protein	LOC102162486	3	Molecular Function:mRNA binding (GO:0003729),Cellular Component:U1 snRNP (GO:0005685),Biological Process:mRNA splice site selection (GO:0006376)
Q70PG6	Fructose-bisphosphate aldolase (Fragment)	ALDOA	2	Molecular Function:fructose-bisphosphate aldolase activity (GO:0004332),Biological Process:glycolytic process (GO:0006096)
A0A4X1UVD0	Uncharacterized protein	MYOF	2	Molecular Function:protein binding (GO:0005515),Cellular Component:integral component of membrane (GO:0016021)
A0A4X1UUY9	Protein phosphatase 1 regulatory subunit		1	Molecular Function:protein binding (GO:0005515)
A0A4X1SGI0	Uncharacterized protein	WDR1	1	Molecular Function:protein binding (GO:0005515)
A0A286ZRB3	Histone domain-containing protein		1	Molecular Function:DNA binding (GO:0003677)
G8IFA6	NADH dehydrogenase [ubiquinone] iron-sulfur protein 4, mitochondrial		1	Biological Process:electron transport chain (GO:0022900)
A0A2C9F3A3	ATP synthase peripheral stalk subunit OSCP	ATP5PO	1	Biological Process:ATP synthesis coupled proton transport (GO:0015986)
A0A5K1UBB6	Sarcoglycan alpha	SGCA	1	Cellular Component:sarcoglycan complex (GO:0016012)
A0A287A026	Protein arginine N-methyltransferase 5	PRMT5	2	Biological Process:protein methylation (GO:0006479),Molecular Function:methyltransferase activity (GO:0008168)
A0A480YXA1	Filamin-B isoform 2		1	Molecular Function:protein binding (GO:0005515)
A0A5G2Q8S4	Thioredoxin related transmembrane protein 3	TMX3	1	Biological Process:cell redox homeostasis (GO:0045454)
F1SJC2	Protein phosphatase 1 regulatory subunit 3A	PPP1R3A	1	Molecular Function:protein binding (GO:0005515)
A0A4X1UXP5	Proteasome subunit alpha type		5	Molecular Function:endopeptidase activity (GO:0004175),Molecular Function:threonine-type endopeptidase activity (GO:0004298),Cellular Component:proteasome core complex (GO:0005839),Biological Process:ubiquitin-dependent protein catabolic process (GO:0006511),Biological Process:proteolysis involved in cellular protein catabolic process (GO:0051603)
A0A5G2QWU4	B-cell receptor-associated protein	BCAP29	3	Cellular Component:endoplasmic reticulum (GO:0005783),Biological Process:intracellular protein transport (GO:0006886),Cellular Component:integral component of membrane (GO:0016021)
A0A5G2R2D5	Uncharacterized protein	ARMC6	1	Molecular Function:protein binding (GO:0005515)
K7GPQ2	Protein kinase AMP-activated non-catalytic subunit beta 2	PRKAB2	1	Molecular Function:protein binding (GO:0005515)
I3LRR4	Complex I-9kD	NDUFV3	2	Cellular Component:mitochondrion (GO:0005739),Cellular Component:mitochondrial respiratory chain complex I (GO:0005747)
A0A4X1UI47	ZnF_CDGSH domain-containing protein	CISD2	1	Cellular Component:intracellular membrane-bounded organelle (GO:0043231)
A0A4X1UXB1	PEST proteolytic signal-containing nuclear protein		1	Biological Process:protein ubiquitination (GO:0016567)
A0A481CGC9	NHL repeat-containing protein 2		1	Molecular Function:protein binding (GO:0005515)
A0A4X1SWU4	Septin	SEPTIN11	1	Molecular Function:GTP binding (GO:0005525)
A0A480JRE1	Enoyl-CoA hydratase, mitochondrial		2	Molecular Function:catalytic activity (GO:0003824),Biological Process:metabolic process (GO:0008152)
A0A4X1VTU3	Uncharacterized protein	LOC100524239	2	Molecular Function:ubiquinol-cytochrome-c reductase activity (GO:0008121),Molecular Function:electron carrier activity (GO:0009055)
A0A287A808	Cytochrome c oxidase subunit	COX6B	2	Molecular Function:cytochrome-c oxidase activity (GO:0004129),Cellular Component:mitochondrion (GO:0005739)
A0A480LIS9	Patatin-like phospholipase domain-containing protein 7 isoform a		1	Biological Process:lipid metabolic process (GO:0006629)
Q75NG8	Troponin T, fast skeletal muscle	tnnt3	1	Cellular Component:troponin complex (GO:0005861)
I3LSU1	Non-POU domain containing octamer binding	NONO	1	Molecular Function:nucleic acid binding (GO:0003676)
A0A5G2QL69	CARD domain-containing protein	NOL3	1	Biological Process:regulation of apoptotic process (GO:0042981)
A0A4X1VUR2	Polypyrimidine tract-binding protein 1	PTBP1	1	Molecular Function:nucleic acid binding (GO:0003676)
P62936	Peptidyl-prolyl cis-trans isomerase A	PPIA	3	Biological Process:protein peptidyl-prolyl isomerization (GO:0000413),Molecular Function:peptidyl-prolyl cis-trans isomerase activity (GO:0003755),Biological Process:protein folding (GO:0006457)
A0A5G2QJ53	Cleavage and polyadenylation specificity factor subunit 5	NUDT21	3	Molecular Function:mRNA binding (GO:0003729),Cellular Component:mRNA cleavage factor complex (GO:0005849),Biological Process:mRNA polyadenylation (GO:0006378)
A0A287AD66	Charged multivesicular body protein 7	CHMP7	1	Biological Process:vacuolar transport (GO:0007034)
I3LI59	RNA-binding protein 8A	RBM8A	1	Molecular Function:nucleic acid binding (GO:0003676)
A0A4X1UAJ6	Uncharacterized protein	ARHGDIA	2	Molecular Function:Rho GDP-dissociation inhibitor activity (GO:0005094),Cellular Component:cytoplasm (GO:0005737)
A0A287AAQ4	Microtubule-associated protein	MAPT	1	Molecular Function:tubulin binding (GO:0015631)
F1SV27	Four and a half LIM domains 3	FHL3	1	Molecular Function:zinc ion binding (GO:0008270)
A0A4X1WBK2	IF rod domain-containing protein	KRT18	2	Molecular Function:structural molecule activity (GO:0005198),Cellular Component:intermediate filament (GO:0005882)
P29269	Myosin regulatory light polypeptide 9	MYL9	1	Molecular Function:calcium ion binding (GO:0005509)
A0A480W0D4	Heterogeneous nuclear ribonucleoprotein A3 isoform a		1	Molecular Function:nucleic acid binding (GO:0003676)
A0A4X1T5Z1	Ubiquitin carboxyl-terminal hydrolase	USP10	2	Biological Process:protein deubiquitination (GO:0016579),Molecular Function:thiol-dependent ubiquitinyl hydrolase activity (GO:0036459)
A0A4X1TY73	GOLGA2L5 domain-containing protein	GOLGA2	1	Cellular Component:Golgi apparatus (GO:0005794)
A0A173G6H5	Septin		1	Molecular Function:GTP binding (GO:0005525)
P81045	Cytochrome c oxidase copper chaperone	COX17	4	Molecular Function:copper ion binding (GO:0005507),Cellular Component:mitochondrial intermembrane space (GO:0005758),Biological Process:copper ion transport (GO:0006825),Molecular Function:copper chaperone activity (GO:0016531)
A0A4X1SYJ5	Uncharacterized protein		2	Biological Process:protein deubiquitination (GO:0016579),Molecular Function:thiol-dependent ubiquitinyl hydrolase activity (GO:0036459)
P62831	60S ribosomal protein L23	RPL23	3	Molecular Function:structural constituent of ribosome (GO:0003735),Cellular Component:ribosome (GO:0005840),Biological Process:translation (GO:0006412)
A0A4X1U2G3	PX domain-containing protein		2	Biological Process:intracellular protein transport (GO:0006886),Molecular Function:phosphatidylinositol binding (GO:0035091)
A0A287BHL0	Uncharacterized protein	PCBP2	1	Molecular Function:RNA binding (GO:0003723)
P33198	Isocitrate dehydrogenase [NADP], mitochondrial (Fragment)	IDH2	1	Biological Process:oxidation-reduction process (GO:0055114)
A0A287AUW4	Activated RNA polymerase II transcriptional coactivator p15	SUB1	2	Molecular Function:DNA binding (GO:0003677),Molecular Function:transcription coactivator activity (GO:0003713)
A0A287BI36	PDZ and LIM domain 5	PDLIM5	1	Molecular Function:protein binding (GO:0005515)
A0A481CJD3	Acyl-CoA dehydrogenase family member 10 isoform b		4	Molecular Function:acyl-CoA dehydrogenase activity (GO:0003995),Biological Process:metabolic process (GO:0008152),Molecular Function:flavin adenine dinucleotide binding (GO:0050660),Biological Process:oxidation-reduction process (GO:0055114)
A0A4X1W7U8	V-SNARE coiled-coil homology domain-containing protein	VAMP3	2	Cellular Component:integral component of membrane (GO:0016021),Biological Process:vesicle-mediated transport (GO:0016192)
A0A287A8D4	Far upstream element binding protein 1	FUBP1	1	Molecular Function:RNA binding (GO:0003723)
A0A480YSS4	Isocitrate dehydrogenase [NAD] subunit, mitochondrial		1	Biological Process:oxidation-reduction process (GO:0055114)
A0A286ZPW1	E3 ubiquitin-protein ligase	UBR1	2	Molecular Function:zinc ion binding (GO:0008270),Biological Process:protein catabolic process (GO:0030163)
A0A4X1TD50	Uncharacterized protein	LRRC20	1	Molecular Function:protein binding (GO:0005515)
A0A4X1SFF1	Calcium-transporting ATPase	ATP2B1	3	Molecular Function:nucleotide binding (GO:0000166),Molecular Function:calcium-transporting ATPase activity (GO:0005388),Molecular Function:metal ion binding (GO:0046872)
A0A4X1TTI9	Uncharacterized protein	MAPRE3	2	Molecular Function:protein binding (GO:0005515),Molecular Function:microtubule binding (GO:0008017)
A0A4X1VHR9	Uncharacterized protein		4	Molecular Function:protein kinase activity (GO:0004672),Molecular Function:protein binding (GO:0005515),Molecular Function:ATP binding (GO:0005524),Biological Process:protein phosphorylation (GO:0006468)
I3L9N5	26S proteasome non-ATPase regulatory subunit 5	PSMD5	1	Biological Process:proteasome assembly (GO:0043248)
A0A481D0P1	Nucleoside diphosphate kinase (Fragment)		5	Molecular Function:nucleoside diphosphate kinase activity (GO:0004550),Biological Process:nucleoside diphosphate phosphorylation (GO:0006165),Biological Process:GTP biosynthetic process (GO:0006183),Biological Process:UTP biosynthetic process (GO:0006228),Biological Process:CTP biosynthetic process (GO:0006241)
A0A4X1SD79	Glutaredoxin domain-containing protein	GLRX5	3	Molecular Function:electron carrier activity (GO:0009055),Molecular Function:protein disulfide oxidoreductase activity (GO:0015035),Biological Process:cell redox homeostasis (GO:0045454)
F1S7L8	SH3 domain containing GRB2 like 1, endophilin A2	SH3GL1	2	Molecular Function:protein binding (GO:0005515),Cellular Component:cytoplasm (GO:0005737)
F1S0Y1	Uncharacterized protein	HMCN2	1	Molecular Function:calcium ion binding (GO:0005509)
A0A2C9F3H8	BCL2-associated athanogene 6	BAG6	1	Molecular Function:protein binding (GO:0005515)
A0A286ZS40	Ubiquitin recognition factor in ER associated degradation 1	UFD1	1	Biological Process:ubiquitin-dependent protein catabolic process (GO:0006511)
A0A5G2R8S6	Butyryl-CoA dehydrogenase	IVD	4	Molecular Function:acyl-CoA dehydrogenase activity (GO:0003995),Biological Process:metabolic process (GO:0008152),Molecular Function:flavin adenine dinucleotide binding (GO:0050660),Biological Process:oxidation-reduction process (GO:0055114)
A0A4X1VQX6	GMP reductase	GMPR	2	Molecular Function:catalytic activity (GO:0003824),Biological Process:oxidation-reduction process (GO:0055114)
A0A4X1V826	Uncharacterized protein	ECPAS	2	Molecular Function:protein complex scaffold (GO:0032947),Biological Process:proteasome assembly (GO:0043248)
A0A4X1TIP6	Serine/threonine-protein phosphatase 2A activator		1	Molecular Function:phosphatase activator activity (GO:0019211)
A0A287B699	Ankyrin repeat and SOCS box containing 16	ASB16	1	Biological Process:intracellular signal transduction (GO:0035556)
A0A4X1TGZ7	W2 domain-containing protein	BZW2	1	Molecular Function:protein binding (GO:0005515)
A0A480YQL4	Superoxide dismutase (Fragment)		4	Molecular Function:superoxide dismutase activity (GO:0004784),Biological Process:superoxide metabolic process (GO:0006801),Molecular Function:metal ion binding (GO:0046872),Biological Process:oxidation-reduction process (GO:0055114)
I3LGC6	Ubiquitinyl hydrolase 1	USP24	2	Biological Process:protein deubiquitination (GO:0016579),Molecular Function:thiol-dependent ubiquitinyl hydrolase activity (GO:0036459)
A0A4X1SNH5	Uncharacterized protein		3	Molecular Function:motor activity (GO:0003774),Molecular Function:ATP binding (GO:0005524),Cellular Component:myosin complex (GO:0016459)
A0A4X1VMT5	40S ribosomal protein S28	RPS28	4	Molecular Function:structural constituent of ribosome (GO:0003735),Cellular Component:intracellular (GO:0005622),Cellular Component:ribosome (GO:0005840),Biological Process:translation (GO:0006412)
A0A480Q1D2	Beta-parvin isoform X3		1	Molecular Function:protein binding (GO:0005515)
A0A4X1V904	Synaptobrevin-2	VAMP2	2	Cellular Component:integral component of membrane (GO:0016021),Biological Process:vesicle-mediated transport (GO:0016192)
A0A4X1T9N1	Uncharacterized protein	NCAM1	1	Molecular Function:protein binding (GO:0005515)
A0A287B0T7	Chromobox protein homolog 3 isoform X1	CBX3	1	Cellular Component:nucleus (GO:0005634)
F1RF76	Mitofusin 2	MFN2	4	Molecular Function:GTPase activity (GO:0003924),Cellular Component:mitochondrial outer membrane (GO:0005741),Biological Process:mitochondrial fusion (GO:0008053),Cellular Component:integral component of membrane (GO:0016021)
A0A4X1TAH5	Uncharacterized protein	RAP1A	2	Molecular Function:GTP binding (GO:0005525),Biological Process:small GTPase mediated signal transduction (GO:0007264)
A0A4X1TVB7	Non-specific serine/threonine protein kinase	PAK2	3	Molecular Function:protein kinase activity (GO:0004672),Molecular Function:ATP binding (GO:0005524),Biological Process:protein phosphorylation (GO:0006468)
A0A4X1WA21	Thioredoxin domain-containing protein		4	Molecular Function:antioxidant activity (GO:0016209),Molecular Function:oxidoreductase activity (GO:0016491),Molecular Function:peroxiredoxin activity (GO:0051920),Biological Process:oxidation-reduction process (GO:0055114)
A0A480TCT8	Lysine--tRNA ligase		5	Molecular Function:nucleotide binding (GO:0000166),Molecular Function:nucleic acid binding (GO:0003676),Molecular Function:aminoacyl-tRNA ligase activity (GO:0004812),Molecular Function:ATP binding (GO:0005524),Biological Process:tRNA aminoacylation for protein translation (GO:0006418)
Q29092	Endoplasmin	HSP90B1	4	Molecular Function:ATP binding (GO:0005524),Biological Process:protein folding (GO:0006457),Biological Process:response to stress (GO:0006950),Molecular Function:unfolded protein binding (GO:0051082)
A0A4X1UI31	Alkylglycerone-phosphate synthase		4	Molecular Function:catalytic activity (GO:0003824),Molecular Function:oxidoreductase activity (GO:0016491),Molecular Function:flavin adenine dinucleotide binding (GO:0050660),Biological Process:oxidation-reduction process (GO:0055114)
F2Z5D8	SMU1 DNA replication regulator and spliceosomal factor	SMU1	1	Molecular Function:protein binding (GO:0005515)
A0A4X1TTC3	Adenylosuccinate synthetase isozyme 1	ADSSL1	3	Molecular Function:adenylosuccinate synthase activity (GO:0004019),Molecular Function:GTP binding (GO:0005525),Biological Process:purine nucleotide biosynthetic process (GO:0006164)
A5GFN6	mRNA export factor	RAE1	1	Molecular Function:protein binding (GO:0005515)
A0A480VYA5	ADP-ribose pyrophosphatase, mitochondrial isoform a		1	Molecular Function:hydrolase activity (GO:0016787)
A0A287B4P8	26S proteasome AAA-ATPase subunit RPT3	PSMC4	1	Molecular Function:ATP binding (GO:0005524)
A0A287AE42	Enoyl-CoA hydratase 1	ECH1	2	Molecular Function:catalytic activity (GO:0003824),Biological Process:metabolic process (GO:0008152)
A0A480MDM0	Dihydrolipoamide acetyltransferase component of pyruvate dehydrogenase complex		1	Biological Process:metabolic process (GO:0008152)
A0A480NU83	Coproporphyrinogen oxidase		3	Molecular Function:coproporphyrinogen oxidase activity (GO:0004109),Biological Process:porphyrin-containing compound biosynthetic process (GO:0006779),Biological Process:oxidation-reduction process (GO:0055114)
F1SJB5	Annexin	ANXA1	2	Molecular Function:calcium ion binding (GO:0005509),Molecular Function:calcium-dependent phospholipid binding (GO:0005544)
A0A287AKU9	Adaptor protein, phosphotyrosine interacting with PH domain and leucine zipper 1	APPL1	1	Molecular Function:protein binding (GO:0005515)
A0A5G2QEW3	Non-specific serine/threonine protein kinase	RPS6KA3	4	Molecular Function:protein kinase activity (GO:0004672),Molecular Function:protein serine/threonine kinase activity (GO:0004674),Molecular Function:ATP binding (GO:0005524),Biological Process:protein phosphorylation (GO:0006468)
A0A287AVQ1	RNA helicase	DDX3X	2	Molecular Function:nucleic acid binding (GO:0003676),Molecular Function:ATP binding (GO:0005524)
A0A5G2QCT3	Fibulin-1	FBLN1	1	Molecular Function:calcium ion binding (GO:0005509)
A0A480VD21	Myosin-10 isoform 2		4	Molecular Function:motor activity (GO:0003774),Molecular Function:protein binding (GO:0005515),Molecular Function:ATP binding (GO:0005524),Cellular Component:myosin complex (GO:0016459)
A0A5S6HMS9	RNA-binding protein 4B	RBM4B	2	Molecular Function:nucleic acid binding (GO:0003676),Molecular Function:zinc ion binding (GO:0008270)
A0A4X1TS37	Heat shock protein HSP 90-alpha	HSP90AA1	4	Molecular Function:ATP binding (GO:0005524),Biological Process:protein folding (GO:0006457),Biological Process:response to stress (GO:0006950),Molecular Function:unfolded protein binding (GO:0051082)
A0A5G2QLR8	2-oxoisovalerate dehydrogenase subunit alpha	TMEM91	1	Biological Process:metabolic process (GO:0008152)
A0A286ZN52	Proteasome subunit beta	PSMB3	3	Molecular Function:threonine-type endopeptidase activity (GO:0004298),Cellular Component:proteasome core complex (GO:0005839),Biological Process:proteolysis involved in cellular protein catabolic process (GO:0051603)
A0A4X1SJK8	40S ribosomal protein S24	RPS24	4	Molecular Function:structural constituent of ribosome (GO:0003735),Cellular Component:intracellular (GO:0005622),Cellular Component:ribosome (GO:0005840),Biological Process:translation (GO:0006412)
I3LMU6	Reticulocalbin 3	RCN3	1	Molecular Function:calcium ion binding (GO:0005509)
F2Z567	60S ribosomal protein L8	RPL8	4	Molecular Function:structural constituent of ribosome (GO:0003735),Cellular Component:intracellular (GO:0005622),Cellular Component:ribosome (GO:0005840),Biological Process:translation (GO:0006412)
A0A5G2R489	Penta-EF-hand domain containing 1	PEF1	1	Molecular Function:calcium ion binding (GO:0005509)
F1S533	Transmembrane emp24 domain-containing protein 5	TMED5	2	Biological Process:transport (GO:0006810),Cellular Component:integral component of membrane (GO:0016021)
K7GRL7	Fc receptor gamma-chain	FCER1G	3	Molecular Function:transmembrane signaling receptor activity (GO:0004888),Biological Process:cell surface receptor signaling pathway (GO:0007166),Cellular Component:membrane (GO:0016020)
A0A287APW0	EWS RNA binding protein 1	EWSR1	2	Molecular Function:nucleic acid binding (GO:0003676),Molecular Function:zinc ion binding (GO:0008270)
A0A480M0I8	Protein transport protein Sec61 subunit alpha isoform 2 isoform a		2	Biological Process:protein transport (GO:0015031),Cellular Component:membrane (GO:0016020)
A0A480MQZ9	Eukaryotic translation initiation factor 3 subunit L	EIF3L	3	Molecular Function:translation initiation factor activity (GO:0003743),Cellular Component:cytoplasm (GO:0005737),Cellular Component:eukaryotic translation initiation factor 3 complex (GO:0005852)
A0A287AAG7	Pyruvate dehydrogenase phosphatase regulatory subunit	PDPR	2	Molecular Function:oxidoreductase activity (GO:0016491),Biological Process:oxidation-reduction process (GO:0055114)
F1RZV8	Kelch like family member 31	KLHL31	1	Molecular Function:protein binding (GO:0005515)
I3L9H6	39S ribosomal protein L50, mitochondrial	MRPL50	1	Cellular Component:mitochondrion (GO:0005739)
A0A287BH49	Chloride intracellular channel protein	CLIC5	1	Molecular Function:protein binding (GO:0005515)
A0A4X1SRE2	Uncharacterized protein	MDP1	1	Molecular Function:phosphatase activity (GO:0016791)
A0A480THA1	Glutathione S-transferase kappa 1 isoform a (Fragment)		1	Molecular Function:protein disulfide oxidoreductase activity (GO:0015035)
A0A480SME4	40S ribosomal protein SA	RPSA	4	Molecular Function:structural constituent of ribosome (GO:0003735),Cellular Component:intracellular (GO:0005622),Cellular Component:ribosome (GO:0005840),Biological Process:translation (GO:0006412)
A0A480LA11	Serine/threonine-protein kinase Nek9 isoform 2		3	Molecular Function:protein kinase activity (GO:0004672),Molecular Function:ATP binding (GO:0005524),Biological Process:protein phosphorylation (GO:0006468)
A0A4X1U498	Heterogeneous nuclear ribonucleoproteins A2/B1	HNRNPA2B1	1	Molecular Function:nucleic acid binding (GO:0003676)
A0A4X1TYS6	Elongation factor 1-alpha	EEF1A1	1	Molecular Function:GTP binding (GO:0005525)
A0A4X1UUM4	Uncharacterized protein	TOMM70	1	Molecular Function:protein binding (GO:0005515)
A0A286ZPE3	Helix-destabilizing protein	HNRNPA1	1	Molecular Function:nucleic acid binding (GO:0003676)
A0A287B217	Plectin	PLEC	2	Molecular Function:protein binding (GO:0005515),Cellular Component:cytoskeleton (GO:0005856)
A0A4X1U8G2	MPN domain-containing protein	PRPF8	4	Molecular Function:RNA binding (GO:0003723),Molecular Function:protein binding (GO:0005515),Molecular Function:U6 snRNA binding (GO:0017070),Molecular Function:U5 snRNA binding (GO:0030623)
A0A5G2R9U3	Mitochondrial import receptor subunit TOM22 homolog	TOMM22	2	Cellular Component:mitochondrial outer membrane (GO:0005741),Biological Process:intracellular protein transport (GO:0006886)
A0A4X1W5Z3	WD repeat-containing protein 44	WDR44	1	Molecular Function:protein binding (GO:0005515)
F1SQL2	Uncharacterized protein	EFEMP1	1	Molecular Function:calcium ion binding (GO:0005509)
F1RWC5	Kinesin-like protein	KIF5B	4	Molecular Function:microtubule motor activity (GO:0003777),Molecular Function:ATP binding (GO:0005524),Biological Process:microtubule-based movement (GO:0007018),Molecular Function:microtubule binding (GO:0008017)
A0A0B8RSL6	Methyltransferase like 7A	METTL7A	2	Biological Process:metabolic process (GO:0008152),Molecular Function:methyltransferase activity (GO:0008168)
A0A480YNX2	Spectrin beta chain		1	Molecular Function:protein binding (GO:0005515)
A0A5G2QQB8	Christmas factor	F9	4	Molecular Function:serine-type endopeptidase activity (GO:0004252),Molecular Function:calcium ion binding (GO:0005509),Cellular Component:extracellular region (GO:0005576),Biological Process:proteolysis (GO:0006508)
A0A480YVB6	RNA helicase		2	Molecular Function:nucleic acid binding (GO:0003676),Molecular Function:ATP binding (GO:0005524)
A0A287A8H7	Nudix hydrolase domain-containing protein	NUDT4	1	Molecular Function:hydrolase activity (GO:0016787)
A0A287BRL7	Propionyl-CoA carboxylase alpha chain, mitochondrial	PCCA	1	Molecular Function:ATP binding (GO:0005524)
A0A287B583	Annexin	ANXA4	2	Molecular Function:calcium ion binding (GO:0005509),Molecular Function:calcium-dependent phospholipid binding (GO:0005544)
A0A5G2RBQ6	Protein-tyrosine-phosphatase	PTPN11	2	Molecular Function:protein tyrosine phosphatase activity (GO:0004725),Biological Process:protein dephosphorylation (GO:0006470)
I3LND7	Cell division cycle protein 123 homolog	CDC123	1	Biological Process:cell cycle (GO:0007049)
A0A4X1T8Q4	AP complex subunit beta	AP2B1	4	Biological Process:intracellular protein transport (GO:0006886),Biological Process:vesicle-mediated transport (GO:0016192),Cellular Component:membrane coat (GO:0030117),Cellular Component:clathrin adaptor complex (GO:0030131)
A0A4X1TPV7	Uncharacterized protein	RAC1	2	Molecular Function:GTP binding (GO:0005525),Biological Process:small GTPase mediated signal transduction (GO:0007264)
A0A286ZUW5	Procollagen-proline 4-dioxygenase	P4HA1	4	Molecular Function:procollagen-proline 4-dioxygenase activity (GO:0004656),Cellular Component:endoplasmic reticulum (GO:0005783),Molecular Function:oxidoreductase activity (GO:0016491),Biological Process:oxidation-reduction process (GO:0055114)
I3L804	Tyrosine--tRNA ligase	YARS1	5	Molecular Function:tRNA binding (GO:0000049),Molecular Function:nucleotide binding (GO:0000166),Molecular Function:aminoacyl-tRNA ligase activity (GO:0004812),Molecular Function:ATP binding (GO:0005524),Biological Process:tRNA aminoacylation for protein translation (GO:0006418)
A0A4X1T2P8	Uncharacterized protein	SNTA1	4	Molecular Function:catalytic activity (GO:0003824),Molecular Function:protein binding (GO:0005515),Biological Process:RNA modification (GO:0009451),Molecular Function:iron-sulfur cluster binding (GO:0051536)
A0A286ZIT3	Thioredoxin related transmembrane protein 4	TMX4	1	Biological Process:cell redox homeostasis (GO:0045454)
A0A5G2R0B1	Hexokinase	HK1	2	Molecular Function:ATP binding (GO:0005524),Biological Process:carbohydrate metabolic process (GO:0005975)
A0A287BKF7	Histone domain-containing protein		1	Molecular Function:DNA binding (GO:0003677)
A0A480SKP2	Cytosolic non-specific dipeptidase isoform X1		2	Biological Process:metabolic process (GO:0008152),Molecular Function:hydrolase activity (GO:0016787)
A0A5K1V0G5	Mitoribosomal protein bs6m, mrps6		4	Molecular Function:structural constituent of ribosome (GO:0003735),Cellular Component:ribosome (GO:0005840),Biological Process:translation (GO:0006412),Molecular Function:rRNA binding (GO:0019843)
A0A480LXW1	Plectin isoform 1a		2	Molecular Function:protein binding (GO:0005515),Cellular Component:cytoskeleton (GO:0005856)
A0A480VUT1	Carboxymethylenebutenolidase homolog		1	Molecular Function:hydrolase activity (GO:0016787)
P63246	Receptor of activated protein C kinase 1	RACK1	1	Molecular Function:protein binding (GO:0005515)
A0A287B0I3	Rho GDP dissociation inhibitor beta	ARHGDIB	2	Molecular Function:Rho GDP-dissociation inhibitor activity (GO:0005094),Cellular Component:cytoplasm (GO:0005737)
A0A287AIZ9	Actin binding LIM protein 1	ABLIM1	3	Molecular Function:actin binding (GO:0003779),Biological Process:cytoskeleton organization (GO:0007010),Molecular Function:zinc ion binding (GO:0008270)
A0A286ZPG2	Uncharacterized protein	TMPO	1	Molecular Function:DNA binding (GO:0003677)
Q95L19	60S ribosomal protein L19 (Fragment)		4	Molecular Function:structural constituent of ribosome (GO:0003735),Cellular Component:intracellular (GO:0005622),Cellular Component:ribosome (GO:0005840),Biological Process:translation (GO:0006412)
A0A481AUZ6	Zyxin		1	Molecular Function:zinc ion binding (GO:0008270)
Q8MIZ3	m7GpppX diphosphatase	DCPS	2	Biological Process:deadenylation-dependent decapping of nuclear-transcribed mRNA (GO:0000290),Molecular Function:hydrolase activity (GO:0016787)
A0A4X1U393	Thioredoxin domain-containing protein	TXN2	1	Biological Process:cell redox homeostasis (GO:0045454)
A0A4X1SXI8	Uncharacterized protein	SRSF7	1	Molecular Function:nucleic acid binding (GO:0003676)
A0A4X1TF19	Heme oxygenase		3	Molecular Function:heme oxygenase (decyclizing) activity (GO:0004392),Biological Process:heme oxidation (GO:0006788),Biological Process:oxidation-reduction process (GO:0055114)
A0A4X1W190	CSD domain-containing protein	YBX1	1	Molecular Function:DNA binding (GO:0003677)
A0A287AJN7	Syntaxin 4	STX4	2	Molecular Function:protein binding (GO:0005515),Cellular Component:membrane (GO:0016020)
A0A4X1SK65	40S ribosomal protein S3a	RPS3A	3	Molecular Function:structural constituent of ribosome (GO:0003735),Cellular Component:ribosome (GO:0005840),Biological Process:translation (GO:0006412)
A0A4X1V2Y4	Uncharacterized protein	MAGOHB	1	Cellular Component:nucleus (GO:0005634)
P79293	Myosin-7	MYH7	3	Molecular Function:motor activity (GO:0003774),Molecular Function:ATP binding (GO:0005524),Cellular Component:myosin complex (GO:0016459)
A0A480TW29	Serine/arginine-rich splicing factor 2 (Fragment)		1	Molecular Function:nucleic acid binding (GO:0003676)
A0A480WB53	Laminin subunit alpha-4 isoform 2		5	Molecular Function:receptor binding (GO:0005102),Biological Process:cell adhesion (GO:0007155),Biological Process:regulation of cell adhesion (GO:0030155),Biological Process:regulation of cell migration (GO:0030334),Biological Process:regulation of embryonic development (GO:0045995)
A0A4X1TAA0	Proteasome subunit alpha type	PSMA6	5	Molecular Function:endopeptidase activity (GO:0004175),Molecular Function:threonine-type endopeptidase activity (GO:0004298),Cellular Component:proteasome core complex (GO:0005839),Biological Process:ubiquitin-dependent protein catabolic process (GO:0006511),Biological Process:proteolysis involved in cellular protein catabolic process (GO:0051603)
F1RGD9	Histidine--tRNA ligase, cytoplasmic	HARS1	3	Molecular Function:aminoacyl-tRNA ligase activity (GO:0004812),Molecular Function:ATP binding (GO:0005524),Biological Process:tRNA aminoacylation for protein translation (GO:0006418)
A0A4X1UCM9	Alpha-mannosidase	MAN2A2	5	Molecular Function:alpha-mannosidase activity (GO:0004559),Biological Process:carbohydrate metabolic process (GO:0005975),Biological Process:mannose metabolic process (GO:0006013),Molecular Function:zinc ion binding (GO:0008270),Molecular Function:mannosidase activity (GO:0015923)
A0A4X1W434	Biogenesis of lysosome-related organelles complex 1 subunit 1	BLOC1S1	1	Cellular Component:BLOC-1 complex (GO:0031083)
A0A4X1TLS9	Triadin		1	Cellular Component:membrane (GO:0016020)
A0A4X1T5U6	Abhydrolase_2 domain-containing protein	LYPLA1	1	Molecular Function:hydrolase activity (GO:0016787)
A0A4X1UA41	Aspartyl aminopeptidase		3	Molecular Function:aminopeptidase activity (GO:0004177),Biological Process:proteolysis (GO:0006508),Molecular Function:zinc ion binding (GO:0008270)
A0A4X1SW13	FAD-binding PCMH-type domain-containing protein	LDHD	4	Molecular Function:catalytic activity (GO:0003824),Molecular Function:oxidoreductase activity (GO:0016491),Molecular Function:flavin adenine dinucleotide binding (GO:0050660),Biological Process:oxidation-reduction process (GO:0055114)
A0A5G2QZY6	GTP-binding nuclear protein Ran	RAN	2	Molecular Function:GTP binding (GO:0005525),Biological Process:small GTPase mediated signal transduction (GO:0007264)
P62901	60S ribosomal protein L31	RPL31	3	Molecular Function:structural constituent of ribosome (GO:0003735),Cellular Component:ribosome (GO:0005840),Biological Process:translation (GO:0006412)
A0A5G2QYD6	Histidine rich glycoprotein	HRG	1	Molecular Function:cysteine-type endopeptidase inhibitor activity (GO:0004869)
A0A480N6D4	Reticulocalbin-1		1	Molecular Function:calcium ion binding (GO:0005509)
A0A480QR88	NADH dehydrogenase [ubiquinone] 1 beta subcomplex subunit 8, mitochondrial		3	Molecular Function:NADH dehydrogenase activity (GO:0003954),Cellular Component:mitochondrion (GO:0005739),Molecular Function:NADH dehydrogenase (ubiquinone) activity (GO:0008137)
F1SQP4	NADH dehydrogenase [ubiquinone] 1 alpha subcomplex subunit 12	NDUFA12	3	Molecular Function:NADH dehydrogenase (ubiquinone) activity (GO:0008137),Molecular Function:electron carrier activity (GO:0009055),Cellular Component:membrane (GO:0016020)
Q5K4G2	Lysosome-associated membrane glycoprotein 1	LAMP-1	1	Cellular Component:membrane (GO:0016020)
A0A5K1VI30	Aminoacyl tRNA synthetase complex interacting multifunctional protein 1	AIMP1	1	Molecular Function:tRNA binding (GO:0000049)
I3LV41	Metalloendopeptidase OMA1, mitochondrial	OMA1	2	Molecular Function:metalloendopeptidase activity (GO:0004222),Biological Process:proteolysis (GO:0006508)
A0A480SN35	Titin isoform X6		4	Molecular Function:protein kinase activity (GO:0004672),Molecular Function:protein binding (GO:0005515),Molecular Function:ATP binding (GO:0005524),Biological Process:protein phosphorylation (GO:0006468)
A0A480XWA6	LIM and cysteine-rich domains protein 1 isoform 1		1	Molecular Function:zinc ion binding (GO:0008270)
A0A286ZRG2	Sodium/potassium-transporting ATPase subunit alpha	LOC100157711	2	Molecular Function:nucleotide binding (GO:0000166),Molecular Function:metal ion binding (GO:0046872)
B8LFE3	Cardiomyopathy associated 1	CMYA1	3	Molecular Function:actin binding (GO:0003779),Biological Process:actin cytoskeleton organization (GO:0030036),Cellular Component:cell junction (GO:0030054)
A0A5G2QVI8	Dolichyl-diphosphooligosaccharide--protein glycotransferase	STT3B	3	Molecular Function:oligosaccharyl transferase activity (GO:0004576),Biological Process:protein glycosylation (GO:0006486),Cellular Component:membrane (GO:0016020)
D0G0B3	3-ketoacyl-CoA thiolase, mitochondrial	ACAA2	1	Biological Process:metabolic process (GO:0008152)
A0A480YXG3	Cleavage and polyadenylation specificity factor subunit 6		1	Molecular Function:nucleic acid binding (GO:0003676)
F1S418	Peroxiredoxin 3	PRDX3	4	Molecular Function:antioxidant activity (GO:0016209),Molecular Function:oxidoreductase activity (GO:0016491),Molecular Function:peroxiredoxin activity (GO:0051920),Biological Process:oxidation-reduction process (GO:0055114)
I3L9F5	Prenylcysteine oxidase 1	PCYOX1	2	Biological Process:prenylcysteine catabolic process (GO:0030328),Biological Process:oxidation-reduction process (GO:0055114)
A0A5G2QM19	Peptidase D	PEPD	2	Molecular Function:aminopeptidase activity (GO:0004177),Molecular Function:manganese ion binding (GO:0030145)
F1RUJ0	Adenylyl cyclase-associated protein	CAP2	2	Molecular Function:actin binding (GO:0003779),Biological Process:cytoskeleton organization (GO:0007010)
A0A481D7K6	4F2 cell-surface antigen heavy chain isoform b		2	Molecular Function:catalytic activity (GO:0003824),Biological Process:carbohydrate metabolic process (GO:0005975)
I3L9T3	SPRY domain-containing protein 4	SPRYD4	1	Molecular Function:protein binding (GO:0005515)
A0A287A452	Ribosomal protein L15	RPL15	3	Molecular Function:structural constituent of ribosome (GO:0003735),Cellular Component:ribosome (GO:0005840),Biological Process:translation (GO:0006412)
F1RS72	Rho GTPase-activating protein 10	ARHGAP10	2	Molecular Function:protein binding (GO:0005515),Biological Process:signal transduction (GO:0007165)
A0A286ZMT0	MARVEL domain-containing protein	SYPL1	1	Cellular Component:membrane (GO:0016020)
P01965	Hemoglobin subunit alpha	HBA	2	Molecular Function:oxygen binding (GO:0019825),Molecular Function:heme binding (GO:0020037)
A0A4X1SG78	Lumican	LUM	1	Molecular Function:protein binding (GO:0005515)
A0A4X1W5F1	Methionine--tRNA ligase, cytoplasmic		4	Molecular Function:nucleotide binding (GO:0000166),Molecular Function:aminoacyl-tRNA ligase activity (GO:0004812),Molecular Function:ATP binding (GO:0005524),Biological Process:tRNA aminoacylation for protein translation (GO:0006418)
A0A4X1VEZ3	Eukaryotic translation initiation factor 3 subunit J	EIF3J	3	Molecular Function:translation initiation factor activity (GO:0003743),Cellular Component:cytoplasm (GO:0005737),Cellular Component:eukaryotic translation initiation factor 3 complex (GO:0005852)
A0A4X1TKT2	Uncharacterized protein	NCK1	1	Molecular Function:protein binding (GO:0005515)
A0A480YT79	Leucine-rich repeat-containing protein 47		3	Molecular Function:RNA binding (GO:0003723),Molecular Function:phenylalanine-tRNA ligase activity (GO:0004826),Molecular Function:protein binding (GO:0005515)
A0A4X1VTD3	Serine/threonine-protein phosphatase	PPP2CB	1	Molecular Function:hydrolase activity (GO:0016787)
A0A4X1TI48	Nucleolin	NCL	1	Molecular Function:nucleic acid binding (GO:0003676)
Q9N1U3	Glucocorticoid receptor	NR3C1	9	Molecular Function:DNA binding (GO:0003677),Molecular Function:glucocorticoid receptor activity (GO:0004883),Molecular Function:steroid binding (GO:0005496),Cellular Component:nucleus (GO:0005634),Molecular Function:zinc ion binding (GO:0008270),Biological Process:glucocorticoid receptor signaling pathway (GO:0042921),Biological Process:steroid hormone mediated signaling pathway (GO:0043401),Biol…
F1RS44	N-glycanase 1	NGLY1	2	Cellular Component:cytoplasm (GO:0005737),Biological Process:glycoprotein catabolic process (GO:0006516)
F1RL04	Protein phosphatase, Mg2+/Mn2+ dependent 1F	PPM1F	1	Molecular Function:catalytic activity (GO:0003824)
A0A480VNC1	B-cell receptor-associated protein		3	Cellular Component:endoplasmic reticulum (GO:0005783),Biological Process:intracellular protein transport (GO:0006886),Cellular Component:integral component of membrane (GO:0016021)
F1SS51	Dual specificity mitogen-activated protein kinase kinase 4 isoform 1	MAP2K4	3	Molecular Function:protein kinase activity (GO:0004672),Molecular Function:ATP binding (GO:0005524),Biological Process:protein phosphorylation (GO:0006468)
Q52NJ6	Ras-related protein Rab-14	RAB14	2	Molecular Function:GTP binding (GO:0005525),Biological Process:small GTPase mediated signal transduction (GO:0007264)
A0A4X1UXG2	PCI domain-containing protein	COPS7A	1	Molecular Function:protein binding (GO:0005515)
A0A4X1TXR9	Uncharacterized protein		4	Molecular Function:aminoacyl-tRNA hydrolase activity (GO:0004045),Biological Process:cyclic nucleotide biosynthetic process (GO:0009190),Molecular Function:phosphorus-oxygen lyase activity (GO:0016849),Biological Process:intracellular signal transduction (GO:0035556)
I3LLV6	RING-type E3 ubiquitin transferase	MIB1	4	Molecular Function:ubiquitin-protein transferase activity (GO:0004842),Molecular Function:zinc ion binding (GO:0008270),Biological Process:protein ubiquitination (GO:0016567),Molecular Function:metal ion binding (GO:0046872)
P81405	Saposin-B-Val	PSAP	1	Biological Process:lipid metabolic process (GO:0006629)
A0A480Y9L7	4a-hydroxytetrahydrobiopterin dehydratase		2	Biological Process:tetrahydrobiopterin biosynthetic process (GO:0006729),Molecular Function:4-alpha-hydroxytetrahydrobiopterin dehydratase activity (GO:0008124)
A0A4X1SRI9	COP9 signalosome complex subunit 3	COPS3	1	Molecular Function:protein binding (GO:0005515)
A0A4X1VGI4	ZZ-type domain-containing protein	DTNA	1	Molecular Function:zinc ion binding (GO:0008270)
A0A480XR46	Collagen alpha-3(VI) chain		2	Molecular Function:serine-type endopeptidase inhibitor activity (GO:0004867),Molecular Function:protein binding (GO:0005515)
A0A481CEX7	Monocarboxylate transporter 1		2	Cellular Component:integral component of membrane (GO:0016021),Biological Process:transmembrane transport (GO:0055085)
A0A5G2RHA4	Fibrinogen beta chain	FGB	5	Molecular Function:receptor binding (GO:0005102),Cellular Component:fibrinogen complex (GO:0005577),Biological Process:signal transduction (GO:0007165),Biological Process:platelet activation (GO:0030168),Biological Process:protein polymerization (GO:0051258)
I3LL27	Vesicle-fusing ATPase	VPS4A	1	Molecular Function:ATP binding (GO:0005524)
A0A4X1V542	HECT-type E3 ubiquitin transferase	HUWE1	1	Molecular Function:ubiquitin-protein transferase activity (GO:0004842)
A0A5G2QU87	Protein phosphatase 1 regulatory subunit	PPP1R12A	1	Molecular Function:protein kinase binding (GO:0019901)
A0A4X1UUG0	Cell cycle control protein	TMEM30A	1	Cellular Component:membrane (GO:0016020)
A0A4X1SP98	Uncharacterized protein		3	Molecular Function:nucleic acid binding (GO:0003676),Cellular Component:intracellular (GO:0005622),Molecular Function:metal ion binding (GO:0046872)
A0A4X1TSD0	Uncharacterized protein	COL3A1	2	Molecular Function:extracellular matrix structural constituent (GO:0005201),Molecular Function:protein binding (GO:0005515)
A0A4X1TQI1	Dual specificity protein phosphatase	DUSP3	2	Biological Process:protein dephosphorylation (GO:0006470),Molecular Function:protein tyrosine/serine/threonine phosphatase activity (GO:0008138)
A0A480XWH8	Mitochondrial intermediate peptidase		2	Molecular Function:metalloendopeptidase activity (GO:0004222),Biological Process:proteolysis (GO:0006508)
A0A286ZM82	Calumenin	CALU	1	Molecular Function:calcium ion binding (GO:0005509)

## Sheet: COG annonation
Protein_id	Description	Gene	Functional_class	Class_description
A0A480SN35	Titin isoform X6		X	Mobilome: prophages, transposons;
A0A4X1U902	Uncharacterized protein		X	Mobilome: prophages, transposons;
Q9TV61	Myosin-1	MYH1	D	Cell cycle control, cell division, chromosome partitioning ;
Q9TV62	Myosin-4	MYH4	D	Cell cycle control, cell division, chromosome partitioning ;
F1SS64	Myosin-4	MYH4	D	Cell cycle control, cell division, chromosome partitioning ;
A0A5G2RAA2	Myosin-4	MYH4	D	Cell cycle control, cell division, chromosome partitioning ;
P79293	Myosin-7	MYH7	D	Cell cycle control, cell division, chromosome partitioning ;
A0A4X1UES2	Uncharacterized protein		M	Cell wall/membrane/envelope biogenesis ;
A0A480J3J1	Titin		M	Cell wall/membrane/envelope biogenesis ;
A0A287AMA4	Uncharacterized protein	MYH8	S	Function unknown ;
A0A5G2R231	Uncharacterized protein	LOC100736765	L	Replication, recombination and repair ;
A0A287BN04	Plectin	PLEC	D	Cell cycle control, cell division, chromosome partitioning ;
A0A480LXW1	Plectin isoform 1a		D	Cell cycle control, cell division, chromosome partitioning ;
A0A287B217	Plectin	PLEC	D	Cell cycle control, cell division, chromosome partitioning ;
A0A287A8C2	Filamin C	FLNC	U	Intracellular trafficking, secretion, and vesicular transport ;
F1SMN5	Filamin C	FLNC	S	Function unknown ;
A0A5G2QZ79	Uncharacterized protein	OBSCN	M	Cell wall/membrane/envelope biogenesis ;
A0A480NF45	Obscurin isoform b		T	Signal transduction mechanisms ;
A0A4X1VSU4	Uncharacterized protein		X	Mobilome: prophages, transposons;
A0A5K1VE56	Myomesin 1	MYOM1	X	Mobilome: prophages, transposons;
F1SS66	Myosin heavy chain 13	MYH13	D	Cell cycle control, cell division, chromosome partitioning ;
A0A5G2R940	Calcium-transporting ATPase	ATP2A1	P	Inorganic ion transport and metabolism ;
A0A1Y0DD98	Embryonic skeletal myosin heavy chain 3 (Fragment)	MYH3	S	Function unknown ;
A0A287B6I2	Alpha-1,4 glucan phosphorylase	PYGM	G	Carbohydrate transport and metabolism ;
A0A4X1VBN9	Alpha-1,4 glucan phosphorylase		G	Carbohydrate transport and metabolism ;
A0A287BGX8	Myosin binding protein C1	MYBPC1	X	Mobilome: prophages, transposons;
A0A4X1T214	Uncharacterized protein		X	Mobilome: prophages, transposons;
A0A4X1VUZ8	Uncharacterized protein		X	Mobilome: prophages, transposons;
F1S557	4-alpha-glucanotransferase	AGL	G	Carbohydrate transport and metabolism ;
A0A5G2QM90	Myosin binding protein C1	MYBPC1	X	Mobilome: prophages, transposons;
A0A287AQJ5	Multifunctional fusion protein	PKM	G	Carbohydrate transport and metabolism ;
A0A5S6HET4	Calcium-transporting ATPase	ATP2A2	P	Inorganic ion transport and metabolism ;
A0A4X1VXD5	Uncharacterized protein		X	Mobilome: prophages, transposons;
A0A481CYB2	Actin, alpha skeletal muscle		Z	Cytoskeleton ;
A0A4X1TD39	Multifunctional fusion protein	PKM	G	Carbohydrate transport and metabolism ;
A0A480XR46	Collagen alpha-3(VI) chain		UW	Intracellular trafficking, secretion, and vesicular transport ; Extracellular structures ;
A0A4X1USV7	2-phospho-D-glycerate hydro-lyase		G	Carbohydrate transport and metabolism ;
A0A481BS90	Obscurin isoform X36		S	Function unknown ;
F1RPH0	Phosphoglycerate kinase	PGK1	G	Carbohydrate transport and metabolism ;
P00355	Glyceraldehyde-3-phosphate dehydrogenase	GAPDH	G	Carbohydrate transport and metabolism ;
A0A287B8N1	ATP-dependent 6-phosphofructokinase	PFKM	G	Carbohydrate transport and metabolism ;
Q5XLD3	Creatine kinase M-type	CKM	O	Posttranslational modification, protein turnover, chaperones ;
A0A4X1U0N5	Fructose-bisphosphate aldolase	ALDOA	G	Carbohydrate transport and metabolism ;
A0A4X1T9H2	Uncharacterized protein		MU	Cell wall/membrane/envelope biogenesis ; Intracellular trafficking, secretion, and vesicular transport ;
A0A4X1U602	Fructose-bisphosphate aldolase	ALDOA	G	Carbohydrate transport and metabolism ;
A0A480SDY2	Obscurin isoform X40		G	Carbohydrate transport and metabolism ;
A0A480X8T8	L-lactate dehydrogenase		C	Energy production and conversion ;
A0A4X1VX90	Uncharacterized protein	TPM2	S	Function unknown ;
A0A076KRX0	Glyceraldehyde-3-phosphate dehydrogenase	GAPDH	G	Carbohydrate transport and metabolism ;
A0A481BCW8	Basement membrane-specific heparan sulfate proteoglycan core protein isoform b		M	Cell wall/membrane/envelope biogenesis ;
A0A287BHM1	Tropomyosin alpha-1 chain	TPM1	D	Cell cycle control, cell division, chromosome partitioning ;
A0A4X1SJ49	Uncharacterized protein		X	Mobilome: prophages, transposons;
I3LUI1	Immunoglobulin like and fibronectin type III domain containing 1	IGFN1	X	Mobilome: prophages, transposons;
A0A4X1VZV4	Tropomyosin alpha-3 chain	TPM3	S	Function unknown ;
A0A481D232	ATP synthase subunit beta		C	Energy production and conversion ;
B2ZFN7	Actin (Fragment)		Z	Cytoskeleton ;
A0A4X1UJP9	Uncharacterized protein		D	Cell cycle control, cell division, chromosome partitioning ;
A0A4X1UTR8	Uncharacterized protein		T	Signal transduction mechanisms ;
A0A287B5N7	Tropomyosin alpha-1 chain	TPM1	D	Cell cycle control, cell division, chromosome partitioning ;
A0A4X1VES0	Uncharacterized protein	HSPA8	O	Posttranslational modification, protein turnover, chaperones ;
A0A4X1TCY2	Uncharacterized protein	PGM1	G	Carbohydrate transport and metabolism ;
A0A287BDV9	Glycerol-3-phosphate dehydrogenase [NAD(+)]	GPD1	C	Energy production and conversion ;
A0A480S836	Glucose-6-phosphate isomerase		G	Carbohydrate transport and metabolism ;
A0A4X1SZL1	AMP deaminase	AMPD1	F	Nucleotide transport and metabolism ;
A0A287A435	Uncharacterized protein	LDB3	D	Cell cycle control, cell division, chromosome partitioning ;
A0A4X1VY40	Uncharacterized protein	TPM2	S	Function unknown ;
Q95249	Myosin heavy chain (Fragment)		D	Cell cycle control, cell division, chromosome partitioning ;
A0A0B8RTA5	Aconitate hydratase, mitochondrial	ACO2	C	Energy production and conversion ;
P42639	Tropomyosin alpha-1 chain	TPM1	D	Cell cycle control, cell division, chromosome partitioning ;
A0A4X1W8R1	2-phospho-D-glycerate hydro-lyase		G	Carbohydrate transport and metabolism ;
A0A480R622	2-phospho-D-glycerate hydro-lyase		G	Carbohydrate transport and metabolism ;
A0A5G2QM05	Uncharacterized protein		S	Function unknown ;
A0A287BJF1	Myosin light chain 1	MYL1	T	Signal transduction mechanisms ;
A0A287BKL4	Myomesin 3	MYOM3	X	Mobilome: prophages, transposons;
B5KJG2	Phosphoglycerate mutase	PGAM2	G	Carbohydrate transport and metabolism ;
Q5S1S4	Carbonic anhydrase 3	CA3	P	Inorganic ion transport and metabolism ;
G0Z3A1	Phosphoglucomutase 1	PGM1	G	Carbohydrate transport and metabolism ;
A0A287AWI9	Elongation factor 2		J	Translation, ribosomal structure and biogenesis ;
A0A4X1UFT3	Uncharacterized protein		S	Function unknown ;
A0A288CFT0	Triosephosphate isomerase	TPI1	G	Carbohydrate transport and metabolism ;
A0A286ZYC0	Phosphorylase b kinase regulatory subunit	PHKA1	G	Carbohydrate transport and metabolism ;
F1SMG3	Proton-translocating NAD(P)(+) transhydrogenase	NNT	C	Energy production and conversion ;
F1S7K4	Perilipin 4	PLIN4	X	Mobilome: prophages, transposons;
A0A0B8RSX6	Filamin A, alpha	FLNA	U	Intracellular trafficking, secretion, and vesicular transport ;
A0A4X1VRP4	Dynamin-type G domain-containing protein	SRL	L	Replication, recombination and repair ;
A0A4X1TS37	Heat shock protein HSP 90-alpha	HSP90AA1	O	Posttranslational modification, protein turnover, chaperones ;
A0A5G2QBV6	Creatine kinase	CKM	O	Posttranslational modification, protein turnover, chaperones ;
A5YV76	3-hydroxyacyl-[acyl-carrier-protein] dehydratase	FASN	Q	Secondary metabolites biosynthesis, transport and catabolism ;
F1S663	Laminin subunit gamma 1	LAMC1	NT	Cell motility ; Signal transduction mechanisms ;
A0A287AGU2	ATP synthase subunit alpha	ATP5F1A	C	Energy production and conversion ;
A0A4X1SRZ8	Phosphorylase b kinase regulatory subunit		G	Carbohydrate transport and metabolism ;
A0A5S6I3N7	Actin, cytoplasmic 1	ACTB	Z	Cytoskeleton ;
A0A4X1VMP3	BTB domain-containing protein	KLHL41	M	Cell wall/membrane/envelope biogenesis ;
A5A8V6	Heat shock 70kDa protein 1A	HSPA1A	O	Posttranslational modification, protein turnover, chaperones ;
A0A287BNP7	Phosphorylase b kinase regulatory subunit	PHKA1	G	Carbohydrate transport and metabolism ;
F1SMZ7	60 kDa chaperonin		O	Posttranslational modification, protein turnover, chaperones ;
F1SIH8	15S Mg(2+)-ATPase p97 subunit	VCP	O	Posttranslational modification, protein turnover, chaperones ;
A0A481BNC4	Striated muscle preferentially expressed protein kinase isoform 1		T	Signal transduction mechanisms ;
A0A4X1TTC3	Adenylosuccinate synthetase isozyme 1	ADSSL1	F	Nucleotide transport and metabolism ;
A0A480TJP5	Perilipin-4		X	Mobilome: prophages, transposons;
A0A5G2Q7R0	Uncharacterized protein	COL6A1	UW	Intracellular trafficking, secretion, and vesicular transport ; Extracellular structures ;
A4Z6H0	Adenylosuccinate synthetase isozyme 1	ADSS1	F	Nucleotide transport and metabolism ;
A0A287A502	Uncharacterized protein	LAMA2	D	Cell cycle control, cell division, chromosome partitioning ;
Q29554	Trifunctional enzyme subunit alpha, mitochondrial	HADHA	I	Lipid transport and metabolism ;
A0A286ZQ54	Calcium-transporting ATPase	ATP2A3	P	Inorganic ion transport and metabolism ;
K4EJ64	MYL3	MYL3	T	Signal transduction mechanisms ;
A0A4X1SUV2	Uncharacterized protein	LAMB2	D	Cell cycle control, cell division, chromosome partitioning ;
A0A4X1THY9	Fumarate hydratase, mitochondrial	FH	C	Energy production and conversion ;
A0A4X1TTA0	Tropomyosin alpha-1 chain	TPM1	D	Cell cycle control, cell division, chromosome partitioning ;
P33198	Isocitrate dehydrogenase [NADP], mitochondrial (Fragment)	IDH2	C	Energy production and conversion ;
Q2HYU1	Creatine kinase	CKMT2	O	Posttranslational modification, protein turnover, chaperones ;
A0A287AGE8	Phosphorylase b kinase regulatory subunit	PHKB	G	Carbohydrate transport and metabolism ;
P02587	Troponin C, skeletal muscle	TNNC2	T	Signal transduction mechanisms ;
K9IVI1	Oxoglutarate dehydrogenase (succinyl-transferring)	OGDH	C	Energy production and conversion ;
A0A4X1SRH0	Elongation factor 1-alpha	EEF1A2	J	Translation, ribosomal structure and biogenesis ;
A0A5G2QPK6	Dihydrolipoyl dehydrogenase	DLD	C	Energy production and conversion ;
A0A4X1VWL0	AMP-binding domain-containing protein	ACSL1	I	Lipid transport and metabolism ;
P28839	Cytosol aminopeptidase	LAP3	E	Amino acid transport and metabolism ;
A0A5G2Q7D7	Succinate dehydrogenase [ubiquinone] flavoprotein subunit, mitochondrial	SDHA	C	Energy production and conversion ;
A0A4X1SKZ9	VWFA domain-containing protein	CACNA2D1	R	General function prediction only ;
F1RGJ3	75 kDa glucose-regulated protein	HSPA9	O	Posttranslational modification, protein turnover, chaperones ;
A0A5G2R745	Aminopeptidase	NPEPPS	E	Amino acid transport and metabolism ;
A0A480QL86	Myosin-9		D	Cell cycle control, cell division, chromosome partitioning ;
F1SHD7	NADH-ubiquinone oxidoreductase 75 kDa subunit, mitochondrial	NDUFS1	C	Energy production and conversion ;
A0A5G2RGL7	Malate dehydrogenase	MDH2	C	Energy production and conversion ;
F1SKM0	Ubiquinol-cytochrome c reductase core protein 1	UQCRC1	R	General function prediction only ;
A0A5G2R3E4	Acyl-CoA dehydrogenase very long chain	ACADVL	I	Lipid transport and metabolism ;
A0A480F6B6	Collagen alpha-1(XIV) chain		D	Cell cycle control, cell division, chromosome partitioning ;
A0A287BDM6	HATPase_c domain-containing protein	HSP90AB1	O	Posttranslational modification, protein turnover, chaperones ;
A0A4X1TSU2	Fructose-bisphosphate aldolase	ALDOC	G	Carbohydrate transport and metabolism ;
B2ZF47	Mitochondrial aldehyde dehydrogenase 2	ALDH2	C	Energy production and conversion ;
A0A4X1T6W8	Uncharacterized protein		D	Cell cycle control, cell division, chromosome partitioning ;
A0A0B8RZ10	Ubiquitin-activating enzyme E1	UBA1	O	Posttranslational modification, protein turnover, chaperones ;
A0A4X1SGI0	Uncharacterized protein	WDR1	T	Signal transduction mechanisms ;
A0A480W6C8	Collagen alpha-2(VI) chain isoform 2C2		UW	Intracellular trafficking, secretion, and vesicular transport ; Extracellular structures ;
A0A480K3S7	Glycogen [starch] synthase		M	Cell wall/membrane/envelope biogenesis ;
I3LD72	EH domain containing 2	EHD2	L	Replication, recombination and repair ;
A0A480EA26	Myopalladin isoform a	MYPN	S	Function unknown ;
A0A4X1T5R3	Uncharacterized protein	MYH7B	D	Cell cycle control, cell division, chromosome partitioning ;
P00506	Aspartate aminotransferase, mitochondrial	GOT2	E	Amino acid transport and metabolism ;
A0A5G2QSU5	Pyruvate dehydrogenase E1 component subunit beta	PDHB	C	Energy production and conversion ;
A0A480ZC83	Cytochrome b-c1 complex subunit 2, mitochondrial		R	General function prediction only ;
A0A4X1VVT7	Uncharacterized protein	TMOD4	K	Transcription ;
A0A4X1WAZ4	UTP--glucose-1-phosphate uridylyltransferase		G	Carbohydrate transport and metabolism ;
P63317	Troponin C, slow skeletal and cardiac muscles	TNNC1	T	Signal transduction mechanisms ;
P67937	Tropomyosin alpha-4 chain	TPM4	D	Cell cycle control, cell division, chromosome partitioning ;
A0A5G2QMG1	CCT-beta	CCT2	O	Posttranslational modification, protein turnover, chaperones ;
A0A4X1TSN2	Uncharacterized protein	HADHB	I	Lipid transport and metabolism ;
F1SM01	Uncharacterized protein	MYL6B	T	Signal transduction mechanisms ;
A0A4X1UYL8	Uncharacterized protein	ACAT1	I	Lipid transport and metabolism ;
F1RK10	Succinate--CoA ligase [ADP-forming] subunit beta, mitochondrial	SUCLA2	C	Energy production and conversion ;
X4ZFQ2	Phosphoglycerate kinase	PGK2	G	Carbohydrate transport and metabolism ;
A0A5G2QPE1	Calcium-activated neutral proteinase 2	CAPN2	O	Posttranslational modification, protein turnover, chaperones ;
A0A480HRR5	Elongation factor Tu		J	Translation, ribosomal structure and biogenesis ;
F1SAE9	Laminin subunit beta 1	LAMB1	D	Cell cycle control, cell division, chromosome partitioning ;
A0A286ZQ79	Adenylate kinase isoenzyme 1	AK1	F	Nucleotide transport and metabolism ;
A0A480U0E1	Actin, cytoplasmic 1		Z	Cytoskeleton ;
A0A287A4R1	Actin beta like 2	ACTBL2	Z	Cytoskeleton ;
A0A286ZRG2	Sodium/potassium-transporting ATPase subunit alpha	LOC100157711	P	Inorganic ion transport and metabolism ;
A0A4X1V5H0	Alpha-1,4 glucan phosphorylase		G	Carbohydrate transport and metabolism ;
A0A480YGG5	NADH dehydrogenase [ubiquinone] flavoprotein 1, mitochondrial (Fragment)		C	Energy production and conversion ;
A0A5G2RBY2	Fructose-bisphosphatase	FBP2	G	Carbohydrate transport and metabolism ;
I3LNG8	Stress induced phosphoprotein 1	STIP1	S	Function unknown ;
D0G0B3	3-ketoacyl-CoA thiolase, mitochondrial	ACAA2	I	Lipid transport and metabolism ;
A0A480F3P0	Succinate--CoA ligase [ADP-forming] subunit beta, mitochondrial	SUCLA2	C	Energy production and conversion ;
Q6QA25	Tropomyosin 3	TPM3	D	Cell cycle control, cell division, chromosome partitioning ;
A0A480YWX1	Aspartate aminotransferase (Fragment)		E	Amino acid transport and metabolism ;
P23687	Prolyl endopeptidase	PREP	E	Amino acid transport and metabolism ;
A0A480RGR2	Protein unc-45 homolog B		T	Signal transduction mechanisms ;
F1RUY9	Carnosine synthase 1	CARNS1	R	General function prediction only ;
F1ST01	Selenium binding protein 1	SELENBP1	R	General function prediction only ;
A0A4X1UBF3	RNA helicase	EIF4A2	L	Replication, recombination and repair ;
A0A4X1TBD2	Acetyltransferase component of pyruvate dehydrogenase complex	DLAT	C	Energy production and conversion ;
P00336	L-lactate dehydrogenase B chain	LDHB	C	Energy production and conversion ;
A0A4X1V219	Calpain-3	CAPN3	S	Function unknown ;
A0A4X1SEW9	Alpha-1,4 glucan phosphorylase		G	Carbohydrate transport and metabolism ;
A0A5G2QQE9	Collagen type I alpha 1 chain	COL1A1	UW	Intracellular trafficking, secretion, and vesicular transport ; Extracellular structures ;
B1Q039	Alpha(B)-crystallin	CRYAB	O	Posttranslational modification, protein turnover, chaperones ;
A0A5G2QFC2	Malate dehydrogenase	MDH1	C	Energy production and conversion ;
M3TYQ8	Glycerol-3-phosphate dehydrogenase	GPD2	C	Energy production and conversion ;
Q9TSX9	Peroxiredoxin-6	PRDX6	V	Defense mechanisms ;
A0A0B8RZ32	Stress-induced phosphoprotein 1	STIP1	S	Function unknown ;
A0A4X1UZP1	2-phospho-D-glycerate hydro-lyase		G	Carbohydrate transport and metabolism ;
A0A4X1TYS6	Elongation factor 1-alpha	EEF1A1	J	Translation, ribosomal structure and biogenesis ;
A0A024BTL2	Phosphorylase kinase	PHKG1	T	Signal transduction mechanisms ;
A0A287B6J6	Heat shock 70 kDa protein 4	HSPA4	O	Posttranslational modification, protein turnover, chaperones ;
A0A480UES1	78 kDa glucose-regulated protein		O	Posttranslational modification, protein turnover, chaperones ;
A0A4X1V9D0	Heat shock 70 kDa protein 1-like	HSPA1L	O	Posttranslational modification, protein turnover, chaperones ;
P41367	Medium-chain specific acyl-CoA dehydrogenase, mitochondrial	ACADM	I	Lipid transport and metabolism ;
P00889	Citrate synthase, mitochondrial	CS	C	Energy production and conversion ;
A0A480LRK1	Ribonuclease inhibitor		K	Transcription ;
P80895	Protein-L-isoaspartate(D-aspartate) O-methyltransferase	PCMT1	O	Posttranslational modification, protein turnover, chaperones ;
A0A5G2QN66	Protein disulfide-isomerase	P4HB	O	Posttranslational modification, protein turnover, chaperones ;
Q0R678	Maillard deglycase	PARK7	R	General function prediction only ;
A0A4X1U3J0	Electron transfer flavoprotein-ubiquinone oxidoreductase	ETFDH	C	Energy production and conversion ;
A0A4X1TUL5	Junctophilin		S	Function unknown ;
A0A4X1W7V3	T-complex protein 1 subunit eta	CCT7	O	Posttranslational modification, protein turnover, chaperones ;
Q2TJA5	Aldo-keto reductase	akr	Q	Secondary metabolites biosynthesis, transport and catabolism ;
A0A5G2QNQ1	Myosin light chain kinase 2, skeletal/cardiac muscle	MYLK2	T	Signal transduction mechanisms ;
A0A4X1SG78	Lumican	LUM	K	Transcription ;
A0A287AE88	NADH:ubiquinone oxidoreductase subunit A9	NDUFA9	R	General function prediction only ;
Q8MJ17	Glyceraldehyde-3-phosphate dehydrogenase (Fragment)		G	Carbohydrate transport and metabolism ;
A0A480WYB0	Calcium-activated neutral proteinase 1 (Fragment)		O	Posttranslational modification, protein turnover, chaperones ;
A0A480YSS4	Isocitrate dehydrogenase [NAD] subunit, mitochondrial		CE	Energy production and conversion ; Amino acid transport and metabolism ;
A0A480YXA1	Filamin-B isoform 2		S	Function unknown ;
A0A480ZCU6	Sepiapterin reductase		R	General function prediction only ;
A0A5G2R6F6	Uncharacterized protein	GATD3A	Q	Secondary metabolites biosynthesis, transport and catabolism ;
P80031	Glutathione S-transferase P	GSTP1	O	Posttranslational modification, protein turnover, chaperones ;
F1S232	4-trimethylaminobutyraldehyde dehydrogenase	ALDH9A1	C	Energy production and conversion ;
A0A480VQH5	Pyruvate dehydrogenase E1 component subunit alpha		C	Energy production and conversion ;
F1RWK0	Junctophilin	JPH1	S	Function unknown ;
Q6UAQ9	Electron transfer flavoprotein subunit alpha, mitochondrial (Fragment)	ETFA	C	Energy production and conversion ;
A0A5G2Q8I9	Uncharacterized protein	A2M	R	General function prediction only ;
A0A286ZK64	Atypical kinase COQ8A, mitochondrial	COQ8A	HT	Coenzyme transport and metabolism ; Signal transduction mechanisms ;
F1RGY5	Nidogen 1	NID1	G	Carbohydrate transport and metabolism ;
A0A4X1UNV8	Obg-like ATPase 1	OLA1	J	Translation, ribosomal structure and biogenesis ;
A0A0B8RTB9	26S proteasome non-ATPase regulatory subunit 1	PSMD1	T	Signal transduction mechanisms ;
A0A480SH46	Nidogen-1		G	Carbohydrate transport and metabolism ;
A0A4X1TS76	Glutamyl-tRNA synthetase	EPRS1	J	Translation, ribosomal structure and biogenesis ;
A0A287BB72	Serine/threonine-protein phosphatase 2A 65 kDa regulatory subunit A alpha isoform	PPP2R1A	R	General function prediction only ;
A0A287B4P8	26S proteasome AAA-ATPase subunit RPT3	PSMC4	O	Posttranslational modification, protein turnover, chaperones ;
I7HD36	Sodium/potassium-transporting ATPase subunit alpha (Fragment)	atp1a1	P	Inorganic ion transport and metabolism ;
A0A4X1VBD0	Annexin	ANXA5	NW	Cell motility ; Extracellular structures ;
A0A286ZVQ0	Uncharacterized protein	ACOT4	T	Signal transduction mechanisms ;
A0A4X1T087	cAMP-dependent protein kinase type II-alpha regulatory subunit	PRKAR2A	T	Signal transduction mechanisms ;
A0A5G2QHR6	Uncharacterized protein	CCT6A	O	Posttranslational modification, protein turnover, chaperones ;
A0A287AJQ2	Phosphoglycerate mutase	PGAM1	G	Carbohydrate transport and metabolism ;
A0A4X1UED9	Uncharacterized protein		O	Posttranslational modification, protein turnover, chaperones ;
A0A4X1UT70	Hydroxyacyl-coenzyme A dehydrogenase, mitochondrial	HADH	I	Lipid transport and metabolism ;
A0A4X1UZT4	Uncharacterized protein		MU	Cell wall/membrane/envelope biogenesis ; Intracellular trafficking, secretion, and vesicular transport ;
A0A4X1TVC9	Bleomycin hydrolase		E	Amino acid transport and metabolism ;
A0A5G2RA17	Aldehyde dehydrogenase 6 family member A1	ALDH6A1	C	Energy production and conversion ;
A0A4X1V5A5	Calcium/calmodulin-dependent protein kinase		T	Signal transduction mechanisms ;
A0A480JHS0	Aldo-keto reductase family 1 member C3 isoform 1		Q	Secondary metabolites biosynthesis, transport and catabolism ;
A0A4X1UBG5	ATP-dependent RNA helicase DDX1	DDX1	L	Replication, recombination and repair ;
A0A4X1SLI2	Leukotriene A(4) hydrolase	LTA4H	E	Amino acid transport and metabolism ;
F1RQR4	EH domain containing 1	EHD1	L	Replication, recombination and repair ;
A0A481DMC0	CCT-theta		O	Posttranslational modification, protein turnover, chaperones ;
P53590	Succinate--CoA ligase [GDP-forming] subunit beta, mitochondrial (Fragment)	SUCLG2	C	Energy production and conversion ;
A0A287AHS0	Uncharacterized protein	CALM3	T	Signal transduction mechanisms ;
I3LTB8	C3-beta-c	C3	R	General function prediction only ;
A0A4X1W148	Dynactin subunit 1	DCTN1	D	Cell cycle control, cell division, chromosome partitioning ;
A0A0B8RTY5	Acyl-CoA dehydrogenase, C-2 to C-3 short chain	ACADS	I	Lipid transport and metabolism ;
A0A4X1W9D7	Uncharacterized protein	AIFM1	I	Lipid transport and metabolism ;
F1S0N2	ATP-citrate synthase	ACLY	C	Energy production and conversion ;
A0A5G2QVV0	CCT-epsilon	CCT5	O	Posttranslational modification, protein turnover, chaperones ;
A0A4X1SGJ1	Decorin		K	Transcription ;
I1SNT9	Ankyrin-repeat domain 2 protein	ANKRD2	T	Signal transduction mechanisms ;
A0A4X1W5I7	Multifunctional fusion protein	ALDH4A1	C	Energy production and conversion ;
A0A4X1UNI7	Cytochrome c domain-containing protein	LOC100525869	C	Energy production and conversion ;
P61292	Serine/threonine-protein phosphatase PP1-beta catalytic subunit	PPP1CB	T	Signal transduction mechanisms ;
A0A4X1V4W9	SCP2 domain-containing protein	HSDL2	IQR	Lipid transport and metabolism ; Secondary metabolites biosynthesis, transport and catabolism ; General function prediction only ;
A0A480PWJ1	Glycogenin-1 isoform 1		M	Cell wall/membrane/envelope biogenesis ;
A0A480XUQ9	Aspartate--tRNA ligase, cytoplasmic		J	Translation, ribosomal structure and biogenesis ;
A0A480PCQ6	Long-chain specific acyl-CoA dehydrogenase, mitochondrial		I	Lipid transport and metabolism ;
A0A4X1T2P8	Uncharacterized protein	SNTA1	J	Translation, ribosomal structure and biogenesis ;
E1CAJ5	Protein disulfide-isomerase	grp-58	O	Posttranslational modification, protein turnover, chaperones ;
A0A5G2R4W7	Succinate--CoA ligase [ADP/GDP-forming] subunit alpha, mitochondrial	SUCLG1	C	Energy production and conversion ;
A0A480HYZ5	Myosin-11		D	Cell cycle control, cell division, chromosome partitioning ;
A0A480VND1	NADH dehydrogenase [ubiquinone] 1 alpha subcomplex subunit 10, mitochondrial		F	Nucleotide transport and metabolism ;
G3CKJ2	Glyceraldehyde-3-phosphate dehydrogenase (Fragment)	GAPDH	G	Carbohydrate transport and metabolism ;
A0A4X1VP82	Guanidinoacetate N-methyltransferase	GAMT	R	General function prediction only ;
Q29551	Succinyl-CoA:3-ketoacid coenzyme A transferase 1, mitochondrial	OXCT1	I	Lipid transport and metabolism ;
A0A4X1UXH8	Protein NDRG2	NDRG2	HR	Coenzyme transport and metabolism ; General function prediction only ;
K7GP28	Hydroxysteroid 17-beta dehydrogenase 10	HSD17B10	IQR	Lipid transport and metabolism ; Secondary metabolites biosynthesis, transport and catabolism ; General function prediction only ;
A0A4X1VCL1	26S proteasome AAA-ATPase subunit RPT1	PSMC2	O	Posttranslational modification, protein turnover, chaperones ;
F1SIS9	NADH dehydrogenase [ubiquinone] 1 alpha subcomplex subunit 10, mitochondrial	NDUFA10	F	Nucleotide transport and metabolism ;
A0A480LMY7	Proteasome subunit beta		O	Posttranslational modification, protein turnover, chaperones ;
A0A287AMZ2	T-complex protein 1 subunit gamma	CCT3	O	Posttranslational modification, protein turnover, chaperones ;
Q6UAQ8	Electron transfer flavoprotein subunit beta	ETFB	C	Energy production and conversion ;
I3L9F5	Prenylcysteine oxidase 1	PCYOX1	H	Coenzyme transport and metabolism ;
A0A481ARR7	Aldehyde dehydrogenase (NAD(+))		C	Energy production and conversion ;
A0A286ZY95	Fibronectin	FN1	X	Mobilome: prophages, transposons;
F1RUV5	Pyruvate carboxylase	PC	C	Energy production and conversion ;
F2Z543	Prohibitin	PHB	O	Posttranslational modification, protein turnover, chaperones ;
Q9N0F1	Dihydrolipoyllysine-residue succinyltransferase component of 2-oxoglutarate dehydrogenase complex, mitochondrial	DLST	C	Energy production and conversion ;
A0A4X1TDF5	Pyruvate carboxylase		C	Energy production and conversion ;
A0A4X1U498	Heterogeneous nuclear ribonucleoproteins A2/B1	HNRNPA2B1	J	Translation, ribosomal structure and biogenesis ;
A0A4X1SXS6	Inosine-5-monophosphate dehydrogenase	IMPDH	T	Signal transduction mechanisms ;
A0A4X1W9B9	Uncharacterized protein	MYL6B	T	Signal transduction mechanisms ;
F1SGS9	Catalase	CAT	P	Inorganic ion transport and metabolism ;
F1SD45	cAMP-dependent protein kinase	PRKACA	M	Cell wall/membrane/envelope biogenesis ;
A0A4X1TYW8	Mimecan	OGN	K	Transcription ;
F6QAM9	Adenylosuccinate lyase	ADSL	F	Nucleotide transport and metabolism ;
A0A480Z3Y7	Tripeptidyl-peptidase 2		O	Posttranslational modification, protein turnover, chaperones ;
F2Z5D4	Uncharacterized protein	SYNCRIP	J	Translation, ribosomal structure and biogenesis ;
A0A4X1WBL9	T-complex protein 1 subunit delta	CCT4	O	Posttranslational modification, protein turnover, chaperones ;
A0A4X1VR45	NADH dehydrogenase [ubiquinone] flavoprotein 2, mitochondrial	NDUFV2	C	Energy production and conversion ;
Q95MZ3	Serine/threonine-protein phosphatase		T	Signal transduction mechanisms ;
F1STM4	Elongation factor 1-alpha	LOC100514912	J	Translation, ribosomal structure and biogenesis ;
A0A2C9F3A3	ATP synthase peripheral stalk subunit OSCP	ATP5PO	C	Energy production and conversion ;
A0A286ZM82	Calumenin	CALU	T	Signal transduction mechanisms ;
K7GM40	Apolipoprotein A-I	APOA1	L	Replication, recombination and repair ;
A0A480SDF6	Unconventional myosin-XVIIIa isoform d		D	Cell cycle control, cell division, chromosome partitioning ;
A0A5G2RAG0	N-acyl-L-amino-acid amidohydrolase	ACY1	E	Amino acid transport and metabolism ;
P80276	Aldo-keto reductase family 1 member B1	AKR1B1	Q	Secondary metabolites biosynthesis, transport and catabolism ;
I3LDC1	Succinate dehydrogenase [ubiquinone] iron-sulfur subunit, mitochondrial	SDHB	C	Energy production and conversion ;
A0A287BBR1	Alpha-dystroglycan	DAG1	S	Function unknown ;
Q1G1L1	Isocitrate dehydrogenase [NAD] subunit, mitochondrial	IDH3B	CE	Energy production and conversion ; Amino acid transport and metabolism ;
A0A4X1VJE3	Macro domain-containing protein	MACROD1	J	Translation, ribosomal structure and biogenesis ;
A0A4X1SZN8	Calcium/calmodulin-dependent protein kinase		T	Signal transduction mechanisms ;
A0A480VUT1	Carboxymethylenebutenolidase homolog		Q	Secondary metabolites biosynthesis, transport and catabolism ;
A0A4X1W352	Calumenin	CALU	T	Signal transduction mechanisms ;
A0A287AHM1	ATP synthase subunit gamma	ATP5F1C	C	Energy production and conversion ;
A0A286ZXF1	Cytochrome-b5 reductase	CYB5R1	C	Energy production and conversion ;
A0A4X1VY68	NADH-cytochrome b5 reductase	LOC100524254	C	Energy production and conversion ;
I3LR51	Peptidylprolyl isomerase	FKBP3	O	Posttranslational modification, protein turnover, chaperones ;
A0A4X1VQL9	Plasminogen	PLG	O	Posttranslational modification, protein turnover, chaperones ;
A0A4X1VCP8	UV excision repair protein RAD23	RAD23B	O	Posttranslational modification, protein turnover, chaperones ;
A0A481BS15	Carbonyl reductase NADPH 1 isoform 1		IQR	Lipid transport and metabolism ; Secondary metabolites biosynthesis, transport and catabolism ; General function prediction only ;
A0A287A8M1	Isocitrate dehydrogenase [NADP]	IDH1	C	Energy production and conversion ;
A0A5G2QPK4	GTP:AMP phosphotransferase AK3, mitochondrial	AK3	F	Nucleotide transport and metabolism ;
A0A287AVQ1	RNA helicase	DDX3X	L	Replication, recombination and repair ;
Q19PY3	RNA-splicing ligase RtcB homolog	RTCB	J	Translation, ribosomal structure and biogenesis ;
A0A481AT74	Transforming growth factor-beta-induced protein ig-h3		R	General function prediction only ;
A0A4X1UDE2	Uncharacterized protein	DECR1	IQR	Lipid transport and metabolism ; Secondary metabolites biosynthesis, transport and catabolism ; General function prediction only ;
I3VKE6	Ceruloplasmin		DPM	Cell cycle control, cell division, chromosome partitioning ; Inorganic ion transport and metabolism ; Cell wall/membrane/envelope biogenesis ;
F1S9T0	DnaJ heat shock protein family (Hsp40) member B4	DNAJB4	O	Posttranslational modification, protein turnover, chaperones ;
A0A481AK13	Complex I-49kD		C	Energy production and conversion ;
A0A4X1VSA0	Complex I-30kD	NDUFS3	C	Energy production and conversion ;
Q27HS3	Vascular smooth muscle alpha-actin (Fragment)		Z	Cytoskeleton ;
Q5PYH3	GTP-binding protein SAR1b	SAR1B	R	General function prediction only ;
A0A4X1T2B5	Serine/threonine-protein phosphatase		T	Signal transduction mechanisms ;
A0A4X1UPE2	J domain-containing protein		O	Posttranslational modification, protein turnover, chaperones ;
A0A4X1V1B8	Malic enzyme	ME1	C	Energy production and conversion ;
A0A4X1WCH1	Uncharacterized protein	CAAP1	R	General function prediction only ;
F1S4P6	Eukaryotic translation initiation factor 3 subunit A	EIF3A	J	Translation, ribosomal structure and biogenesis ;
A0A287AKY1	cAMP-dependent protein kinase type I-alpha regulatory subunit	PRKAR1A	T	Signal transduction mechanisms ;
A0A480YQL4	Superoxide dismutase (Fragment)		P	Inorganic ion transport and metabolism ;
P63246	Receptor of activated protein C kinase 1	RACK1	R	General function prediction only ;
A0A286ZT52	AAA domain-containing protein	PSMC3	O	Posttranslational modification, protein turnover, chaperones ;
A0A5G2R2Y1	Proteasome subunit alpha type	PSMA3	O	Posttranslational modification, protein turnover, chaperones ;
Q8SPS7	Haptoglobin	HP	O	Posttranslational modification, protein turnover, chaperones ;
P50447	Alpha-1-antitrypsin	SERPINA1	O	Posttranslational modification, protein turnover, chaperones ;
A0A5G2RJ53	Collagen type IV alpha 2 chain	COL4A2	UW	Intracellular trafficking, secretion, and vesicular transport ; Extracellular structures ;
A0A4X1TXL0	Amine oxidase		Q	Secondary metabolites biosynthesis, transport and catabolism ;
F1S3R5	HBS1-like protein	HBS1L	J	Translation, ribosomal structure and biogenesis ;
C1L369	Parvalbumin	pvalb1	T	Signal transduction mechanisms ;
A0A5G2R8S6	Butyryl-CoA dehydrogenase	IVD	I	Lipid transport and metabolism ;
A0A4X1TQI1	Dual specificity protein phosphatase	DUSP3	T	Signal transduction mechanisms ;
F1RR89	Arginine--tRNA ligase, cytoplasmic	RARS1	J	Translation, ribosomal structure and biogenesis ;
F1S6B4	Prolargin	PRELP	K	Transcription ;
A0A480TRX8	3-hydroxyisobutyrate dehydrogenase, mitochondrial		I	Lipid transport and metabolism ;
A0A480SC31	26S proteasome regulatory subunit 8 isoform 1		O	Posttranslational modification, protein turnover, chaperones ;
A0A287A8V1	RNA helicase	EIF4A1	L	Replication, recombination and repair ;
Q7M3B0	Actin beta (Fragments)		Z	Cytoskeleton ;
Q6XGY2	2,4-dienoyl-CoA reductase (Fragment)	DECR	IQR	Lipid transport and metabolism ; Secondary metabolites biosynthesis, transport and catabolism ; General function prediction only ;
Q9GJT2	S-formylglutathione hydrolase	ESD	V	Defense mechanisms ;
A0A4X1TAV3	Calcium/calmodulin-dependent protein kinase	CAMK2A	T	Signal transduction mechanisms ;
Q19AZ5	Antithrombin-III		O	Posttranslational modification, protein turnover, chaperones ;
A0A4X1T2N5	Isocitrate dehydrogenase [NAD] subunit, mitochondrial		CE	Energy production and conversion ; Amino acid transport and metabolism ;
A0A5K1UZZ4	Annexin	ANXA11	NW	Cell motility ; Extracellular structures ;
A0A4X1TWD8	Cytochrome b-c1 complex subunit Rieske, mitochondrial	LOC100522678	C	Energy production and conversion ;
A0A287B583	Annexin	ANXA4	NW	Cell motility ; Extracellular structures ;
A0A5G2Q8W0	EMAP like 1	EML1	R	General function prediction only ;
Q29092	Endoplasmin	HSP90B1	O	Posttranslational modification, protein turnover, chaperones ;
F1S564	RNA 3-terminal phosphate cyclase	RTCA	A	RNA processing and modification ;
I3LQN4	Prohibitin	PHB2	O	Posttranslational modification, protein turnover, chaperones ;
A0A4X1U4D4	Eukaryotic translation initiation factor 2 subunit 1	EIF2S1	J	Translation, ribosomal structure and biogenesis ;
F1RNL4	Serine/threonine-protein phosphatase	PPP1CC	T	Signal transduction mechanisms ;
A0A287BH49	Chloride intracellular channel protein	CLIC5	O	Posttranslational modification, protein turnover, chaperones ;
A0A4X1W7W4	Uncharacterized protein	NID2	G	Carbohydrate transport and metabolism ;
A0A287BDT8	Phosphoglycolate phosphatase	PGP	F	Nucleotide transport and metabolism ;
A0A4X1TAA0	Proteasome subunit alpha type	PSMA6	O	Posttranslational modification, protein turnover, chaperones ;
A0A4X1U197	Uncharacterized protein	ADPRHL1	O	Posttranslational modification, protein turnover, chaperones ;
A0A5G2R5E5	Trans-1,2-dihydrobenzene-1,2-diol dehydrogenase	DHDH	R	General function prediction only ;
A0A287A481	Plasminogen	PLG	O	Posttranslational modification, protein turnover, chaperones ;
F1SSH3	Calcium/calmodulin-dependent protein kinase	CAMK2B	M	Cell wall/membrane/envelope biogenesis ;
A0A480VSQ7	Enoyl-CoA delta isomerase 1, mitochondrial isoform 1		I	Lipid transport and metabolism ;
I3LJ87	40S ribosomal protein S2	RPS2	J	Translation, ribosomal structure and biogenesis ;
A0A480JRE1	Enoyl-CoA hydratase, mitochondrial		I	Lipid transport and metabolism ;
A0A4X1W7V1	AAA domain-containing protein	PSMC6	O	Posttranslational modification, protein turnover, chaperones ;
A0A4X1VQX6	GMP reductase	GMPR	F	Nucleotide transport and metabolism ;
A0A4X1VHS3	Uncharacterized protein	ABCE1	J	Translation, ribosomal structure and biogenesis ;
A0A4X1UJ47	Pyridoxal 5-phosphate synthase	PNPO	H	Coenzyme transport and metabolism ;
A0A287BNZ5	Mannose-6-phosphate isomerase	MPI	G	Carbohydrate transport and metabolism ;
A0A4X1SR46	Dihydrolipoamide acetyltransferase component of pyruvate dehydrogenase complex		C	Energy production and conversion ;
A0A480MDM0	Dihydrolipoamide acetyltransferase component of pyruvate dehydrogenase complex		C	Energy production and conversion ;
A0A287BQ02	Polyadenylate-binding protein	PABPC4	J	Translation, ribosomal structure and biogenesis ;
A0A480YLE4	Serine-threonine kinase receptor-associated protein	STRAP	T	Signal transduction mechanisms ;
A0A480J4T8	Cytoplasmic dynein 1 intermediate chain 2		T	Signal transduction mechanisms ;
A0A480P2S5	Antithrombin-III		O	Posttranslational modification, protein turnover, chaperones ;
A0A4X1THU2	NADH dehydrogenase [ubiquinone] iron-sulfur protein 6, mitochondrial	NDUFS6	S	Function unknown ;
A0A4X1U3N9	Ribosomal_L18_c domain-containing protein		J	Translation, ribosomal structure and biogenesis ;
A0A4X1WDC9	40S ribosomal protein S27a	RPS27A	O	Posttranslational modification, protein turnover, chaperones ;
P04178	Superoxide dismutase [Cu-Zn]	SOD1	P	Inorganic ion transport and metabolism ;
F2Z5L7	Proteasome subunit alpha type	PSMA1	O	Posttranslational modification, protein turnover, chaperones ;
K7GQF6	Aminopeptidase like 1	NPEPL1	E	Amino acid transport and metabolism ;
A0A4X1SRH7	Lactoylglutathione lyase		Q	Secondary metabolites biosynthesis, transport and catabolism ;
A0A287B283	LanC like 1	LANCL1	V	Defense mechanisms ;
A0A5G2R7L5	Geranylgeranyl transferase type-2 subunit alpha	RABGGTA	K	Transcription ;
A0A481DN55	Phosphoacetylglucosamine mutase		G	Carbohydrate transport and metabolism ;
A0A4X1U043	Fibrillar collagen NC1 domain-containing protein	COL1A2	UW	Intracellular trafficking, secretion, and vesicular transport ; Extracellular structures ;
A0A4X1UFJ9	Glycerol-3-phosphate dehydrogenase [NAD(+)]	GPD1L	C	Energy production and conversion ;
A0A4X1WA21	Thioredoxin domain-containing protein		V	Defense mechanisms ;
A0A4X1SPS1	NAD(P)-bd_dom domain-containing protein	BLVRB	R	General function prediction only ;
A0A481D0P1	Nucleoside diphosphate kinase (Fragment)		F	Nucleotide transport and metabolism ;
F1SQP4	NADH dehydrogenase [ubiquinone] 1 alpha subcomplex subunit 12	NDUFA12	C	Energy production and conversion ;
A1BPP7	Beta actin (Fragment)	ACTB	Z	Cytoskeleton ;
A0A4X1TRT9	Mannose-6-phosphate isomerase		G	Carbohydrate transport and metabolism ;
A0A4X1TPI3	Uncharacterized protein	COL15A1	UW	Intracellular trafficking, secretion, and vesicular transport ; Extracellular structures ;
F1SRB9	STI1 domain-containing protein	ST13	R	General function prediction only ;
F1SQ01	Peroxiredoxin-4	PRDX4	V	Defense mechanisms ;
A0A4X1TY74	Glyoxalase domain-containing protein 4		Q	Secondary metabolites biosynthesis, transport and catabolism ;
A0A4X1TK38	BTB domain-containing protein		M	Cell wall/membrane/envelope biogenesis ;
K7GRK7	Uncharacterized protein	TNXB	M	Cell wall/membrane/envelope biogenesis ;
A0A480U2E1	Collagen-binding protein (Fragment)		O	Posttranslational modification, protein turnover, chaperones ;
A0A5G2RDX3	UBC core domain-containing protein	UBE2L3	O	Posttranslational modification, protein turnover, chaperones ;
P62895	Cytochrome c	CYCS	C	Energy production and conversion ;
A0A4X1SH92	SERPIN domain-containing protein		O	Posttranslational modification, protein turnover, chaperones ;
A0A287A7Q7	Eukaryotic translation initiation factor 5	EIF5	J	Translation, ribosomal structure and biogenesis ;
Q29214	60S acidic ribosomal protein P0	RPLP0	J	Translation, ribosomal structure and biogenesis ;
A0A4X1UWI9	CN hydrolase domain-containing protein	NIT2	R	General function prediction only ;
F2Z5J1	26S protease regulatory subunit 4	PSMC1	O	Posttranslational modification, protein turnover, chaperones ;
P62936	Peptidyl-prolyl cis-trans isomerase A	PPIA	O	Posttranslational modification, protein turnover, chaperones ;
A0A4X1VW06	CCT-alpha		O	Posttranslational modification, protein turnover, chaperones ;
A0A4X1UR72	Uncharacterized protein	PPP1R16A	E	Amino acid transport and metabolism ;
A0A480SCD0	Proteasome subunit alpha type		O	Posttranslational modification, protein turnover, chaperones ;
I3LC00	RNA helicase	DDX19B	L	Replication, recombination and repair ;
A0A4X1TA51	Uncharacterized protein	CUTA	P	Inorganic ion transport and metabolism ;
A0A287BQ72	Transaldolase	TALDO1	G	Carbohydrate transport and metabolism ;
A0A4X1SG20	SERPIN domain-containing protein		O	Posttranslational modification, protein turnover, chaperones ;
A0A4X1W994	Uncharacterized protein	RAB5B	R	General function prediction only ;
A0A5G2R7C9	Diaphanous related formin 1	DIAPH1	D	Cell cycle control, cell division, chromosome partitioning ;
A0A4X1TI48	Nucleolin	NCL	J	Translation, ribosomal structure and biogenesis ;
A0A286ZUV8	Eukaryotic translation initiation factor 5A	EIF5A	J	Translation, ribosomal structure and biogenesis ;
F2Z5G5	Actin related protein 1A	ACTR1A	Z	Cytoskeleton ;
F1SPS7	Acyl-peptide hydrolase	APEH	E	Amino acid transport and metabolism ;
A0A480MW82	Laminin subunit alpha-5		S	Function unknown ;
A0A4X1W0Y8	Proteasome subunit beta	PSMB4	O	Posttranslational modification, protein turnover, chaperones ;
A0A4X1V3T5	Proteasome subunit beta	PSMB5	O	Posttranslational modification, protein turnover, chaperones ;
Q29387	Elongation factor 1-gamma (Fragment)	EEF1G	O	Posttranslational modification, protein turnover, chaperones ;
A0A481CYL0	Citrate hydro-lyase		C	Energy production and conversion ;
A0A5G2R9R8	Malectin domain-containing protein	CABP1	G	Carbohydrate transport and metabolism ;
I3L7T4	Lon protease homolog, mitochondrial	LONP1	O	Posttranslational modification, protein turnover, chaperones ;
A0A4X1UNJ7	Uncharacterized protein	SCRN3	E	Amino acid transport and metabolism ;
F1RP05	DnaJ heat shock protein family (Hsp40) member A2	DNAJA2	O	Posttranslational modification, protein turnover, chaperones ;
F1SED0	Acyl-CoA dehydrogenase short/branched chain	ACADSB	I	Lipid transport and metabolism ;
A0A5G2Q9Z0	Inositol-1-monophosphatase	IMPA1	G	Carbohydrate transport and metabolism ;
A0A480HNH3	Glutathione-dependent dehydroascorbate reductase		O	Posttranslational modification, protein turnover, chaperones ;
A0A287BP50	Thioredoxin like 1	TXNL1	O	Posttranslational modification, protein turnover, chaperones ;
A8U4R4	Transketolase	tkt	G	Carbohydrate transport and metabolism ;
A0A5G2QTT3	Inorganic diphosphatase	PPA1	CP	Energy production and conversion ; Inorganic ion transport and metabolism ;
A0A480IKJ2	Flotillin		S	Function unknown ;
A0A286ZKE7	Dehydrogenase/reductase 7C	DHRS7C	R	General function prediction only ;
A0A4X1U9N0	Platelet-activating factor acetylhydrolase IB subunit alpha	PAFAH1B1	R	General function prediction only ;
A0A480VUK4	Laminin subunit alpha-5		S	Function unknown ;
A0A5G2R293	60S ribosomal protein L7a	RPL7A	J	Translation, ribosomal structure and biogenesis ;
A0A4X1UDV0	EF-hand domain-containing protein	MYL10	T	Signal transduction mechanisms ;
A0A4X1TEC7	Glutathione S-transferase		O	Posttranslational modification, protein turnover, chaperones ;
A0A481ATB2	Alpha-1-antitrypsin		O	Posttranslational modification, protein turnover, chaperones ;
Q863I2	Serine/threonine-protein kinase OSR1	OXSR1	T	Signal transduction mechanisms ;
A0A5G2QES7	S-(hydroxymethyl)glutathione dehydrogenase	ADH5	R	General function prediction only ;
A0A5G2R332	FAA_hydrolase domain-containing protein	LOC100522130	Q	Secondary metabolites biosynthesis, transport and catabolism ;
A0A4X1UTR6	Protein kinase domain-containing protein	MAP3K20	T	Signal transduction mechanisms ;
Q0Z8U2	40S ribosomal protein S3	RPS3	J	Translation, ribosomal structure and biogenesis ;
F1SDJ8	Glutaredoxin 3	GLRX3	O	Posttranslational modification, protein turnover, chaperones ;
A0A480PFL9	Alcohol dehydrogenase [NADP(+)]		Q	Secondary metabolites biosynthesis, transport and catabolism ;
A0A286ZPE3	Helix-destabilizing protein	HNRNPA1	J	Translation, ribosomal structure and biogenesis ;
A0A4X1TWD6	PPIase cyclophilin-type domain-containing protein	PPID	O	Posttranslational modification, protein turnover, chaperones ;
A0A4X1V343	CSD domain-containing protein	YBX3	K	Transcription ;
Q06AU7	Ras-related protein Rab-1B	RAB1B	R	General function prediction only ;
A0A287B5T6	Peptidylprolyl isomerase	FKBP11	R	General function prediction only ;
F1RV28	Mitogen-activated protein kinase kinase 6	MAP2K6	T	Signal transduction mechanisms ;
A0A4X1URU2	Catechol O-methyltransferase	COMT	R	General function prediction only ;
A0A4X1TQT9	Uncharacterized protein	LOC100622246	IQR	Lipid transport and metabolism ; Secondary metabolites biosynthesis, transport and catabolism ; General function prediction only ;
A0A480PNJ5	Ubiquinone biosynthesis protein		H	Coenzyme transport and metabolism ;
A0A5G2R4T0	SAMM50 sorting and assembly machinery component	SAMM50	M	Cell wall/membrane/envelope biogenesis ;
A0A0B8RZA9	Proliferation-associated 2G4, 38kDa	PA2G4	J	Translation, ribosomal structure and biogenesis ;
G9F6X9	Dihydropyrimidinase-related protein 2		F	Nucleotide transport and metabolism ;
F1SUE4	Asporin	ASPN	K	Transcription ;
A0A4X1UUM4	Uncharacterized protein	TOMM70	R	General function prediction only ;
A0A4X1T2G4	Aha1_N domain-containing protein	AHSA1	S	Function unknown ;
A0A4X1ULA3	HIT domain-containing protein		FGR	Nucleotide transport and metabolism ; Carbohydrate transport and metabolism ; General function prediction only ;
A0A4X1SGU6	SERPIN domain-containing protein	LOC100156325	O	Posttranslational modification, protein turnover, chaperones ;
A0A4X1VID8	ATP-binding cassette sub-family F member 1	ABCF1	R	General function prediction only ;
A0A4X1SLV1	Acyl-CoA-binding protein	DBI	I	Lipid transport and metabolism ;
A0A480TTR6	Sugar phosphate phosphatase		S	Function unknown ;
F1SAD9	Protein disulfide-isomerase	PDIA4	O	Posttranslational modification, protein turnover, chaperones ;
A0A480YDI5	Geranylgeranyl transferase type-2 subunit alpha		K	Transcription ;
A0A4X1U215	ATP-dependent (S)-NAD(P)H-hydrate dehydratase	CARKD	F	Nucleotide transport and metabolism ;
A0A480YSA5	6-phosphogluconate dehydrogenase, decarboxylating		G	Carbohydrate transport and metabolism ;
A0A4X1UA41	Aspartyl aminopeptidase		E	Amino acid transport and metabolism ;
A0A4X1VSY0	Uncharacterized protein	LOC733637	T	Signal transduction mechanisms ;
A0A4X1U700	60S ribosomal protein L12	RPL12	J	Translation, ribosomal structure and biogenesis ;
A0A480SME4	40S ribosomal protein SA	RPSA	J	Translation, ribosomal structure and biogenesis ;
A0A481BAI7	AFG3-like protein 2		O	Posttranslational modification, protein turnover, chaperones ;
A0A4X1TLU8	Glyceraldehyde-3-phosphate dehydrogenase		G	Carbohydrate transport and metabolism ;
A0A480QPE7	40S ribosomal protein S12		J	Translation, ribosomal structure and biogenesis ;
A0A287BB12	Methylcrotonoyl-CoA carboxylase 1	MCCC1	I	Lipid transport and metabolism ;
I3LUM8	Phenylalanyl-tRNA synthetase beta subunit	FARSB	J	Translation, ribosomal structure and biogenesis ;
A0A4X1TEY5	Glutathione S-transferase		O	Posttranslational modification, protein turnover, chaperones ;
A0A4X1W1U6	40S ribosomal protein S4	RPS4X	J	Translation, ribosomal structure and biogenesis ;
A0A287BSQ5	Cysteine-S-conjugate beta-lyase 2	KYAT3	E	Amino acid transport and metabolism ;
A0A480WB53	Laminin subunit alpha-4 isoform 2		NT	Cell motility ; Signal transduction mechanisms ;
A0A5G2RDF7	Uncharacterized protein	PPP3R1	T	Signal transduction mechanisms ;
A0A5G2QEW3	Non-specific serine/threonine protein kinase	RPS6KA3	D	Cell cycle control, cell division, chromosome partitioning ;
A0A4X1V7F3	Uncharacterized protein		R	General function prediction only ;
A0A4X1UXP5	Proteasome subunit alpha type		O	Posttranslational modification, protein turnover, chaperones ;
A0A4X1U030	ATPase ASNA1	ASNA1	P	Inorganic ion transport and metabolism ;
A0A4X1VNZ3	Uncharacterized protein	RAB11B	R	General function prediction only ;
A0A4X1V8M7	Protein kinase domain-containing protein	MAP2K3	T	Signal transduction mechanisms ;
A0A5G2QL81	Proteasome subunit alpha type	PSMA4	O	Posttranslational modification, protein turnover, chaperones ;
A0A286ZZM8	Dehydrogenase/reductase 7B	DHRS7B	C	Energy production and conversion ;
A0A5G2QYD6	Histidine rich glycoprotein	HRG	J	Translation, ribosomal structure and biogenesis ;
F1SRC8	C-type lectin domain family 3 member B	CLEC3B	Q	Secondary metabolites biosynthesis, transport and catabolism ;
A0A4X1UQV2	Uncharacterized protein	PGM2L1	G	Carbohydrate transport and metabolism ;
F1SCC7	SERPIN domain-containing protein	LOC396684	O	Posttranslational modification, protein turnover, chaperones ;
F1RT87	RAB2A, member RAS oncogene family	RAB2A	R	General function prediction only ;
A0A287AJ76	Peroxiredoxin-2	PRDX2	V	Defense mechanisms ;
Q9G1G3	Cytochrome c oxidase subunit 2	COII	C	Energy production and conversion ;
A0A4X1TUT8	Uncharacterized protein	PDCD5	R	General function prediction only ;
A0A4X1T0H0	Ribosomal protein	RPL10A	J	Translation, ribosomal structure and biogenesis ;
P05383	cAMP-dependent protein kinase catalytic subunit beta	PRKACB	R	General function prediction only ;
A0A4X1VUZ7	Glutathione peroxidase	GPX4	VI	Defense mechanisms ; Lipid transport and metabolism ;
A0A4X1VHE8	Glutamate dehydrogenase (NAD(P)(+))	GLUD1	E	Amino acid transport and metabolism ;
A0A5G2QIE9	Transthyretin	TTR	F	Nucleotide transport and metabolism ;
A0A287BJI6	Seryl-tRNA synthetase	SARS1	J	Translation, ribosomal structure and biogenesis ;
A0A4X1W190	CSD domain-containing protein	YBX1	K	Transcription ;
P82460	Thioredoxin	TXN	O	Posttranslational modification, protein turnover, chaperones ;
F1RG31	Hydroxyacylglutathione hydrolase	HAGH	R	General function prediction only ;
F1SMZ6	10 kDa heat shock protein, mitochondrial	HSPE1	O	Posttranslational modification, protein turnover, chaperones ;
F1RL81	Branched-chain-amino-acid transaminase	BCAT2	EH	Amino acid transport and metabolism ; Coenzyme transport and metabolism ;
A0A4X1VA62	10 kDa heat shock protein, mitochondrial		O	Posttranslational modification, protein turnover, chaperones ;
I3LNH3	Neutral alpha-glucosidase AB	GANAB	G	Carbohydrate transport and metabolism ;
A0A480NEA8	Alanine--tRNA ligase	AARS	J	Translation, ribosomal structure and biogenesis ;
Q9GMA6	Alpha-1-antichymotrypsin 2	SERPINA3-2	O	Posttranslational modification, protein turnover, chaperones ;
A0A287A7Q3	G protein subunit beta 1	GNB1	R	General function prediction only ;
A0A4X1WCX5	5-AMP-activated protein kinase subunit gamma-1	PRKAG1	T	Signal transduction mechanisms ;
F6Q2A5	Quinone oxidoreductase	CRYZ	CR	Energy production and conversion ; General function prediction only ;
A0A480VYS5	Dehydrogenase/reductase SDR family member 4 isoform 1		IQR	Lipid transport and metabolism ; Secondary metabolites biosynthesis, transport and catabolism ; General function prediction only ;
A0A4X1SZA6	Uncharacterized protein		C	Energy production and conversion ;
A0A287A4H9	Ribosomal protein L3 like	RPL3L	J	Translation, ribosomal structure and biogenesis ;
M3V815	Heterogeneous nuclear ribonucleoprotein R	HNRNPR	J	Translation, ribosomal structure and biogenesis ;
A0A4X1ST20	Uncharacterized protein	RHOA	R	General function prediction only ;
A0A286ZN24	Inter-alpha-trypsin inhibitor heavy chain H4	ITIH4	R	General function prediction only ;
P67776	Serine/threonine-protein phosphatase 2A catalytic subunit alpha isoform	PPP2CA	T	Signal transduction mechanisms ;
A0A5G2QE37	Phosphoglucomutase 5	PGM5	G	Carbohydrate transport and metabolism ;
F1S418	Peroxiredoxin 3	PRDX3	V	Defense mechanisms ;
A0A5G2QV35	Pribosyltran_N domain-containing protein	PRPS1	FE	Nucleotide transport and metabolism ; Amino acid transport and metabolism ;
F1RWZ4	Enoyl-CoA delta isomerase 2	ECI2	I	Lipid transport and metabolism ;
A0A4X1SRT1	Leukocyte elastase inhibitor	SERPINB1	O	Posttranslational modification, protein turnover, chaperones ;
A0A287BHE7	40S ribosomal protein S14		J	Translation, ribosomal structure and biogenesis ;
A0A4X1SKI6	ACB domain-containing protein		I	Lipid transport and metabolism ;
Q6Q2K6	Adiponectin (Fragment)		MU	Cell wall/membrane/envelope biogenesis ; Intracellular trafficking, secretion, and vesicular transport ;
A0A4X1WBA6	Uncharacterized protein	PFDN5	O	Posttranslational modification, protein turnover, chaperones ;
A0A4X1W1R1	Serine/threonine-protein phosphatase	LOC100513542	T	Signal transduction mechanisms ;
I3LJY8	Hydroxysteroid 17-beta dehydrogenase 12	HSD17B12	R	General function prediction only ;
A0A481D4T2	Guanine nucleotide-binding protein G(I)/G(S)/G(T) subunit beta-2		R	General function prediction only ;
A0A287AMP7	G1 to S phase transition 1	GSPT1	J	Translation, ribosomal structure and biogenesis ;
A0A481BBI8	Acid sphingomyelinase-like phosphodiesterase		T	Signal transduction mechanisms ;
A0A480XDR9	Biglycan (Fragment)		K	Transcription ;
A0A4X1VCF5	Uncharacterized protein	GRHPR	CHR	Energy production and conversion ; Coenzyme transport and metabolism ; General function prediction only ;
A0A287A026	Protein arginine N-methyltransferase 5	PRMT5	R	General function prediction only ;
I3LQ17	Uncharacterized protein	PZP	R	General function prediction only ;
A0A480W0D4	Heterogeneous nuclear ribonucleoprotein A3 isoform a		J	Translation, ribosomal structure and biogenesis ;
F1S5K0	PPM-type phosphatase domain-containing protein	PPM1B	T	Signal transduction mechanisms ;
A0A4X1TS12	Flotillin	FLOT2	S	Function unknown ;
F1SCC9	SERPIN domain-containing protein	LOC106504545	O	Posttranslational modification, protein turnover, chaperones ;
A0A5G2R7S2	Endoplasmic reticulum protein 44	ERP44	O	Posttranslational modification, protein turnover, chaperones ;
A0A5G2RGI4	UBC core domain-containing protein	UBE2N	O	Posttranslational modification, protein turnover, chaperones ;
A0A480KE17	Eukaryotic translation initiation factor 2 subunit 2 isoform 1		J	Translation, ribosomal structure and biogenesis ;
A0A4X1TD50	Uncharacterized protein	LRRC20	K	Transcription ;
A0A4X1VTD3	Serine/threonine-protein phosphatase	PPP2CB	T	Signal transduction mechanisms ;
A0A5G2QF74	Cadherin-13	CDH13	U	Intracellular trafficking, secretion, and vesicular transport ;
A0A480TWI0	40S ribosomal protein S5 (Fragment)		J	Translation, ribosomal structure and biogenesis ;
P29269	Myosin regulatory light polypeptide 9	MYL9	T	Signal transduction mechanisms ;
P81693	Low molecular weight phosphotyrosine protein phosphatase	ACP1	T	Signal transduction mechanisms ;
A0A4X1T7K0	Propionate--CoA ligase	ACSS2	I	Lipid transport and metabolism ;
Q8MJ30	Dihydropteridine reductase	QDPR	IQR	Lipid transport and metabolism ; Secondary metabolites biosynthesis, transport and catabolism ; General function prediction only ;
A0A480VPD4	Alpha-1-antichymotrypsin		O	Posttranslational modification, protein turnover, chaperones ;
A0A286ZJU5	Malignant T-cell-amplified sequence	LOC100738684	J	Translation, ribosomal structure and biogenesis ;
A0A287B4J2	Adenosylhomocysteinase	AHCY	H	Coenzyme transport and metabolism ;
A0A4X1TW99	Major vault protein	MVP	S	Function unknown ;
A0A5G2QZY6	GTP-binding nuclear protein Ran	RAN	R	General function prediction only ;
A0A287A5V9	RNA helicase	DDX6	L	Replication, recombination and repair ;
A0A5G2QNB5	Adenylate kinase 2, mitochondrial	AK2	F	Nucleotide transport and metabolism ;
F2Z567	60S ribosomal protein L8	RPL8	J	Translation, ribosomal structure and biogenesis ;
A0A4X1TUJ6	Uncharacterized protein		Z	Cytoskeleton ;
A0A4X1T5Y1	Diadenosine tetraphosphate synthetase	GARS1	J	Translation, ribosomal structure and biogenesis ;
A0A5G2R2A7	60S ribosomal protein L4	RPL4	J	Translation, ribosomal structure and biogenesis ;
F2Z5U4	Ras-related protein Rab-1A	RAB1A	R	General function prediction only ;
A0A287BDC0	Complex I-23kD	NDUFS8	C	Energy production and conversion ;
A0A4X1TAH5	Uncharacterized protein	RAP1A	R	General function prediction only ;
I3LAB6	Proteasome subunit alpha type	PSMA2	O	Posttranslational modification, protein turnover, chaperones ;
A0A287B3D7	Core histone macro-H2A	MACROH2A1	J	Translation, ribosomal structure and biogenesis ;
A0A4X1SK65	40S ribosomal protein S3a	RPS3A	J	Translation, ribosomal structure and biogenesis ;
Q007T2	Cell division control protein 42 homolog	CDC42	R	General function prediction only ;
B5APU4	Actin-like protein 3		Z	Cytoskeleton ;
I3L5P4	Threonine synthase-like 2	THNSL2	E	Amino acid transport and metabolism ;
A0A4X1UXS0	Alcohol dehydrogenase iron-containing protein 1	ADHFE1	C	Energy production and conversion ;
A0A4X1UMF6	Low molecular weight cytosolic acid phosphatase	ACP1	T	Signal transduction mechanisms ;
A0A4X1TSZ3	Uncharacterized protein	RAB10	R	General function prediction only ;
Q864B5	PDJA1 chaperone		O	Posttranslational modification, protein turnover, chaperones ;
I3LEF8	Hydroxysteroid 17-beta dehydrogenase 4	HSD17B4	IQR	Lipid transport and metabolism ; Secondary metabolites biosynthesis, transport and catabolism ; General function prediction only ;
A0A480PP98	1,4-alpha-glucan branching enzyme	GBE1	G	Carbohydrate transport and metabolism ;
A0A480V3Z2	Gamma-soluble NSF attachment protein	NAPG	S	Function unknown ;
A0A4X1V2V7	Delta-aminolevulinic acid dehydratase		H	Coenzyme transport and metabolism ;
Q56P20	ADP-ribosylation factor 4	ARF4	R	General function prediction only ;
A0A5G2QN18	SGT1 homolog, MIS12 kinetochore complex assembly cochaperone	SUGT1	R	General function prediction only ;
A0A286ZLI8	Uncharacterized protein	DDX17	L	Replication, recombination and repair ;
I3L804	Tyrosine--tRNA ligase	YARS1	J	Translation, ribosomal structure and biogenesis ;
A0A4X1VEN8	Oxoglutarate dehydrogenase (succinyl-transferring)		C	Energy production and conversion ;
A0A4X1SSQ4	Fibrinogen alpha chain		S	Function unknown ;
A0A480NH74	Mitogen-activated protein kinase		T	Signal transduction mechanisms ;
A0A287A8T0	Ribosomal protein L7	RPL7	J	Translation, ribosomal structure and biogenesis ;
A0A480VQ30	Succinate-semialdehyde dehydrogenase (Fragment)		C	Energy production and conversion ;
A0A2C9F392	Propionyl-CoA carboxylase beta chain, mitochondrial	PCCB	I	Lipid transport and metabolism ;
A0A287BRL7	Propionyl-CoA carboxylase alpha chain, mitochondrial	PCCA	I	Lipid transport and metabolism ;
A0A287BPT5	Sulfurtransferase	TST	P	Inorganic ion transport and metabolism ;
A0A287A6K7	Adipocyte plasma membrane-associated protein	APMAP	G	Carbohydrate transport and metabolism ;
F2Z505	Eukaryotic peptide chain release factor subunit 1	ETF1	J	Translation, ribosomal structure and biogenesis ;
A0A287BQ93	Mitogen-activated protein kinase	MAPK12	T	Signal transduction mechanisms ;
A0A480ZCA0	Protein disulfide-isomerase A6		O	Posttranslational modification, protein turnover, chaperones ;
F1S8J6	RAB2B, member RAS oncogene family	RAB2B	R	General function prediction only ;
A0A287B386	60S ribosomal protein L17	RPL17-C18orf32	J	Translation, ribosomal structure and biogenesis ;
A0A287B6M0	Carbonic anhydrase	CA2	P	Inorganic ion transport and metabolism ;
A0A480Q0Y5	59 kDa serine/threonine-protein kinase	ILK	T	Signal transduction mechanisms ;
A0A480JX12	Integrin beta		R	General function prediction only ;
A0A480N385	Haloacid dehalogenase-like hydrolase domain-containing protein 2 isoform X2		F	Nucleotide transport and metabolism ;
P62831	60S ribosomal protein L23	RPL23	J	Translation, ribosomal structure and biogenesis ;
A0A5G2QM19	Peptidase D	PEPD	E	Amino acid transport and metabolism ;
Q864V5	FUN14 domain-containing protein 2	FUNDC2	S	Function unknown ;
A0A480S6E5	Acyl-coenzyme A thioesterase 4		T	Signal transduction mechanisms ;
F1SED4	Prolactin regulatory element binding	PREB	R	General function prediction only ;
A0A4X1TXD8	Coatomer subunit beta	COPB2	R	General function prediction only ;
K7GPT9	C3/C5 convertase	CFB	O	Posttranslational modification, protein turnover, chaperones ;
A0A4X1UQ50	Uncharacterized protein	PXMP2	G	Carbohydrate transport and metabolism ;
A0A287BG93	Nodal modulator 1	LOC100626015	S	Function unknown ;
A0A5G2QRX4	Molybdopterin molybdenumtransferase	GPHN	H	Coenzyme transport and metabolism ;
F1RJK0	2-methoxy-6-polyprenyl-1,4-benzoquinol methylase, mitochondrial	COQ5	H	Coenzyme transport and metabolism ;
C9W108	5-AMP-activated protein kinase catalytic subunit alpha-2	PRKAA2	T	Signal transduction mechanisms ;
A0A4X1VQ35	Protein-tyrosine-phosphatase	FBXO30	T	Signal transduction mechanisms ;
A0A287AYJ8	Serpin family F member 1	SERPINF1	O	Posttranslational modification, protein turnover, chaperones ;
A1XQU3	60S ribosomal protein L14	RPL14	J	Translation, ribosomal structure and biogenesis ;
F2Z5F5	40S ribosomal protein S8	RPS8	J	Translation, ribosomal structure and biogenesis ;
A0A286ZLP7	26S proteasome non-ATPase regulatory subunit 9	PSMD9	OK	Posttranslational modification, protein turnover, chaperones ; Transcription ;
A0A4X1SW13	FAD-binding PCMH-type domain-containing protein	LDHD	C	Energy production and conversion ;
A0A4X1UW55	MPN domain-containing protein		O	Posttranslational modification, protein turnover, chaperones ;
A0A4X1T8P3	Thioredoxin-disulfide reductase	TXNRD1	C	Energy production and conversion ;
I3LS53	Parathion hydrolase-related protein	PTER	R	General function prediction only ;
A0A4X1U924	Uncharacterized protein	AAMDC	S	Function unknown ;
A0A4X1U568	Collagen IV NC1 domain-containing protein		UW	Intracellular trafficking, secretion, and vesicular transport ; Extracellular structures ;
A0A480X5G7	Early endosome antigen 1		S	Function unknown ;
A0A4X1T9C5	Uncharacterized protein		R	General function prediction only ;
A0A4X1UAY5	Angiotensin 1-10	AGT	O	Posttranslational modification, protein turnover, chaperones ;
A0A480YVB6	RNA helicase		L	Replication, recombination and repair ;
A0A5G2RDH1	EMAP like 2	EML2	R	General function prediction only ;
Q6QAP7	40S ribosomal protein S17	RPS17	J	Translation, ribosomal structure and biogenesis ;
A0A481CGC9	NHL repeat-containing protein 2		R	General function prediction only ;
A0A4X1W2N5	Uncharacterized protein		K	Transcription ;
A0A4X1VLZ9	Prothrombin	F2	O	Posttranslational modification, protein turnover, chaperones ;
A0A286ZQZ4	L-2-hydroxyglutarate dehydrogenase	L2HGDH	G	Carbohydrate transport and metabolism ;
D0G781	Acyl carrier protein	NDUFAB1	IQ	Lipid transport and metabolism ; Secondary metabolites biosynthesis, transport and catabolism ;
A0A287B2N9	Fatty acid amide hydrolase	FAAH	J	Translation, ribosomal structure and biogenesis ;
A0A4X1TZM5	Coronin		R	General function prediction only ;
Q2L969	Metaxin-2	MTX2	O	Posttranslational modification, protein turnover, chaperones ;
A0A4X1U9D1	Uncharacterized protein	RSU1	K	Transcription ;
K7GND3	DEAH box protein 9	DHX9	J	Translation, ribosomal structure and biogenesis ;
A0A286ZX70	40S ribosomal protein S19	RPS19	J	Translation, ribosomal structure and biogenesis ;
A0A4X1U5P7	Ras-related protein Rab-18	RAB18	R	General function prediction only ;
A0A4X1U9S3	Uncharacterized protein	LOC110255927	IQR	Lipid transport and metabolism ; Secondary metabolites biosynthesis, transport and catabolism ; General function prediction only ;
F1RZV8	Kelch like family member 31	KLHL31	M	Cell wall/membrane/envelope biogenesis ;
A0A480L5Q2	Methionine aminopeptidase	METAP1	J	Translation, ribosomal structure and biogenesis ;
A0A480M8E2	Dihydrolipoamide acetyltransferase component of pyruvate dehydrogenase complex (Fragment)		C	Energy production and conversion ;
A0A4X1U0N2	GCS light chain	GCLM	Q	Secondary metabolites biosynthesis, transport and catabolism ;
A0A481CLJ7	1,2-dihydroxy-3-keto-5-methylthiopentene dioxygenase (Fragment)		E	Amino acid transport and metabolism ;
A0A5G2R9K2	Mitogen-activated protein kinase	MAPK14	T	Signal transduction mechanisms ;
A0A480YXD6	Eukaryotic translation initiation factor 3 subunit B isoform X1 (Fragment)		R	General function prediction only ;
A0A4X1VAT8	Uncharacterized protein	ACAD8	I	Lipid transport and metabolism ;
F1SI09	Uncharacterized protein	PPP1R7	K	Transcription ;
I3LLG4	Uncharacterized protein	DNAJA3	O	Posttranslational modification, protein turnover, chaperones ;
A0A5G2RBQ6	Protein-tyrosine-phosphatase	PTPN11	T	Signal transduction mechanisms ;
A0A480VQI9	Secernin-2 isoform X1		E	Amino acid transport and metabolism ;
Q06AU6	Ras-related protein Rab-5A	RAB5A	R	General function prediction only ;
A0A4X1W9F5	UBC core domain-containing protein	UBE2M	O	Posttranslational modification, protein turnover, chaperones ;
A1XQU1	Proteasome subunit beta type-7	PSMB7	O	Posttranslational modification, protein turnover, chaperones ;
A0A5G2R117	Eukaryotic translation initiation factor 6	EIF6	J	Translation, ribosomal structure and biogenesis ;
K7GPQ2	Protein kinase AMP-activated non-catalytic subunit beta 2	PRKAB2	GT	Carbohydrate transport and metabolism ; Signal transduction mechanisms ;
A0A5G2QXK3	Small glutamine rich tetratricopeptide repeat containing alpha	SGTA	R	General function prediction only ;
A0A480VF30	Nesprin-1 isoform X8		D	Cell cycle control, cell division, chromosome partitioning ;
A0A5G2QFS9	Elongation factor Ts, mitochondrial	TSFM	J	Translation, ribosomal structure and biogenesis ;
A0A286K201	Fatty acid transporter 1		IQ	Lipid transport and metabolism ; Secondary metabolites biosynthesis, transport and catabolism ;
F1RJX8	Coatomer subunit alpha	COPA	T	Signal transduction mechanisms ;
A0A5G2Q9C2	Enolase-phosphatase E1	ENOPH1	E	Amino acid transport and metabolism ;
F2Z4Y8	40S ribosomal protein S11	RPS11	J	Translation, ribosomal structure and biogenesis ;
A0A287APC7	Calcium-transporting ATPase	ATP2B4	P	Inorganic ion transport and metabolism ;
A0A287BG92	Geranylgeranyl transferase type-2 subunit beta	MSH4	OI	Posttranslational modification, protein turnover, chaperones ; Lipid transport and metabolism ;
A0A4X1U5J5	AA_TRNA_LIGASE_II domain-containing protein	NARS1	J	Translation, ribosomal structure and biogenesis ;
A0A4X1TBP6	Protein kinase domain-containing protein		T	Signal transduction mechanisms ;
A0A4X1W7G7	Uncharacterized protein	DHRS7	C	Energy production and conversion ;
F1RVC9	Heterogeneous nuclear ribonucleoprotein D	HNRNPD	J	Translation, ribosomal structure and biogenesis ;
A0A4X1VTD9	Phosphoglycerate mutase	BPGM	G	Carbohydrate transport and metabolism ;
A0A5G2QQ66	Aldehyde dehydrogenase 1 family member A1	ALDH1A1	C	Energy production and conversion ;
A0A287A2L0	ADP ribosylation factor like GTPase 8A	ARL8A	R	General function prediction only ;
A0A4X1ULR0	Uncharacterized protein		D	Cell cycle control, cell division, chromosome partitioning ;
A0A4X1VLJ2	40S ribosomal protein S15a	RPS15A	J	Translation, ribosomal structure and biogenesis ;
A0A5G2R0M9	Aldo_ket_red domain-containing protein	AKR7A2	R	General function prediction only ;
A0A4X1VIS8	Gluconolactonase	RGN	G	Carbohydrate transport and metabolism ;
F1RUE0	Acyl-CoA thioesterase 13	ACOT13	Q	Secondary metabolites biosynthesis, transport and catabolism ;
A0A4X1TV43	Creatine kinase	CKB	O	Posttranslational modification, protein turnover, chaperones ;
A0A4X1VJ40	Ubiquinone biosynthesis O-methyltransferase, mitochondrial	COQ3	H	Coenzyme transport and metabolism ;
A0A480ML49	Protein phosphatase 1 regulatory subunit		R	General function prediction only ;
F1SGG3	Cytokeratin-1	KRT1	S	Function unknown ;
I3LI15	Histone-lysine N-methyltransferase SETD7	SETD7	S	Function unknown ;
A0A286ZW70	Peptidyl-prolyl cis-trans isomerase		O	Posttranslational modification, protein turnover, chaperones ;
B6V8C7	40S ribosomal protein S16 isoform 1		J	Translation, ribosomal structure and biogenesis ;
I3LSD3	60S ribosomal protein L13	RPL13	J	Translation, ribosomal structure and biogenesis ;
A0A4X1WCZ5	Uncharacterized protein	ACTR10	Z	Cytoskeleton ;
P00819	Acylphosphatase-2	ACYP2	C	Energy production and conversion ;
A0A4X1TM26	Glycerol-3-phosphate dehydrogenase [NAD(+)]		C	Energy production and conversion ;
F1SP18	Threonyl-tRNA synthetase	TARS1	J	Translation, ribosomal structure and biogenesis ;
Q29561	UMP-CMP kinase	CMPK1	F	Nucleotide transport and metabolism ;
A0A4X1SWU2	Ribosome maturation protein SBDS	SBDS	J	Translation, ribosomal structure and biogenesis ;
A0A287B9B0	Complex I-20kD	NDUFS7	C	Energy production and conversion ;
A0A480JQP2	Enoyl-CoA hydratase		I	Lipid transport and metabolism ;
A0A480YV73	15-oxoprostaglandin 13-reductase	PTGR2	QR	Secondary metabolites biosynthesis, transport and catabolism ; General function prediction only ;
A5GFT9	GNAS complex locus	GNAS	S	Function unknown ;
F6Q469	SERPIN domain-containing protein	LOC100156325	O	Posttranslational modification, protein turnover, chaperones ;
A0A4X1VTF8	Peptidase_M3 domain-containing protein		E	Amino acid transport and metabolism ;
K7GPY8	Spermine synthase isoform X1	SMS	E	Amino acid transport and metabolism ;
A0A5G2RD78	NEDD8-activating enzyme E1 catalytic subunit	UBA3	O	Posttranslational modification, protein turnover, chaperones ;
A0A480F2Z2	Integrin alpha-7		U	Intracellular trafficking, secretion, and vesicular transport ;
A0A5G2RHW3	Protein kinase domain-containing protein	MAP2K2	T	Signal transduction mechanisms ;
A0A4X1T5U6	Abhydrolase_2 domain-containing protein	LYPLA1	R	General function prediction only ;
A0A4X1UDF8	60S ribosomal protein L32	RPL32	J	Translation, ribosomal structure and biogenesis ;
A0A4X1U1J6	Uncharacterized protein	BDH1	IQR	Lipid transport and metabolism ; Secondary metabolites biosynthesis, transport and catabolism ; General function prediction only ;
A0A4X1SNH5	Uncharacterized protein		D	Cell cycle control, cell division, chromosome partitioning ;
A0A5S6G7K0	GTP-binding protein SAR1a	SAR1A	R	General function prediction only ;
F1S0Y1	Uncharacterized protein	HMCN2	M	Cell wall/membrane/envelope biogenesis ;
A0A480ZTV3	Endonuclease domain-containing 1 protein		F	Nucleotide transport and metabolism ;
A0A4X1V3X6	Uncharacterized protein	ARL8B	R	General function prediction only ;
A0A5G2QXY5	GCN1 activator of EIF2AK4	GCN1	T	Signal transduction mechanisms ;
A0A4X1SQ75	Methylthioribulose-1-phosphate dehydratase	APIP	G	Carbohydrate transport and metabolism ;
A0A4X1VPE5	ATP synthase F1 subunit delta	ATP5F1D	C	Energy production and conversion ;
A0A480TCT8	Lysine--tRNA ligase		J	Translation, ribosomal structure and biogenesis ;
A0A4X1SN72	Protein kinase domain-containing protein	CSNK2A1	T	Signal transduction mechanisms ;
F1RGD9	Histidine--tRNA ligase, cytoplasmic	HARS1	J	Translation, ribosomal structure and biogenesis ;
F1SCT9	Retinol dehydrogenase 14	RDH14	IQR	Lipid transport and metabolism ; Secondary metabolites biosynthesis, transport and catabolism ; General function prediction only ;
A0A4X1VTQ0	HIT domain-containing protein	HINT2	FGR	Nucleotide transport and metabolism ; Carbohydrate transport and metabolism ; General function prediction only ;
F1RMA9	Serine/threonine-protein phosphatase	SLC39A14	T	Signal transduction mechanisms ;
A0A4X1SFF1	Calcium-transporting ATPase	ATP2B1	P	Inorganic ion transport and metabolism ;
A0A480UKG5	ATP-dependent 6-phosphofructokinase		G	Carbohydrate transport and metabolism ;
A0A480F3I9	NADPH--cytochrome P450 reductase	POR	QV	Secondary metabolites biosynthesis, transport and catabolism ; Defense mechanisms ;
F1SCC6	SERPIN domain-containing protein	LOC100156325	O	Posttranslational modification, protein turnover, chaperones ;
A0A287A4F2	Splicing factor proline and glutamine rich	SFPQ	J	Translation, ribosomal structure and biogenesis ;
A0A481C945	Farnesyl pyrophosphate synthase isoform a		H	Coenzyme transport and metabolism ;
A0A287B7R3	15-oxoprostaglandin 13-reductase	PTGR1	QR	Secondary metabolites biosynthesis, transport and catabolism ; General function prediction only ;
A0A287BM29	Apolipoprotein A-IV	APOA4	NW	Cell motility ; Extracellular structures ;
A0A4X1W0N5	60S ribosomal protein L18	RPL18	J	Translation, ribosomal structure and biogenesis ;
A0A287A286	TRASH domain-containing protein	RPL24	J	Translation, ribosomal structure and biogenesis ;
A0A4X1TF22	Uncharacterized protein	HNRNPDL	J	Translation, ribosomal structure and biogenesis ;
A0A4X1TXR9	Uncharacterized protein		T	Signal transduction mechanisms ;
A0A287AE42	Enoyl-CoA hydratase 1	ECH1	I	Lipid transport and metabolism ;
C9W109	Acetyl-CoA carboxylase	ACACB	I	Lipid transport and metabolism ;
D0VWV4	Succinate dehydrogenase cytochrome b560 subunit, mitochondrial	SDHC	C	Energy production and conversion ;
A0A480UC11	Ankyrin-3 isoform X12		D	Cell cycle control, cell division, chromosome partitioning ;
A0A5G2QPA8	NAD(P)H-hydrate epimerase	NAXE	F	Nucleotide transport and metabolism ;
A0A4X1TXI2	Uncharacterized protein		GR	Carbohydrate transport and metabolism ; General function prediction only ;
A0A480HHU7	Integrin alpha-7		U	Intracellular trafficking, secretion, and vesicular transport ;
A0A4X1TPC2	Ribosomal_L23eN domain-containing protein	RPL23A	J	Translation, ribosomal structure and biogenesis ;
A0A4X1U0Q7	RuvB-like helicase	RUVBL1	K	Transcription ;
A0A4X1TKK7	Eukaryotic translation initiation factor 4C	EIF1AY	J	Translation, ribosomal structure and biogenesis ;
K7GLU6	Aminopeptidase	ERAP1	E	Amino acid transport and metabolism ;
A0A4X1SRL9	SERPIN domain-containing protein		O	Posttranslational modification, protein turnover, chaperones ;
A0A4X1VD56	Valine--tRNA ligase		NW	Cell motility ; Extracellular structures ;
A0A480SQD8	Inter-alpha-trypsin inhibitor heavy chain H1 isoform a preproprotein		R	General function prediction only ;
F1RVY7	Galactokinase	GALK1	G	Carbohydrate transport and metabolism ;
F1RHW4	RAS related	RRAS	R	General function prediction only ;
A0A0B8S0A2	Chloride intracellular channel protein	CLIC1	O	Posttranslational modification, protein turnover, chaperones ;
A0A480KRK1	Serine/threonine-protein kinase Nek7		M	Cell wall/membrane/envelope biogenesis ;
A0A287BL93	Heterogeneous nuclear ribonucleoprotein M	HNRNPM	J	Translation, ribosomal structure and biogenesis ;
A0A287AAG7	Pyruvate dehydrogenase phosphatase regulatory subunit	PDPR	E	Amino acid transport and metabolism ;
A0A4X1V9N4	Protein-synthesizing GTPase	EIF2S3	J	Translation, ribosomal structure and biogenesis ;
A0A5G2QI85	Uncharacterized protein	RRAS2	R	General function prediction only ;
I3LVK3	Leucyl-tRNA synthetase	LARS1	J	Translation, ribosomal structure and biogenesis ;
A0A5G2RAT8	Cytochrome b5	CYB5A	CI	Energy production and conversion ; Lipid transport and metabolism ;
A0A4X1VY66	Eukaryotic translation initiation factor 3 subunit I	EIF3I	R	General function prediction only ;
A0A5G2QNH8	Ras-related protein Rab-21	TMEM19	S	Function unknown ;
A0A5G2QNV7	Isochorismatase domain containing 1	ISOC1	HR	Coenzyme transport and metabolism ; General function prediction only ;
Q00P27	Glyceraldehyde-3-phosphate dehydrogenase (Fragment)	GAPDH	G	Carbohydrate transport and metabolism ;
A0A2Z2YPW6	von Willebrand factor	VWF	R	General function prediction only ;
A0A4X1VJK2	NAD-dependent protein deacylase sirtuin-5, mitochondrial	SIRT5	O	Posttranslational modification, protein turnover, chaperones ;
A0A4X1TQD7	Isoleucyl-tRNA synthetase	IARS1	J	Translation, ribosomal structure and biogenesis ;
A0A4X1WAL1	Uncharacterized protein	ACTR2	Z	Cytoskeleton ;
A0A5G2QP32	Eukaryotic translation initiation factor 4H	EIF4H	J	Translation, ribosomal structure and biogenesis ;
F1S8P1	Sacchrp_dh_NADP domain-containing protein	SCCPDH	S	Function unknown ;
A0A287BN36	RAB5C, member RAS oncogene family	RAB5C	R	General function prediction only ;
A0A4X1T5U8	Ribosomal_L16 domain-containing protein		J	Translation, ribosomal structure and biogenesis ;
A0A4X1SU27	Uncharacterized protein	DRG2	J	Translation, ribosomal structure and biogenesis ;
A0A480KBF1	5-demethoxyubiquinone hydroxylase, mitochondrial isoform 1 (Fragment)		H	Coenzyme transport and metabolism ;
A0A480W0S0	60S ribosomal protein L21		J	Translation, ribosomal structure and biogenesis ;
A0A5G2QFH4	Transformer 2 beta homolog	TRA2B	J	Translation, ribosomal structure and biogenesis ;
A0A4X1SD82	Uncharacterized protein	LOC100157017	CHR	Energy production and conversion ; Coenzyme transport and metabolism ; General function prediction only ;
A0A4X1W169	PHB domain-containing protein	STOML2	O	Posttranslational modification, protein turnover, chaperones ;
A0A4X1TVB7	Non-specific serine/threonine protein kinase	PAK2	T	Signal transduction mechanisms ;
F1S8E9	Nicalin	NCLN	O	Posttranslational modification, protein turnover, chaperones ;
A0A287BLJ2	Glutaryl-CoA dehydrogenase isoform a	GCDH	I	Lipid transport and metabolism ;
A0A287AJ82	Homer scaffold protein 1	HOMER1	D	Cell cycle control, cell division, chromosome partitioning ;
A0A4X1SXE5	Fibrillar collagen NC1 domain-containing protein	COL5A1	UW	Intracellular trafficking, secretion, and vesicular transport ; Extracellular structures ;
A0A481C7A2	Collagen alpha-1(XVIII) chain isoform 2 preproprotein		UW	Intracellular trafficking, secretion, and vesicular transport ; Extracellular structures ;
F1SB55	Peptidase, mitochondrial processing subunit beta	PMPCB	R	General function prediction only ;
A0A5K1VI30	Aminoacyl tRNA synthetase complex interacting multifunctional protein 1	AIMP1	J	Translation, ribosomal structure and biogenesis ;
A0A287B8R8	Acyl-CoA synthetase long chain family member 3	ACSL3	I	Lipid transport and metabolism ;
I3LL27	Vesicle-fusing ATPase	VPS4A	MDT	Cell wall/membrane/envelope biogenesis ; Cell cycle control, cell division, chromosome partitioning ; Signal transduction mechanisms ;
A0A5S6GJG2	Serine/arginine-rich splicing factor 1	SRSF1	J	Translation, ribosomal structure and biogenesis ;
K9IVK4	Solute carrier family 37 (Glucose-6-phosphate transporter), member 4	SLC37A4	G	Carbohydrate transport and metabolism ;
A0A287AP21	Peptidyl-prolyl cis-trans isomerase	PPIF	O	Posttranslational modification, protein turnover, chaperones ;
A0A4X1W353	4-phosphopantetheine phosphatase		S	Function unknown ;
A0A4X1VMC5	Heme oxygenase (biliverdin-producing)	HMOX2	H	Coenzyme transport and metabolism ;
A0A5G2QLD8	Eukaryotic translation initiation factor 1	EIF1	J	Translation, ribosomal structure and biogenesis ;
A0A480IS85	Epoxide hydratase (Fragment)		HR	Coenzyme transport and metabolism ; General function prediction only ;
F1SSI1	Protein phosphatase, Mg2+/Mn2+ dependent 1A	PPM1A	T	Signal transduction mechanisms ;
A0A0B8RVK4	Proteasome subunit beta	PSMB2	O	Posttranslational modification, protein turnover, chaperones ;
A0A4X1SJN9	Uncharacterized protein	HYOU1	O	Posttranslational modification, protein turnover, chaperones ;
F1S3I3	Eukaryotic translation initiation factor 3 subunit G	EIF3G	J	Translation, ribosomal structure and biogenesis ;
F2Z5Q6	40S ribosomal protein S6	RPS6	J	Translation, ribosomal structure and biogenesis ;
A0A4X1VTK1	HATPase_c domain-containing protein		O	Posttranslational modification, protein turnover, chaperones ;
A0A4X1VYE4	60S ribosomal protein L13a	RPL13A	J	Translation, ribosomal structure and biogenesis ;
P46410	Glutamine synthetase	GLUL	E	Amino acid transport and metabolism ;
A0A480YT79	Leucine-rich repeat-containing protein 47		J	Translation, ribosomal structure and biogenesis ;
I3LM79	Dipeptidyl peptidase 9	DPP9	E	Amino acid transport and metabolism ;
A0A5G2QA32	Protein arginine methyltransferase 1	PRMT1	R	General function prediction only ;
A0A286ZPF5	Mitogen-activated protein kinase	MAPK1	T	Signal transduction mechanisms ;
A0A287A5S7	Dimethylargininase	DDAH2	E	Amino acid transport and metabolism ;
A0A4X1UYL6	Proteasome subunit beta	PSMB6	O	Posttranslational modification, protein turnover, chaperones ;
A0A4X1W4U5	Ubiquitin carboxyl-terminal hydrolase	USP15	O	Posttranslational modification, protein turnover, chaperones ;
I3LMI4	40S ribosomal protein S23		J	Translation, ribosomal structure and biogenesis ;
A0A286ZIS3	Protein-serine/threonine phosphatase	DUSP29	T	Signal transduction mechanisms ;
A0A287BD01	Hydroxymethylglutaryl-CoA lyase	HMGCL	E	Amino acid transport and metabolism ;
A0A4X1TJ42	Ubiquinone biosynthesis monooxygenase COQ6, mitochondrial	COQ6	HC	Coenzyme transport and metabolism ; Energy production and conversion ;
A6N8P5	Multiprotein bridging factor 1	MBF1	J	Translation, ribosomal structure and biogenesis ;
F1RG85	Myosin XVIIIB	MYO18B	D	Cell cycle control, cell division, chromosome partitioning ;
A0A4X1W5F1	Methionine--tRNA ligase, cytoplasmic		J	Translation, ribosomal structure and biogenesis ;
A0A5G2QI20	Phosphomannomutase	PMM2	HR	Coenzyme transport and metabolism ; General function prediction only ;
A0A076JEC0	NADH-ubiquinone oxidoreductase chain 4	ND4	C	Energy production and conversion ;
A0A480V031	FYVE and coiled-coil domain-containing protein 1 isoform X1		D	Cell cycle control, cell division, chromosome partitioning ;
A0A481B8E5	Acetyl-coenzyme A synthetase		I	Lipid transport and metabolism ;
A0A4X1UFJ2	ATP synthase lipid-binding protein	ATP5MC3	C	Energy production and conversion ;
F1RPW8	Asparaginase-like protein 1	ASRGL1	E	Amino acid transport and metabolism ;
F1S006	Protein-ribulosamine 3-kinase	FN3K	G	Carbohydrate transport and metabolism ;
A0A5G2Q912	Acyl-CoA synthetase long chain family member 6	ACSL6	I	Lipid transport and metabolism ;
A0A4X1VMP0	Ankyrin_rpt-contain_dom domain-containing protein	MTPN	T	Signal transduction mechanisms ;
A0A286ZN52	Proteasome subunit beta	PSMB3	O	Posttranslational modification, protein turnover, chaperones ;
A0A4X1TXJ8	60S ribosomal protein L30	RPL30	J	Translation, ribosomal structure and biogenesis ;
A0A4X1SJK8	40S ribosomal protein S24	RPS24	J	Translation, ribosomal structure and biogenesis ;
A0A4X1TWX8	PKS_ER domain-containing protein	VAT1	CR	Energy production and conversion ; General function prediction only ;
A0A0B8RTC1	Protein kinase C	PRKCQ	T	Signal transduction mechanisms ;
A0A481CAL2	SURF1-like protein		O	Posttranslational modification, protein turnover, chaperones ;
A0A287AG70	Glutathione peroxidase	GPX1	VI	Defense mechanisms ; Lipid transport and metabolism ;
I3LDS3	Keratin 10	KRT10	D	Cell cycle control, cell division, chromosome partitioning ;
A0A4X1U4S0	J domain-containing protein		R	General function prediction only ;
A0A4X1T017	Uncharacterized protein	ASL	E	Amino acid transport and metabolism ;
Q8HZV3	Transferrin receptor protein 1	TFRC	O	Posttranslational modification, protein turnover, chaperones ;
A0A287AQ33	LanC like 2	LANCL2	V	Defense mechanisms ;
A0A4X1W6X4	Methyltransf_11 domain-containing protein		H	Coenzyme transport and metabolism ;
A0A480N4X7	40S ribosomal protein S26		J	Translation, ribosomal structure and biogenesis ;
A0A4X1VVA3	60S ribosomal protein L3	RPL3	J	Translation, ribosomal structure and biogenesis ;
A0A4X1WE06	Trans-3-hydroxy-L-proline dehydratase	L3HYPDH	E	Amino acid transport and metabolism ;
F1RQ90	RNA-binding motif protein, X chromosome isoform 1	RBMX	J	Translation, ribosomal structure and biogenesis ;
A0A4X1UYS0	SERPIN domain-containing protein	SERPIND1	O	Posttranslational modification, protein turnover, chaperones ;
A0A4X1U8R6	Rho-associated protein kinase	ROCK2	T	Signal transduction mechanisms ;
A0A286ZIW5	2-hydroxyacyl-CoA lyase 2	ILVBL	EH	Amino acid transport and metabolism ; Coenzyme transport and metabolism ;
A0A4X1W1R6	Staphylococcal nuclease domain-containing protein	SND1	L	Replication, recombination and repair ;
F1RF28	Thrombospondin 4	THBS4	DZ	Cell cycle control, cell division, chromosome partitioning ; Cytoskeleton ;
F1SQA9	GATOR complex protein SEC13	SEC13	R	General function prediction only ;
A0A4X1VR88	Uncharacterized protein	HNRNPAB	J	Translation, ribosomal structure and biogenesis ;
A0A4X1TWS8	AA_TRNA_LIGASE_II_ALA domain-containing protein	AARSD1	J	Translation, ribosomal structure and biogenesis ;
A0A287AD42	Methionine aminopeptidase 2	METAP2	J	Translation, ribosomal structure and biogenesis ;
Q2VTP6	Peptidylprolyl isomerase	FKBP1A	O	Posttranslational modification, protein turnover, chaperones ;
A0A287B2X0	Copine 3	CPNE3	R	General function prediction only ;
A0A286ZMQ7	RAB12, member RAS oncogene family	RAB12	R	General function prediction only ;
A0A4X1TZA2	Uncharacterized protein	RAB7A	R	General function prediction only ;
A0A4X1V325	Uncharacterized protein		D	Cell cycle control, cell division, chromosome partitioning ;
A0A480X352	Nucleoside diphosphate kinase		F	Nucleotide transport and metabolism ;
D6BV38	L-gulonate 3-dehydrogenase	GulDH	I	Lipid transport and metabolism ;
A0A0B8RSL6	Methyltransferase like 7A	METTL7A	H	Coenzyme transport and metabolism ;
A0A4X1T228	Uncharacterized protein	HECTD1	T	Signal transduction mechanisms ;
F1SLZ5	Coenzyme Q10A	COQ10A	J	Translation, ribosomal structure and biogenesis ;
A0A481BSL2	Insulin-degrading enzyme isoform 1		O	Posttranslational modification, protein turnover, chaperones ;
A0A5G2Q7D1	Neutral cholesterol ester hydrolase 1	NCEH1	I	Lipid transport and metabolism ;
A0A4X1TQP5	Glutathione peroxidase		VI	Defense mechanisms ; Lipid transport and metabolism ;
K9IVK1	Hexose-6-phosphate dehydrogenase (Glucose 1-dehydrogenase)	H6PD	G	Carbohydrate transport and metabolism ;
A0A4X1TFL4	Poly [ADP-ribose] polymerase	PARP1	K	Transcription ;
A0A287AD92	GrpE protein homolog	GRPEL1	O	Posttranslational modification, protein turnover, chaperones ;
A0A480Z722	Tubulointerstitial nephritis antigen-like isoform 1		O	Posttranslational modification, protein turnover, chaperones ;
A0A480UBN5	S-methyl-5-thioadenosine phosphorylase	MTAP	F	Nucleotide transport and metabolism ;
B2LUN4	Glycogen synthase kinase-3 beta	GSK3-beta	T	Signal transduction mechanisms ;
A0A4X1STR7	U-box domain-containing protein	STUB1	R	General function prediction only ;
A0A4X1W0Z3	Hexokinase		G	Carbohydrate transport and metabolism ;
B3GMU8	Nicotinamide phosphoribosyltransferase		H	Coenzyme transport and metabolism ;
A0A4X1TI76	3-hydroxyisobutyryl-CoA hydrolase, mitochondrial	HIBCH	I	Lipid transport and metabolism ;
A0A4X1VSI5	Uncharacterized protein	PFDN2	O	Posttranslational modification, protein turnover, chaperones ;
I3LUD1	Superoxide dismutase [Cu-Zn]	SOD3	P	Inorganic ion transport and metabolism ;
F1RIF3	Fumarylacetoacetase	FAH	Q	Secondary metabolites biosynthesis, transport and catabolism ;
A0A0B8S051	Methylcrotonoyl-CoA carboxylase 2 (Beta)	MCCC2	I	Lipid transport and metabolism ;
A0A287B3T2	Ferrochelatase	FECH	H	Coenzyme transport and metabolism ;
A0A5G2QGD5	SPG7 matrix AAA peptidase subunit, paraplegin	SPG7	O	Posttranslational modification, protein turnover, chaperones ;
A0A4X1TSD0	Uncharacterized protein	COL3A1	UW	Intracellular trafficking, secretion, and vesicular transport ; Extracellular structures ;
A0A0B8RSJ6	NEDD8-activating enzyme E1 regulatory subunit	NAE1	H	Coenzyme transport and metabolism ;
A0A4X1UPF0	Peptidyl-prolyl cis-trans isomerase	PIN1	O	Posttranslational modification, protein turnover, chaperones ;
A0A4X1W5Z3	WD repeat-containing protein 44	WDR44	R	General function prediction only ;
A0A480UKG6	Vacuolar proton pump subunit B		C	Energy production and conversion ;
A0A5G2QEN4	Isoleucyl-tRNA synthetase	IARS2	J	Translation, ribosomal structure and biogenesis ;
A0A5G2QX42	Isochorismatase domain containing 2	ISOC2	HR	Coenzyme transport and metabolism ; General function prediction only ;
F1RX49	ATP-dependent 6-phosphofructokinase	PFKP	G	Carbohydrate transport and metabolism ;
A0A481CJD3	Acyl-CoA dehydrogenase family member 10 isoform b		I	Lipid transport and metabolism ;
A0A5G2QRG3	Carbonic anhydrase 2	CA2	P	Inorganic ion transport and metabolism ;
A0A4X1V187	Uncharacterized protein	RAB8A	R	General function prediction only ;
A0A480VR37	60S ribosomal protein L36a (Fragment)		J	Translation, ribosomal structure and biogenesis ;
A0A287B462	Mitochondrial amidoxime reducing component 2	MTARC2	R	General function prediction only ;
A0A480HJW4	Angiotensin-converting enzyme		E	Amino acid transport and metabolism ;
A0A480X0T9	Protein flightless-1 homolog isoform 1		K	Transcription ;
A0A287BLQ4	M20_dimer domain-containing protein	PM20D1	E	Amino acid transport and metabolism ;
A0A4X1UP22	PHB domain-containing protein	STOM	O	Posttranslational modification, protein turnover, chaperones ;
A0A4X1TM93	OMPdecase	UMPS	F	Nucleotide transport and metabolism ;
A0A287AWS4	60S ribosomal protein L27a	RPL27A	J	Translation, ribosomal structure and biogenesis ;
A0A481AHR6	Glutathione reductase		C	Energy production and conversion ;
A0A4X1SPV9	NEDD8		O	Posttranslational modification, protein turnover, chaperones ;
F1SP93	H(+)-transporting two-sector ATPase	ATP6V1A	C	Energy production and conversion ;
A0A4X1W6G6	PrdX deacylase domain-containing protein 1		S	Function unknown ;
A0A4X1TBL0	Uncharacterized protein		IQ	Lipid transport and metabolism ; Secondary metabolites biosynthesis, transport and catabolism ;
P62272	40S ribosomal protein S18	RPS18	J	Translation, ribosomal structure and biogenesis ;
A0A4X1UH51	Small monomeric GTPase	RALA	R	General function prediction only ;
A0A480THA1	Glutathione S-transferase kappa 1 isoform a (Fragment)		Q	Secondary metabolites biosynthesis, transport and catabolism ;
A0A480TF78	Calcium-transporting ATPase		P	Inorganic ion transport and metabolism ;
A0A5G2RAD0	Dual specificity protein phosphatase	DUSP13	T	Signal transduction mechanisms ;
A0A480JMC0	Glutaminyl-tRNA synthetase		J	Translation, ribosomal structure and biogenesis ;
A0A287BPM1	Collagen type V alpha 2 chain	COL5A2	UW	Intracellular trafficking, secretion, and vesicular transport ; Extracellular structures ;
A0A4X1UCT3	Clustered mitochondria protein homolog	CLUH	R	General function prediction only ;
A0A4X1SHV3	Alpha-carbonic anhydrase domain-containing protein	CA14	P	Inorganic ion transport and metabolism ;
A0A4X1UFZ0	5-AMP-activated protein kinase subunit gamma-3	PRKAG3	T	Signal transduction mechanisms ;
A0A5G2QEV5	Inter-alpha-trypsin inhibitor heavy chain H2	ITIH2	R	General function prediction only ;
A0A287BM94	Biliverdin reductase A	BLVRA	R	General function prediction only ;
I3LSU1	Non-POU domain containing octamer binding	NONO	J	Translation, ribosomal structure and biogenesis ;
A0A4X1VMV0	ATP-dependent dihydroxyacetone kinase	TKFC	G	Carbohydrate transport and metabolism ;
A1XQU9	40S ribosomal protein S20	RPS20	J	Translation, ribosomal structure and biogenesis ;
A0A5G2RKP2	Phenylalanine--tRNA ligase	FARSA	J	Translation, ribosomal structure and biogenesis ;
A0A4X1VMT5	40S ribosomal protein S28	RPS28	J	Translation, ribosomal structure and biogenesis ;
F1RXS0	Selenoprotein O	SELENOO	S	Function unknown ;
A0A287BTC2	DNA-(apurinic or apyrimidinic site) endonuclease	APEX1	L	Replication, recombination and repair ;
Q95L19	60S ribosomal protein L19 (Fragment)		J	Translation, ribosomal structure and biogenesis ;
F1RL04	Protein phosphatase, Mg2+/Mn2+ dependent 1F	PPM1F	T	Signal transduction mechanisms ;
A0A4X1W349	Uncharacterized protein		O	Posttranslational modification, protein turnover, chaperones ;
A0A4X1VT51	CN hydrolase domain-containing protein		R	General function prediction only ;
A0A4X1ULI0	UBC core domain-containing protein	UBE2G1	O	Posttranslational modification, protein turnover, chaperones ;
A0A4X1VPM2	40S ribosomal protein S9	RPS9	J	Translation, ribosomal structure and biogenesis ;
A0A4X1U5F3	Microsomal prostaglandin E synthase 2		O	Posttranslational modification, protein turnover, chaperones ;
A0A4X1SXI8	Uncharacterized protein	SRSF7	J	Translation, ribosomal structure and biogenesis ;
A0A4X1V6D7	Uncharacterized protein		L	Replication, recombination and repair ;
A0A287BA12	Vesicle-fusing ATPase	VPS4B	MDT	Cell wall/membrane/envelope biogenesis ; Cell cycle control, cell division, chromosome partitioning ; Signal transduction mechanisms ;
A0A4X1VRB6	Ubiquitin carboxyl-terminal hydrolase 7	USP7	O	Posttranslational modification, protein turnover, chaperones ;
Q45FY6	Hypoxanthine-guanine phosphoribosyltransferase	HPRT1	F	Nucleotide transport and metabolism ;
F1S9I6	MOSC domain-containing protein	MTARC1	R	General function prediction only ;
A0A4X1SKS1	Methionine aminopeptidase 2	METAP2	J	Translation, ribosomal structure and biogenesis ;
A0A287BBZ8	Myosin light chain kinase, smooth muscle	MYLK	T	Signal transduction mechanisms ;
A0A4X1U4U2	Vacuolar protein sorting-associated protein 29	VPS29	R	General function prediction only ;
A0A4X1VBD2	C4a anaphylatoxin	C4A	R	General function prediction only ;
A0A480QG19	Peptidylprolyl isomerase		O	Posttranslational modification, protein turnover, chaperones ;
A0A4X1VTH3	40S ribosomal protein S15	RPS15	J	Translation, ribosomal structure and biogenesis ;
A0A287A4R7	J domain-containing protein	DNAJB2	O	Posttranslational modification, protein turnover, chaperones ;
A0A480J4N5	Dihydropyrimidinase-related protein 3		F	Nucleotide transport and metabolism ;
F1SAP4	T1-TrpRS	WARS1	J	Translation, ribosomal structure and biogenesis ;
A0A287ARW4	FGGY carbohydrate kinase domain containing	FGGY	G	Carbohydrate transport and metabolism ;
A0A480LA11	Serine/threonine-protein kinase Nek9 isoform 2		DZ	Cell cycle control, cell division, chromosome partitioning ; Cytoskeleton ;
A0A4X1T7J4	LRRcap domain-containing protein	ANP32A	K	Transcription ;
A0A4X1TK48	Adenylate kinase 4, mitochondrial	AK4	F	Nucleotide transport and metabolism ;
F1S105	Ubiquitin-conjugating enzyme E2 D3 isoform 1	UBE2D3	O	Posttranslational modification, protein turnover, chaperones ;
A0A287BNP5	Mediator of ErbB2-driven cell motility 1	MEMO1	R	General function prediction only ;
A0A4X1TPV7	Uncharacterized protein	RAC1	R	General function prediction only ;
A0A5G2R744	Protein phosphatase methylesterase 1	PPME1	I	Lipid transport and metabolism ;
I3LEF2	Nucleoredoxin	NXN	O	Posttranslational modification, protein turnover, chaperones ;
Q06AA9	Ubiquitin-conjugating enzyme E2 D2	UBE2D2	O	Posttranslational modification, protein turnover, chaperones ;
A0A4X1VNX1	26S proteasome regulatory subunit RPN11	PSMD14	O	Posttranslational modification, protein turnover, chaperones ;
A0A480PFJ9	Cytochrome b5 type B		CI	Energy production and conversion ; Lipid transport and metabolism ;
A0A4X1V3Z6	60S ribosomal protein L9	RPL9	J	Translation, ribosomal structure and biogenesis ;
A0A286ZSA7	3-hydroxybutyrate dehydrogenase 2	BDH2	IQR	Lipid transport and metabolism ; Secondary metabolites biosynthesis, transport and catabolism ; General function prediction only ;
A0A4X1UYH7	RRM domain-containing protein	HNRNPC	J	Translation, ribosomal structure and biogenesis ;
F1RRD3	N-alpha-acetyltransferase 15, NatA auxiliary subunit	NAA15	R	General function prediction only ;
A0A4X1W070	S-adenosylmethionine synthase		H	Coenzyme transport and metabolism ;
A0A097P5T5	Cytochrome c oxidase subunit 1	COX1	C	Energy production and conversion ;
A0A480JT72	RuvB-like helicase (Fragment)		K	Transcription ;
A0A4X1SXF0	FAD-binding PCMH-type domain-containing protein	D2HGDH	C	Energy production and conversion ;
A0A4X1SHE8	Uncharacterized protein		O	Posttranslational modification, protein turnover, chaperones ;
A0A4X1T7N0	Casein kinase I isoform alpha	CSNK1A1	T	Signal transduction mechanisms ;
A0A5G2QMI6	Septin 9	SEPTIN9	D	Cell cycle control, cell division, chromosome partitioning ;
A0A286ZSJ9	Adenosylhomocysteinase like 2	AHCYL2	H	Coenzyme transport and metabolism ;
A0A4X1UCM9	Alpha-mannosidase	MAN2A2	S	Function unknown ;
A0A480VYA5	ADP-ribose pyrophosphatase, mitochondrial isoform a		F	Nucleotide transport and metabolism ;
K7GSY7	FUS RNA binding protein	FUS	J	Translation, ribosomal structure and biogenesis ;
A0A287AL59	CTP:phosphoethanolamine cytidylyltransferase	PCYT2	M	Cell wall/membrane/envelope biogenesis ;
A0A4X1VH44	Uncharacterized protein	RDH13	IQR	Lipid transport and metabolism ; Secondary metabolites biosynthesis, transport and catabolism ; General function prediction only ;
A0A4X1W0G3	Uncharacterized protein		IQR	Lipid transport and metabolism ; Secondary metabolites biosynthesis, transport and catabolism ; General function prediction only ;
A0A286ZIJ1	X-prolyl aminopeptidase 1	XPNPEP1	E	Amino acid transport and metabolism ;
I3LTI7	DDB1 and CUL4 associated factor 6	DCAF6	R	General function prediction only ;
A0A480TMR5	Aldose 1-epimerase		G	Carbohydrate transport and metabolism ;
A0A480M856	Arginyl-tRNA--protein transferase 1	ATE1	O	Posttranslational modification, protein turnover, chaperones ;
A0A480W9G4	40S ribosomal protein S13		J	Translation, ribosomal structure and biogenesis ;
A0A5G2R9S6	Maleylacetoacetate isomerase	GSTZ1	O	Posttranslational modification, protein turnover, chaperones ;
A0A4X1VPW4	CSD domain-containing protein	CARHSP1	K	Transcription ;
A0A5G2QKQ5	Elastin microfibril interfacer 1	EMILIN1	D	Cell cycle control, cell division, chromosome partitioning ;
B5KN66	NADH-ubiquinone oxidoreductase chain 3	ND3	C	Energy production and conversion ;
P12309	Glutaredoxin-1	GLRX	O	Posttranslational modification, protein turnover, chaperones ;
A0A5G2R814	SRP receptor subunit alpha	SRPRA	U	Intracellular trafficking, secretion, and vesicular transport ;
A0A480HHR0	Actin-related protein 2/3 complex subunit		R	General function prediction only ;
A0A5G2QLR8	2-oxoisovalerate dehydrogenase subunit alpha	TMEM91	C	Energy production and conversion ;
A0A4X1U7R6	Uncharacterized protein	UPF1	L	Replication, recombination and repair ;
A0A481DHP5	40S ribosomal protein S25 (Fragment)		J	Translation, ribosomal structure and biogenesis ;
A0A480P5X1	AP complex subunit beta		T	Signal transduction mechanisms ;
A0A5S6GYA9	Serine/threonine-protein kinase A-Raf	ARAF	T	Signal transduction mechanisms ;
A0A287B8Z4	Protein tyrosine phosphatase 4A2	PTP4A2	T	Signal transduction mechanisms ;
A0A5K1VSS6	Protein kinase domain-containing protein	PAK1	T	Signal transduction mechanisms ;
A0A5G2Q8L1	Alpha-MPP	PMPCA	R	General function prediction only ;
A0A2C9F3H8	BCL2-associated athanogene 6	BAG6	O	Posttranslational modification, protein turnover, chaperones ;
A0A4X1T8Q4	AP complex subunit beta	AP2B1	T	Signal transduction mechanisms ;
K9J6I7	Adducin 1 (Alpha)	ADD1	G	Carbohydrate transport and metabolism ;
A0A287A6S6	PPARGC1 and ESRR induced regulator, muscle 1	PERM1	NW	Cell motility ; Extracellular structures ;
A0A5G2R9D6	Peroxiredoxin-5	PRDX5	O	Posttranslational modification, protein turnover, chaperones ;
A0A287B238	NIF3-like protein 1	NIF3L1	S	Function unknown ;
F1SJI1	Selenocysteine lyase	SCLY	E	Amino acid transport and metabolism ;
A0A5G2R0B1	Hexokinase	HK1	G	Carbohydrate transport and metabolism ;
Q2EN77	Microsomal glutathione S-transferase 3	MGST3	S	Function unknown ;
A0A4X1TD59	Lactamase_B domain-containing protein	MBLAC2	R	General function prediction only ;
A0A5S6HMS9	RNA-binding protein 4B	RBM4B	J	Translation, ribosomal structure and biogenesis ;
F1SSL4	ATP-binding cassette, sub-family F (GCN20), member 2	ABCF2	R	General function prediction only ;
A0A4X1TZL8	Malic enzyme	ME3	C	Energy production and conversion ;
A0A5G2QSH2	Uncharacterized protein	HNRNPA0	J	Translation, ribosomal structure and biogenesis ;
A0A0B8S047	Methylmalonyl-CoA isomerase	MUT	I	Lipid transport and metabolism ;
F2Z5Q5	Ras-related GTP-binding protein	RRAGA	R	General function prediction only ;
A0A4X1W207	Lactamase_B domain-containing protein		R	General function prediction only ;
O46599	Glycerine aldehyde 3-phosphate dehydrogenase (Fragment)	GAPDH	G	Carbohydrate transport and metabolism ;
A0A287A2Z1	Prune exopolyphosphatase 1	PRUNE1	CP	Energy production and conversion ; Inorganic ion transport and metabolism ;
A0A287AB08	Uncharacterized protein	FNTA	R	General function prediction only ;
A0A4X1VTJ5	Uncharacterized protein	DAZAP1	J	Translation, ribosomal structure and biogenesis ;
A0A481D3P3	Transmembrane protein 43		R	General function prediction only ;
A0A4X1SIM0	Hydroxymethylbilane synthase	HMBS	H	Coenzyme transport and metabolism ;
Q29361	60S ribosomal protein L35	RPL35	J	Translation, ribosomal structure and biogenesis ;
A0A5K1UJP6	MAPK activated protein kinase 3	MAPKAPK3	R	General function prediction only ;
A0A4X1SR60	Protein pelota homolog	PELO	J	Translation, ribosomal structure and biogenesis ;
A0A287BPE6	SGNH_hydro domain-containing protein	IAH1	E	Amino acid transport and metabolism ;
A0A481D343	NLR family member X1 isoform X1		K	Transcription ;
A9LFL0	NADH-ubiquinone oxidoreductase chain 5	ND5	CP	Energy production and conversion ; Inorganic ion transport and metabolism ;
A0A4X1WBN0	IF rod domain-containing protein		L	Replication, recombination and repair ;
F1SEQ3	Growth hormone-inducible transmembrane protein	GHITM	R	General function prediction only ;
A0A4X1T1H6	Surfeit locus protein 4		S	Function unknown ;
A0A480QT32	Myogenesis-regulating glycosidase isoform X1		G	Carbohydrate transport and metabolism ;
A0A480YXG3	Cleavage and polyadenylation specificity factor subunit 6		S	Function unknown ;
A0A4X1SG73	Uncharacterized protein	LOC100517166	S	Function unknown ;
A0A4X1SEA1	AB hydrolase-1 domain-containing protein	ABHD14B	T	Signal transduction mechanisms ;
A0A4X1TCT0	Vesicle-fusing ATPase	NSF	O	Posttranslational modification, protein turnover, chaperones ;
A0A287AFC3	ELAV-like protein	ELAVL1	J	Translation, ribosomal structure and biogenesis ;
A0A4X1TH11	Uncharacterized protein		CO	Energy production and conversion ; Posttranslational modification, protein turnover, chaperones ;
A0A5G2QMA3	Leucyl and cystinyl aminopeptidase	LNPEP	E	Amino acid transport and metabolism ;
A0A480HA88	Prolow-density lipoprotein receptor-related protein 1		G	Carbohydrate transport and metabolism ;
I3LI59	RNA-binding protein 8A	RBM8A	J	Translation, ribosomal structure and biogenesis ;
A0A5G2QBW4	N-alpha-acetyltransferase 10, NatA catalytic subunit	NAA10	J	Translation, ribosomal structure and biogenesis ;
A0A5G2R4W0	Collagen type XVIII alpha 1 chain	COL18A1	UW	Intracellular trafficking, secretion, and vesicular transport ; Extracellular structures ;
A0A287B1R3	Periostin	POSTN	R	General function prediction only ;
A0A4X1VTV1	Abhydrolase_2 domain-containing protein		R	General function prediction only ;
A0A4X1U6E7	SERPIN domain-containing protein	SERPINF2	O	Posttranslational modification, protein turnover, chaperones ;
A0A5K1UHC4	1-acylglycerol-3-phosphate O-acyltransferase 5	AGPAT5	I	Lipid transport and metabolism ;
A0A286ZQZ8	Dual specificity phosphatase 23	DUSP23	T	Signal transduction mechanisms ;
A0A4X1SSI5	Glucosamine-6-phosphate isomerase	GNPDA1	G	Carbohydrate transport and metabolism ;
B2CNZ7	Cathepsin B	CTSB	O	Posttranslational modification, protein turnover, chaperones ;
B2CXA8	Acyl-CoA synthetase long-chain family member 4	ACSL4	I	Lipid transport and metabolism ;
F1STR1	Cathepsin C	CTSC	O	Posttranslational modification, protein turnover, chaperones ;
P62901	60S ribosomal protein L31	RPL31	J	Translation, ribosomal structure and biogenesis ;
A0A4X1VKU0	Amine oxidase	MAOB	E	Amino acid transport and metabolism ;
A0A480LIS9	Patatin-like phospholipase domain-containing protein 7 isoform a		R	General function prediction only ;
A0A5G2QSX1	Ribosome binding protein 1	RRBP1	D	Cell cycle control, cell division, chromosome partitioning ;
A0A4X1TGI0	Uncharacterized protein	PFDN6	O	Posttranslational modification, protein turnover, chaperones ;
A0A5G2R7M4	Galectin	LGALS3	K	Transcription ;
Q29223	60S ribosomal protein L34	RPL34	J	Translation, ribosomal structure and biogenesis ;
A7XZB4	Protein acetyllysine N-acetyltransferase (Fragment)		O	Posttranslational modification, protein turnover, chaperones ;
A0A4X1V093	Uncharacterized protein	EHD4	L	Replication, recombination and repair ;
A0A4X1TYR3	40S ribosomal protein S27	RPS27L	J	Translation, ribosomal structure and biogenesis ;
A0A4X1UQP3	Peptidase_M3 domain-containing protein		E	Amino acid transport and metabolism ;
Q52NJ6	Ras-related protein Rab-14	RAB14	R	General function prediction only ;
A0A287ASP8	UBC core domain-containing protein	UBE2I	O	Posttranslational modification, protein turnover, chaperones ;
A1XQS7	MCEE	MCEE	Q	Secondary metabolites biosynthesis, transport and catabolism ;
A0A4X1UAC9	IF rod domain-containing protein	LOC100737113	D	Cell cycle control, cell division, chromosome partitioning ;
A0A5G2R9F2	Developmentally regulated GTP binding protein 1	DRG1	J	Translation, ribosomal structure and biogenesis ;
A0A5G2R2V4	Coronin	CORO1C	M	Cell wall/membrane/envelope biogenesis ;
F1S2W6	Histidine triad nucleotide binding protein 3	HINT3	FGR	Nucleotide transport and metabolism ; Carbohydrate transport and metabolism ; General function prediction only ;
A0A4X1VDW7	Sorbitol dehydrogenase	SORD	ER	Amino acid transport and metabolism ; General function prediction only ;
A0A4X1UYI8	Uncharacterized protein	COL12A1	D	Cell cycle control, cell division, chromosome partitioning ;
A0A4X1VWI0	Non-specific serine/threonine protein kinase	RPS6KA2	D	Cell cycle control, cell division, chromosome partitioning ;
A0A4X1UQT0	Uncharacterized protein	DNAJA1	O	Posttranslational modification, protein turnover, chaperones ;
A0A480MTY5	Non-specific serine/threonine protein kinase		T	Signal transduction mechanisms ;
K7GPJ4	Acyl-CoA thioesterase 9	ACOT9	I	Lipid transport and metabolism ;
Q06AB2	E2 ubiquitin-conjugating enzyme		O	Posttranslational modification, protein turnover, chaperones ;
A0A4X1U7H9	Pyroglutamyl-peptidase I		O	Posttranslational modification, protein turnover, chaperones ;
A0A287AGM1	Uncharacterized protein	TMEM245	R	General function prediction only ;
K7GP41	55 kDa erythrocyte membrane protein	MPP1	F	Nucleotide transport and metabolism ;
A0A287B4D9	GTPase HRas isoform 1	HRAS	R	General function prediction only ;
A0A4X1VYC2	UBC core domain-containing protein	UBE2H	O	Posttranslational modification, protein turnover, chaperones ;
A0A481D7K6	4F2 cell-surface antigen heavy chain isoform b		G	Carbohydrate transport and metabolism ;
Q1HB18	NADH-ubiquinone oxidoreductase chain 2	NADH2	C	Energy production and conversion ;
A0A4X1VCP6	UBC core domain-containing protein	UBE2D1	O	Posttranslational modification, protein turnover, chaperones ;
[truncated: 334 more rows]

## Sheet: KEGG annotation
KO_Pathway_Level1	KO_Pathway_Level2	Protein_Num	Proteins	Description
[truncated: 33 more rows]

## Sheet: IPR annotation
IPR_ID	IPR_class	IPR_description	Protein_nums	Proteins	Description
[truncated: 1,748 more rows]
