# Supplementary material for: Comparative Proteomic Analysis of Glycolytic and Oxidative Muscle in Pigs
Source: Genes (Basel). 2023 Jan 30;14(2):361. doi: 10.3390/genes14020361 (PMC9957308; doi:10.3390/genes14020361)
Supplement: Supplementary file 1 [file genes-14-00361-s001.zip › Table S3 Information of DEPs.xlsx]

## Sheet: Table S3
Protein	Description	Gene	Fold change	PValue
Q5S1S4	Carbonic anhydrase 3	CA3	1.8522	0.0201593
P02189	Myoglobin	MB	1.79807	0.0245636
P79293	Myosin-7	MYH7	1.74081	0.00216765
A0A4X1UNI7	Cytochrome c domain-containing protein	LOC1525869	1.59507	0.0498659
A0A5G2QMX0	Histone H2A	H2AC2	1.53961	0.00636451
E7BXW9	Musculoskeletal embryonic nuclear protein 1	MUSTN1	1.53116	0.0208326
A0A4X1UIB2	Mitochondrial fission 1 protein	FIS1	1.52837	0.0408539
F2Z5L5	Histone H2A	H2AC2	1.51773	0.0238461
A0A480UQD0	Enoyl-CoA hydratase domain-containing protein 3, mitochondrial (Fragment)		1.51	0.0345315
A0A4X1SMD2	Myosin-2	MYH2	1.49224	0.038732
Q2TJA5	Aldo-keto reductase	akr	1.46901	0.0401206
A0A286ZTQ0	Actin-binding Rho-activating protein	ABRA	1.43169	0.000644807
F1SS64	Myosin-4	MYH4	1.39627	0.00803623
A0A481DHP5	40S ribosomal protein S25 (Fragment)		1.39011	0.0166562
A0A4X1VWS6	CRAL-TRIO domain-containing protein		1.38975	0.0236681
A0A287B6M0	Carbonic anhydrase	CA2	1.36587	0.00841914
A0A287BDL9	Leucine rich repeat containing 2	LRRC2	1.36546	0.0486392
A0A5G2R4W0	Collagen type XVIII alpha 1 chain	COL18A1	1.36094	0.00801659
A0A480W9G4	40S ribosomal protein S13		1.35795	0.00918009
P62272	40S ribosomal protein S18	RPS18	1.35731	0.00160915
P62802	Histone H4		1.34236	0.00836428
A0A4X1UL61	3-oxoacyl-[acyl-carrier-protein] synthase, mitochondrial	OXSM	1.33621	0.0049427
I3LV41	Metalloendopeptidase OMA1, mitochondrial	OMA1	1.32393	0.0479589
A0A287BCZ0	Nuclear cap binding protein subunit 1	NCBP1	1.31708	0.0401432
R9WHX5	Perilipin		1.31641	0.0481543
A0A4X1THN7	Uncharacterized protein		1.31208	0.0160781
B7TJ03	Ribosomal protein L26-like 1	RPL26L1	1.30209	0.0441675
A0A5G2QJ53	Cleavage and polyadenylation specificity factor subunit 5	NUDT21	1.29293	0.0182361
F1S006	Protein-ribulosamine 3-kinase	FN3K	1.27962	0.00438342
A0A481D0P1	Nucleoside diphosphate kinase (Fragment)		1.2756	0.0404541
A0A0M3KL59	Mitoribosomal protein us9m, mrps9		1.26653	0.00977825
A0A0B8RZZ6	Transglutaminase 2	TGM2	1.26239	0.0245765
F1S564	RNA 3-terminal phosphate cyclase	RTCA	1.25844	0.0380254
A0A4X1VLJ2	40S ribosomal protein S15a	RPS15A	1.25734	0.0310809
A0A4X1TPV7	Uncharacterized protein		1.25565	0.0466748
A0A480TWI0	40S ribosomal protein S5 (Fragment)		1.2533	0.0190719
A0A4X1VGI4	ZZ-type domain-containing protein	DTNA	1.24948	0.0339982
B6V8C7	40S ribosomal protein S16 isoform 1		1.24775	0.0191433
A0A4X1UIX9	Uncharacterized protein		1.24569	0.00427991
Q6QAP7	40S ribosomal protein S17	RPS17	1.23823	0.00318415
A0A4X1V3Z6	60S ribosomal protein L9	RPL9	1.23802	0.00324269
A0A5G2QJP3	J domain-containing protein		1.23605	0.0332918
F1SLZ5	Coenzyme Q10A	COQ1A	1.23207	0.0175148
B2CXA8	Acyl-CoA synthetase long-chain family member 4	ACSL4	1.23193	0.00655461
A0A287AHC5	Guanine nucleotide-binding protein subunit gamma		1.22971	0.0360482
A0A480YV73	15-oxoprostaglandin 13-reductase	PTGR2	1.22819	0.045406
A0A4X1VTH3	40S ribosomal protein S15	RPS15	1.2274	0.0408257
Q0Z8U2	40S ribosomal protein S3	RPS3	1.22737	0.0236504
A0A4X1T6L8	J domain-containing protein		1.22029	0.0061385
A0A4X1T530	Uncharacterized protein		1.21284	0.0482673
F1SQ14	UBC core domain-containing protein	UBE2L3	1.21022	0.0444041
A0A286ZX70	40S ribosomal protein S19	RPS19	1.20972	0.037006
A0A4X1SD79	Glutaredoxin domain-containing protein	GLRX5	1.20887	0.00118514
A0A4X1W1U6	40S ribosomal protein S4	RPS4X	1.20472	0.0279167
F1RGH4	Proline-rich basic protein 1	PROB1	1.20401	0.00802691
A0A5G2QRK2	60S ribosomal protein L11	RPL11	1.20153	0.0394935
A0A4X1TJY8	Calpain inhibitor	CAST	0.832828	0.0064117
F1RHE6	Potassium channel tetramerization domain containing 12	KCTD12	0.832058	0.0472645
A0A4X1SSI5	Glucosamine-6-phosphate isomerase	GNPDA1	0.831979	0.0214279
A0A4X1VSR2	Tetraspanin	CD151	0.830634	0.0433309
A0A5G2R482	Lysyl oxidase homolog	LOXL2	0.830548	0.044927
I3LS53	Parathion hydrolase-related protein	PTER	0.830179	0.000159315
A0A287B2X0	Copine 3	CPNE3	0.829439	0.00846824
K7GK75	Cofilin, non-muscle isoform	CFL1	0.827208	0.0255209
A0A5G2QR31	Protein S100	LOC11258323	0.826206	0.0113792
A0A481D7K6	4F2 cell-surface antigen heavy chain isoform b		0.82569	0.0442131
A0A287BKP7	Syncoilin isoform 1	SYNC	0.825237	0.0263488
D9U8D1	Dynein light chain	DYNLL2	0.82511	0.0482043
A0A286ZSH0	RCSD domain containing 1	RCSD1	0.823512	0.0404921
A0A4X1VKL9	Uncharacterized protein		0.822645	0.0100758
A0A4X1UEE0	Uncharacterized protein		0.8224	0.0034084
A0A4X1SHE8	Uncharacterized protein		0.821534	0.0108433
A0A218KAH0	MHC class I antigen	PC1	0.820781	0.02037
A0A4X1T1H6	Surfeit locus protein 4		0.819322	0.0147157
A0A286ZY95	Fibronectin	FN1	0.818932	0.0168308
A0A5S6GSJ7	Optineurin	OPTN	0.817455	0.0413594
A0A480NWQ8	Sulfotransferase		0.816524	0.0158359
I3LQ17	Uncharacterized protein		0.816102	0.0277671
A0A4X1VLZ9	Prothrombin	F2	0.814884	0.0469885
A0A4X1T9H2	Uncharacterized protein		0.814767	0.0488822
A0A5G2R723	Amine oxidase		0.814484	0.0375284
A0A5G2QEI5	Uncharacterized protein		0.811993	0.0249265
I7HD36	Sodium/potassium-transporting ATPase subunit alpha (Fragment)	atp1a1	0.811762	0.0192946
A0A480J3H0	Signal sequence receptor subunit alpha		0.810588	0.0357443
A0A4X1UE13	Stathmin		0.808101	0.00568438
A0A4X1VRP4	Dynamin-type G domain-containing protein	SRL	0.807578	0.0250891
A0A287A9L8	2,3-cyclic-nucleotide 3-phosphodiesterase	CNP	0.806568	0.0304737
A0A4X1W6J5	Reticulon	RTN4	0.806492	0.0259625
A0A4X1SLI2	Leukotriene A(4) hydrolase	LTA4H	0.805984	0.0368639
Q56P20	ADP-ribosylation factor 4	ARF4	0.804835	0.0370217
D6BV38	L-gulonate 3-dehydrogenase	GulDH	0.804716	0.0471231
F6Q469	SERPIN domain-containing protein		0.804397	0.0396779
A0A5G2QP32	Eukaryotic translation initiation factor 4H	EIF4H	0.802083	0.0422786
A0A5S6GB93	Membrane-associated progesterone receptor component 1	PGRMC1	0.801397	0.00271255
A0A5G2R7M4	Galectin	LGALS1	0.800824	0.0232831
A0A287ALC1	Uncharacterized protein		0.800635	0.00645295
A0A287BNG8	PDZ domain-containing protein	PDLIM5	0.800539	0.0102998
A0A287A9E8	Dystrobrevin	DTNA	0.79876	0.0195852
A0A287ANZ8	Thy-1 antigen	THY1	0.793499	0.0126379
A0A4X1TWX8	PKS_ER domain-containing protein	VAT1	0.793035	0.0157754
A0A4X1V962	Uncharacterized protein		0.788283	0.0423244
A0A287B4J2	Adenosylhomocysteinase	AHCY	0.787602	0.0187175
F1SCC6	SERPIN domain-containing protein		0.787316	0.0148739
L8AXL9	IgG heavy chain	IGHG	0.787179	0.0461655
A0A4X1UE05	Uncharacterized protein		0.78524	0.00862755
A0A4X1W4P4	IRG-type G domain-containing protein	IRGQ	0.784988	0.0222334
L8B0W4	IgG heavy chain	IGHG	0.784	0.0137633
A0A287A0I8	Drebrin 1	DBN1	0.783737	0.0115814
Q1AG05	Calsarcin 3		0.783501	0.0479185
A0A4X1VLR1	Uncharacterized protein		0.781759	0.0240095
A0A481AT74	Transforming growth factor-beta-induced protein ig-h3		0.78167	0.0269234
A0A4X1UZE4	Uncharacterized protein		0.780097	0.0319126
A0A287A6L6	RING-type domain-containing protein	XIAP	0.77956	0.0205471
A0A5G2R2I5	Angiogenin	ANG	0.776539	0.00277446
A0A4X1UYS0	SERPIN domain-containing protein		0.776112	0.0207626
Q29036	Dolichyl-diphosphooligosaccharide--protein glycosyltransferase subunit DAD1	DAD1	0.775566	0.000845266
A0A4X1W7G7	Uncharacterized protein		0.774607	0.0234142
A0A4X1TYS6	Elongation factor 1-alpha	EEF1A2	0.773903	0.0293917
A0A4X1TV07	Plug_translocon domain-containing protein	SEC61A1	0.773682	0.0405685
F1SEQ7	Peroxiredoxin-like 2 activated in M-CSF stimulated monocytes	PRXL2A	0.773584	0.0020648
A0A480YYT7	Mitochondrial 10-formyltetrahydrofolate dehydrogenase isoform X1		0.773312	0.00958558
A0A480QMR6	IgM		0.773182	0.0207438
A0A4X1W1R6	Staphylococcal nuclease domain-containing protein	SND1	0.770741	0.0495992
A0A4X1SWN4	SGNH_hydro domain-containing protein	IAH1	0.770607	0.0247368
A0A5G2Q7R0	Uncharacterized protein		0.770414	0.0445631
Q19AZ5	Antithrombin-III		0.768653	0.0495636
A0A287A6P1	Actin-depolymerizing factor	GSN	0.768173	0.00176753
A0A5G2QDE7	Golgi reassembly stacking protein 2	GORASP2	0.768062	0.0427606
P20112	SPARC	SPARC	0.766236	0.036906
A0A4X1TN99	Uncharacterized protein		0.765351	0.000861842
A0A5G2RAT8	Cytochrome b5	CYB5A	0.764849	0.0126165
A0A287AG70	Glutathione peroxidase	GPX4	0.764396	0.0225863
A0A287BM29	Apolipoprotein A-IV	APOA4	0.763664	0.026365
A0A4X1VZE4	LIM and senescent cell antigen-like-containing domain protein	LIMS1	0.763499	0.0223156
A0A5G2RAE3	G protein subunit alpha i1	GNAI1	0.761466	0.00483514
Q865Y9	Nudix hydrolase 14 (Fragment)	NUDT14	0.761239	0.0105099
A0A5G2QJK4	Small ubiquitin-related modifier	SUMO2	0.761014	0.00456749
A0A5G2QCF9	Annexin	ANXA6	0.760302	0.018724
P50447	Alpha-1-antitrypsin	SERPINA1	0.75824	0.0175768
Q6Q2K6	Adiponectin (Fragment)		0.754465	0.0118465
A0A480W6C8	Collagen alpha-2(VI) chain isoform 2C2		0.754229	0.0250528
A0A4X1VL95	Uncharacterized protein		0.752661	0.0218781
I3LVD0	Coiled-coil domain containing 91	CCDC91	0.752282	0.00560144
A0A480SUZ7	Fetuin-B isoform 1		0.751883	0.0340546
F1SRC8	C-type lectin domain family 3 member B	CLEC3B	0.751877	0.0333285
A0A4X1VQX6	GMP reductase	GMPR	0.75038	0.0172234
K7GM40	Apolipoprotein A-I	APOA1	0.750016	0.0235897
A0A4X1WAN2	Thioredoxin domain-containing protein 12	TXNDC12	0.746599	0.0437446
A0A4X1TV43	Creatine kinase	CKM	0.745209	0.0106652
A0A5G2QYD6	Histidine rich glycoprotein	HRG	0.74482	0.022966
A0A4X1TW99	Major vault protein	MVP	0.743908	0.0491376
A0A4X1UZ88	Uncharacterized protein		0.742875	0.0365211
A0A287BPM1	Collagen type V alpha 2 chain	COL5A2	0.739245	0.0163816
A0A480Y3P2	Acyl-CoA dehydrogenase family member 9, mitochondrial		0.736952	0.00202641
A0A287A2D9	Family with sequence similarity 120B	FAM12B	0.733302	0.0415547
I3LRE9	Exo-alpha-sialidase	NEU3	0.729104	0.0243994
A0A4X1TYP2	Hydrolase_4 domain-containing protein	MGLL	0.728847	0.0239407
A0A480P2R0	Alpha-1-microglobulin		0.728244	0.0359596
A0A4X1UZT4	Uncharacterized protein		0.728005	0.0224582
P04163	Protein S100-A10	S1A1	0.72486	0.0162846
A0A5G2RI50	Myosin IC	MYO1C	0.724787	0.0319028
F1SCC9	SERPIN domain-containing protein		0.723188	0.0218931
A0A481C945	Farnesyl pyrophosphate synthase isoform a		0.722767	0.0348389
P02543	Vimentin	VIM	0.719475	0.0183793
A0A5G2QI20	Phosphomannomutase	PMM2	0.718978	0.0206598
A0A287AYJ8	Serpin family F member 1	SERPINF1	0.718106	0.00948973
A0A4X1TE98	PlsC domain-containing protein	AGPAT3	0.707138	0.0020218
A0A4X1T4Y0	Uncharacterized protein		0.705739	0.0159316
A0A5G2RDH1	EMAP like 2	EML2	0.703261	0.0318406
A0A5G2R9R8	Malectin domain-containing protein	CABP1	0.701411	0.0452405
F1SJB5	Annexin	ANXA6	0.700053	0.0164097
F1RF28	Thrombospondin 4	THBS4	0.698961	0.0128045
A0A480R622	2-phospho-D-glycerate hydro-lyase		0.695835	0.0255496
B2CNZ7	Cathepsin B	CTSB	0.692085	0.0268946
A0A4X1VBD0	Annexin	ANXA6	0.690959	0.00687604
A0A287AQJ5	Multifunctional fusion protein	PKM	0.689995	0.0152851
A0A5G2RBY2	Fructose-bisphosphatase	FBP2	0.687622	0.0244097
Q8MJ17	Glyceraldehyde-3-phosphate dehydrogenase (Fragment)		0.683853	0.0395665
A0A5G2QQ66	Aldehyde dehydrogenase 1 family member A1	ALDH1A1	0.683187	0.00693549
F1RMN7	Hemopexin	HPX	0.673993	0.0457482
F1RX49	ATP-dependent 6-phosphofructokinase	PFKM	0.667282	0.0265703
Q8HZW2	Myocilin	MYOC	0.664948	0.00773265
A0A287B1R3	Periostin	POSTN	0.658243	0.00733144
A0A4X1W4H6	Uncharacterized protein		0.656643	0.0333117
A0A287BRL8	Myristoylated alanine rich protein kinase C substrate	MARCKS	0.653718	0.0159052
A0A076KRX0	Glyceraldehyde-3-phosphate dehydrogenase	GAPDH	0.649405	0.0465726
A0A480LHQ8	Glycerophosphocholine phosphodiesterase		0.647237	0.0448563
Q75NG8	Troponin T, fast skeletal muscle	TNNT3	0.63211	0.0373835
F1SUE4	Asporin	ASPN	0.62711	0.0460481
A0A5G2R9S9	Ig-like domain-containing protein		0.626864	0.0437204
A0A4X1TYW8	Mimecan	OGN	0.621125	0.0118349
A0A480ILX3	Alpha-amylase		0.61461	0.00547887
A0A4X1SG78	Lumican	LUM	0.61292	0.0054185
A0A5G2QEV8	Guided entry of tail-anchored proteins factor 4	GET4	0.610143	0.000887071
A0A4X1UVB0	Uncharacterized protein		0.594054	0.010759
A0A4X1SGJ1	Decorin		0.590765	0.0143367
L8B0W0	IgG heavy chain	IGHG	0.581356	0.0447717
F1SJL4	Cartilage intermediate layer protein 1	CILP	0.579069	0.00157579
A0A4X1U043	Fibrillar collagen NC1 domain-containing protein	COL1A2	0.564171	0.045961
A0A5G2QQE9	Collagen type I alpha 1 chain	COL1A1	0.547858	0.0325939
A0A287B4S7	Gamma-tubulin complex component		0.536881	0.0217251
Q2TCH2	Perilipin		0.492739	0.0455397
Q9TV62	Myosin-4	MYH4	0.481895	0.0224258
A8D9X0	Tumor suppressor candidate 5	TUSC5	0.271356	0.0428366
