# Supplementary material for: Comparative Proteomic Analysis of Glycolytic and Oxidative Muscle in Pigs
Source: Genes (Basel). 2023 Jan 30;14(2):361. doi: 10.3390/genes14020361 (PMC9957308; doi:10.3390/genes14020361)
Supplement: Supplementary file 1 [file genes-14-00361-s001.zip › Table S4 GO enrichment analysis of DEPs.xlsx]

## Sheet: Table S4
GO_ID	GO_Term	GO_Class	Pvalue	ProtID	Description
GO:0043232	intracellular non-membrane-bounded organelle	CC	5.13407e-05	Q9TV62 A0A287B4S7 Q75NG8 P02543 A0A5G2RI50 D9U8D1 A0A287BKP7 A0A286ZX70 A0A4X1VTH3 A0A4X1V3Z6 Q6QAP7 A0A4X1UIX9 B6V8C7 A0A4X1VLJ2 A0A0M3KL59 B7TJ03 P62272 A0A480W9G4 F1SS64 A0A4X1SMD2 P79293	Myosin-4,Gamma-tubulin complex component,Troponin T, fast skeletal muscle,Vimentin,Myosin IC,Dynein light chain,Syncoilin isoform 1,40S ribosomal protein S19,40S ribosomal protein S15,60S ribosomal protein L9,40S ribosomal protein S17,Uncharacterized protein,40S ribosomal protein S16 isoform 1,40S ribosomal protein S15a,Mitoribosomal protein us9m, mrps9,Ribosomal protein L26-like 1,40S ribosomal …
GO:0005198	structural molecule activity	MF	0.000102954	A0A5G2QQE9 A0A4X1U043 P02543 A0A287BPM1 A0A287BKP7 A0A286ZX70 A0A4X1VTH3 A0A4X1V3Z6 Q6QAP7 A0A4X1UIX9 B6V8C7 A0A4X1VLJ2 A0A0M3KL59 B7TJ03 P62272 A0A480W9G4 A0A5G2R4W0	Collagen type I alpha 1 chain,Fibrillar collagen NC1 domain-containing protein,Vimentin,Collagen type V alpha 2 chain,Syncoilin isoform 1,40S ribosomal protein S19,40S ribosomal protein S15,60S ribosomal protein L9,40S ribosomal protein S17,Uncharacterized protein,40S ribosomal protein S16 isoform 1,40S ribosomal protein S15a,Mitoribosomal protein us9m, mrps9,Ribosomal protein L26-like 1,40S ribo…
GO:0005576	extracellular region	CC	0.000857339	F1RF28 K7GM40 A0A287BM29 P20112 A0A4X1VLZ9 I3LQ17 A0A286ZY95 A0A5G2R4W0	Thrombospondin 4,Apolipoprotein A-I,Apolipoprotein A-IV,SPARC,Prothrombin,Uncharacterized protein,Fibronectin,Collagen type XVIII alpha 1 chain
GO:0003735	structural constituent of ribosome	MF	0.00238239	A0A286ZX70 A0A4X1VTH3 A0A4X1V3Z6 Q6QAP7 A0A4X1UIX9 B6V8C7 A0A4X1VLJ2 A0A0M3KL59 B7TJ03 P62272 A0A480W9G4	40S ribosomal protein S19,40S ribosomal protein S15,60S ribosomal protein L9,40S ribosomal protein S17,Uncharacterized protein,40S ribosomal protein S16 isoform 1,40S ribosomal protein S15a,Mitoribosomal protein us9m, mrps9,Ribosomal protein L26-like 1,40S ribosomal protein S18,40S ribosomal protein S13
GO:0005840	ribosome	CC	0.00238239	A0A286ZX70 A0A4X1VTH3 A0A4X1V3Z6 Q6QAP7 A0A4X1UIX9 B6V8C7 A0A4X1VLJ2 A0A0M3KL59 B7TJ03 P62272 A0A480W9G4	40S ribosomal protein S19,40S ribosomal protein S15,60S ribosomal protein L9,40S ribosomal protein S17,Uncharacterized protein,40S ribosomal protein S16 isoform 1,40S ribosomal protein S15a,Mitoribosomal protein us9m, mrps9,Ribosomal protein L26-like 1,40S ribosomal protein S18,40S ribosomal protein S13
GO:0044430	cytoskeletal part	CC	0.00405822	Q9TV62 A0A287B4S7 Q75NG8 P02543 A0A5G2RI50 D9U8D1 A0A287BKP7 F1SS64 A0A4X1SMD2 P79293	Myosin-4,Gamma-tubulin complex component,Troponin T, fast skeletal muscle,Vimentin,Myosin IC,Dynein light chain,Syncoilin isoform 1,Myosin-4,Myosin-2,Myosin-7
GO:0031109	microtubule polymerization or depolymerization	BP	0.00476025	A0A287B4S7 A0A4X1UE13	Gamma-tubulin complex component,Stathmin
GO:0004866	endopeptidase inhibitor activity	MF	0.0127244	A0A480P2R0 A0A5G2QYD6 A0A480SUZ7 I3LQ17	Alpha-1-microglobulin,Histidine rich glycoprotein,Fetuin-B isoform 1,Uncharacterized protein
GO:0005044	scavenger receptor activity	MF	0.0136315	A0A4X1UZE4 A0A5G2R482	Uncharacterized protein,Lysyl oxidase homolog
GO:0005201	extracellular matrix structural constituent	MF	0.0140351	A0A5G2QQE9 A0A4X1U043 A0A287BPM1	Collagen type I alpha 1 chain,Fibrillar collagen NC1 domain-containing protein,Collagen type V alpha 2 chain
GO:0005544	calcium-dependent phospholipid binding	MF	0.0140351	A0A4X1VBD0 F1SJB5 A0A5G2QCF9	Annexin,Annexin,Annexin
GO:0016459	myosin complex	CC	0.0179656	Q9TV62 A0A5G2RI50 F1SS64 A0A4X1SMD2 P79293	Myosin-4,Myosin IC,Myosin-4,Myosin-2,Myosin-7
GO:0043229	intracellular organelle	CC	0.0180439	Q9TV62 A0A287B4S7 Q75NG8 P02543 A0A5G2RI50 Q29036 A0A480J3H0 D9U8D1 A0A287BKP7 A0A286ZX70 A0A4X1VTH3 A0A4X1V3Z6 Q6QAP7 A0A4X1UIX9 B6V8C7 A0A4X1VLJ2 A0A0M3KL59 A0A5G2QJ53 B7TJ03 P62272 A0A480W9G4 F1SS64 A0A4X1SMD2 E7BXW9 P79293	Myosin-4,Gamma-tubulin complex component,Troponin T, fast skeletal muscle,Vimentin,Myosin IC,Dolichyl-diphosphooligosaccharide--protein glycosyltransferase subunit DAD1,Signal sequence receptor subunit alpha,Dynein light chain,Syncoilin isoform 1,40S ribosomal protein S19,40S ribosomal protein S15,60S ribosomal protein L9,40S ribosomal protein S17,Uncharacterized protein,40S ribosomal protein S16…
GO:0008289	lipid binding	MF	0.0214659	A0A4X1VBD0 F1SJB5 K7GM40 A0A5G2QCF9 A0A287BM29	Annexin,Annexin,Apolipoprotein A-I,Annexin,Apolipoprotein A-IV
GO:0044424	intracellular part	CC	0.025093	Q9TV62 A0A287B4S7 Q75NG8 A0A5G2QI20 P02543 A0A5G2RI50 A0A4X1VL95 Q29036 A0A4X1V962 A0A480J3H0 D9U8D1 A0A287BKP7 A0A286ZX70 A0A4X1VTH3 A0A287AHC5 A0A4X1V3Z6 Q6QAP7 A0A4X1UIX9 B6V8C7 A0A4X1VLJ2 A0A0M3KL59 A0A5G2QJ53 B7TJ03 P62272 A0A480W9G4 A0A4X1VWS6 F1SS64 A0A4X1SMD2 E7BXW9 P79293	Myosin-4,Gamma-tubulin complex component,Troponin T, fast skeletal muscle,Phosphomannomutase,Vimentin,Myosin IC,Uncharacterized protein,Dolichyl-diphosphooligosaccharide--protein glycosyltransferase subunit DAD1,Uncharacterized protein,Signal sequence receptor subunit alpha,Dynein light chain,Syncoilin isoform 1,40S ribosomal protein S19,40S ribosomal protein S15,Guanine nucleotide-binding protei…
GO:0004869	cysteine-type endopeptidase inhibitor activity	MF	0.0260304	A0A5G2QYD6 A0A480SUZ7	Histidine rich glycoprotein,Fetuin-B isoform 1
GO:0005622	intracellular	CC	0.0267054	Q9TV62 A0A287B4S7 Q75NG8 A0A5G2QI20 P02543 A0A5G2RI50 A0A4X1VL95 Q29036 A0A287A0I8 A0A4X1V962 A0A480J3H0 D9U8D1 A0A287BKP7 K7GK75 A0A286ZX70 A0A4X1VTH3 A0A287AHC5 A0A4X1V3Z6 Q6QAP7 A0A4X1UIX9 B6V8C7 A0A4X1VLJ2 A0A0M3KL59 A0A5G2QJ53 B7TJ03 P62272 A0A480W9G4 A0A4X1VWS6 F1SS64 A0A4X1SMD2 E7BXW9 P79293	Myosin-4,Gamma-tubulin complex component,Troponin T, fast skeletal muscle,Phosphomannomutase,Vimentin,Myosin IC,Uncharacterized protein,Dolichyl-diphosphooligosaccharide--protein glycosyltransferase subunit DAD1,Drebrin 1,Uncharacterized protein,Signal sequence receptor subunit alpha,Dynein light chain,Syncoilin isoform 1,Cofilin, non-muscle isoform,40S ribosomal protein S19,40S ribosomal protein…
GO:0015629	actin cytoskeleton	CC	0.0300611	Q9TV62 Q75NG8 A0A5G2RI50 F1SS64 A0A4X1SMD2 P79293	Myosin-4,Troponin T, fast skeletal muscle,Myosin IC,Myosin-4,Myosin-2,Myosin-7
GO:0032991	macromolecular complex	CC	0.0320329	Q9TV62 Q75NG8 A0A5G2RI50 Q29036 D9U8D1 A0A286ZX70 A0A4X1VTH3 A0A287AHC5 A0A4X1V3Z6 Q6QAP7 A0A4X1UIX9 B6V8C7 A0A4X1VLJ2 A0A0M3KL59 A0A5G2QJ53 B7TJ03 P62272 A0A480W9G4 F1SS64 A0A4X1SMD2 P79293	Myosin-4,Troponin T, fast skeletal muscle,Myosin IC,Dolichyl-diphosphooligosaccharide--protein glycosyltransferase subunit DAD1,Dynein light chain,40S ribosomal protein S19,40S ribosomal protein S15,Guanine nucleotide-binding protein subunit gamma,60S ribosomal protein L9,40S ribosomal protein S17,Uncharacterized protein,40S ribosomal protein S16 isoform 1,40S ribosomal protein S15a,Mitoribosomal…
GO:0007017	microtubule-based process	BP	0.0354824	A0A287B4S7 A0A4X1UE13 D9U8D1	Gamma-tubulin complex component,Stathmin,Dynein light chain
GO:0044712	single-organism catabolic process	BP	0.0376541	F1RX49 A0A287AQJ5 A0A287B4J2 A0A287A9L8	ATP-dependent 6-phosphofructokinase,Multifunctional fusion protein,Adenosylhomocysteinase,2,3-cyclic-nucleotide 3-phosphodiesterase
GO:0003774	motor activity	MF	0.0397752	Q9TV62 A0A5G2RI50 F1SS64 A0A4X1SMD2 P79293	Myosin-4,Myosin IC,Myosin-4,Myosin-2,Myosin-7
GO:0006869	lipid transport	BP	0.0414335	K7GM40 A0A287BM29	Apolipoprotein A-I,Apolipoprotein A-IV
GO:0034655	nucleobase-containing compound catabolic process	BP	0.0414335	A0A287B4J2 A0A287A9L8	Adenosylhomocysteinase,2,3-cyclic-nucleotide 3-phosphodiesterase
GO:0042060	wound healing	BP	0.0414335	A0A4X1VLZ9 E7BXW9	Prothrombin,Musculoskeletal embryonic nuclear protein 1
GO:0010467	gene expression	BP	0.0417477	A0A4X1V962 A0A286ZX70 A0A4X1VTH3 A0A4X1V3Z6 Q6QAP7 A0A4X1UIX9 B6V8C7 A0A4X1VLJ2 A0A0M3KL59 A0A5G2QJ53 B7TJ03 P62272 A0A480W9G4	Uncharacterized protein,40S ribosomal protein S19,40S ribosomal protein S15,60S ribosomal protein L9,40S ribosomal protein S17,Uncharacterized protein,40S ribosomal protein S16 isoform 1,40S ribosomal protein S15a,Mitoribosomal protein us9m, mrps9,Cleavage and polyadenylation specificity factor subunit 5,Ribosomal protein L26-like 1,40S ribosomal protein S18,40S ribosomal protein S13
GO:0006412	translation	BP	0.0491155	A0A4X1V962 A0A286ZX70 A0A4X1VTH3 A0A4X1V3Z6 Q6QAP7 A0A4X1UIX9 B6V8C7 A0A4X1VLJ2 A0A0M3KL59 B7TJ03 P62272 A0A480W9G4	Uncharacterized protein,40S ribosomal protein S19,40S ribosomal protein S15,60S ribosomal protein L9,40S ribosomal protein S17,Uncharacterized protein,40S ribosomal protein S16 isoform 1,40S ribosomal protein S15a,Mitoribosomal protein us9m, mrps9,Ribosomal protein L26-like 1,40S ribosomal protein S18,40S ribosomal protein S13
