# Supplementary material for: Comparative Proteomic Analysis of Glycolytic and Oxidative Muscle in Pigs
Source: Genes (Basel). 2023 Jan 30;14(2):361. doi: 10.3390/genes14020361 (PMC9957308; doi:10.3390/genes14020361)
Supplement: Supplementary file 1 [file genes-14-00361-s001.zip › Table S5 KEGG enrichment analysis of DEPs.xlsx]

## Sheet: Table S5
MapID	MapTitle	Pvalue	ProtID	Description
map03010	Ribosome	9.7037e-06	A0A5G2QRK2 A0A4X1W1U6 A0A286ZX70 Q0Z8U2 A0A4X1VTH3 A0A4X1V3Z6 Q6QAP7 A0A4X1UIX9 B6V8C7 A0A480TWI0 A0A4X1VLJ2 A0A0M3KL59 B7TJ03 P62272 A0A480W9G4 A0A481DHP5	60S ribosomal protein L11,40S ribosomal protein S4,40S ribosomal protein S19,40S ribosomal protein S3,40S ribosomal protein S15,60S ribosomal protein L9,40S ribosomal protein S17,Uncharacterized protein,40S ribosomal protein S16 isoform 1,40S ribosomal protein S5 (Fragment),40S ribosomal protein S15a,Mitoribosomal protein us9m, mrps9,Ribosomal protein L26-like 1,40S ribosomal protein S18,40S ribo…
map04974	Protein digestion and absorption	1.22937e-05	A0A4X1U043 A0A4X1UZT4 A0A287BPM1 A0A480W6C8 A0A5G2Q7R0 I7HD36 A0A4X1T9H2 A0A481D7K6 A0A5G2R4W0	Fibrillar collagen NC1 domain-containing protein,Uncharacterized protein,Collagen type V alpha 2 chain,Collagen alpha-2(VI) chain isoform 2C2,Uncharacterized protein,Sodium/potassium-transporting ATPase subunit alpha (Fragment),Uncharacterized protein,4F2 cell-surface antigen heavy chain isoform b,Collagen type XVIII alpha 1 chain
map04151	PI3K-Akt signaling pathway	0.000172223	A0A4X1U043 L8B0W0 F1RF28 A0A4X1UZT4 A0A480W6C8 A0A5G2Q7R0 A0A480QMR6 L8B0W4 L8AXL9 A0A287ALC1 A0A4X1T9H2 A0A286ZY95 A0A287AHC5 A0A4X1TPV7	Fibrillar collagen NC1 domain-containing protein,IgG heavy chain,Thrombospondin 4,Uncharacterized protein,Collagen alpha-2(VI) chain isoform 2C2,Uncharacterized protein,IgM,IgG heavy chain,IgG heavy chain,Uncharacterized protein,Uncharacterized protein,Fibronectin,Guanine nucleotide-binding protein subunit gamma,Uncharacterized protein
map04064	NF-kappa B signaling pathway	0.00140524	L8B0W0 A0A480QMR6 A0A287A6L6 L8B0W4 L8AXL9 A0A287ALC1	IgG heavy chain,IgM,RING-type domain-containing protein,IgG heavy chain,IgG heavy chain,Uncharacterized protein
map04666	Fc gamma R-mediated phagocytosis	0.00143728	L8B0W0 A0A287BRL8 A0A287A6P1 A0A480QMR6 L8B0W4 L8AXL9 A0A287ALC1 K7GK75 A0A4X1TPV7	IgG heavy chain,Myristoylated alanine rich protein kinase C substrate,Actin-depolymerizing factor,IgM,IgG heavy chain,IgG heavy chain,Uncharacterized protein,Cofilin, non-muscle isoform,Uncharacterized protein
map05340	Primary immunodeficiency	0.0025665	L8B0W0 A0A480QMR6 L8B0W4 L8AXL9 A0A287ALC1	IgG heavy chain,IgM,IgG heavy chain,IgG heavy chain,Uncharacterized protein
map05143	African trypanosomiasis	0.00340551	L8B0W0 K7GM40 A0A480QMR6 L8B0W4 L8AXL9 A0A287ALC1	IgG heavy chain,Apolipoprotein A-I,IgM,IgG heavy chain,IgG heavy chain,Uncharacterized protein
map04672	Intestinal immune network for IgA production	0.00362113	L8B0W0 A0A480QMR6 L8B0W4 L8AXL9 A0A287ALC1	IgG heavy chain,IgM,IgG heavy chain,IgG heavy chain,Uncharacterized protein
map05310	Asthma	0.00495478	L8B0W0 A0A480QMR6 L8B0W4 L8AXL9 A0A287ALC1	IgG heavy chain,IgM,IgG heavy chain,IgG heavy chain,Uncharacterized protein
map04512	ECM-receptor interaction	0.0054306	A0A4X1U043 F1RF28 A0A4X1UZT4 A0A480W6C8 A0A5G2Q7R0 A0A4X1T9H2 A0A286ZY95	Fibrillar collagen NC1 domain-containing protein,Thrombospondin 4,Uncharacterized protein,Collagen alpha-2(VI) chain isoform 2C2,Uncharacterized protein,Uncharacterized protein,Fibronectin
map04977	Vitamin digestion and absorption	0.00563678	K7GM40 A0A287BM29	Apolipoprotein A-I,Apolipoprotein A-IV
map05150	Staphylococcus aureus infection	0.0070075	L8B0W0 A0A480QMR6 A0A4X1UZE4 L8B0W4 L8AXL9 A0A287ALC1	IgG heavy chain,IgM,Uncharacterized protein,IgG heavy chain,IgG heavy chain,Uncharacterized protein
map05320	Autoimmune thyroid disease	0.00860312	L8B0W0 A0A480QMR6 L8B0W4 L8AXL9 A0A287ALC1	IgG heavy chain,IgM,IgG heavy chain,IgG heavy chain,Uncharacterized protein
map05330	Allograft rejection	0.00860312	L8B0W0 A0A480QMR6 L8B0W4 L8AXL9 A0A287ALC1	IgG heavy chain,IgM,IgG heavy chain,IgG heavy chain,Uncharacterized protein
map05322	Systemic lupus erythematosus	0.00943336	L8B0W0 A0A480QMR6 L8B0W4 L8AXL9 A0A287ALC1 F2Z5L5 A0A5G2QMX0	IgG heavy chain,IgM,IgG heavy chain,IgG heavy chain,Uncharacterized protein,Histone H2A,Histone H2A
map04662	B cell receptor signaling pathway	0.0127934	L8B0W0 A0A480QMR6 L8B0W4 L8AXL9 A0A287ALC1 A0A4X1TPV7	IgG heavy chain,IgM,IgG heavy chain,IgG heavy chain,Uncharacterized protein,Uncharacterized protein
map04650	Natural killer cell mediated cytotoxicity	0.0153052	L8B0W0 A0A480QMR6 L8B0W4 L8AXL9 A0A287ALC1 A0A4X1TPV7	IgG heavy chain,IgM,IgG heavy chain,IgG heavy chain,Uncharacterized protein,Uncharacterized protein
map04664	Fc epsilon RI signaling pathway	0.0153052	L8B0W0 A0A480QMR6 L8B0W4 L8AXL9 A0A287ALC1 A0A4X1TPV7	IgG heavy chain,IgM,IgG heavy chain,IgG heavy chain,Uncharacterized protein,Uncharacterized protein
map04640	Hematopoietic cell lineage	0.0170296	L8B0W0 A0A480QMR6 L8B0W4 L8AXL9 A0A287ALC1	IgG heavy chain,IgM,IgG heavy chain,IgG heavy chain,Uncharacterized protein
map05323	Rheumatoid arthritis	0.0170296	L8B0W0 A0A480QMR6 L8B0W4 L8AXL9 A0A287ALC1	IgG heavy chain,IgM,IgG heavy chain,IgG heavy chain,Uncharacterized protein
map05416	Viral myocarditis	0.0176841	L8B0W0 A0A480QMR6 L8B0W4 L8AXL9 A0A287ALC1 A0A4X1TPV7 P79293	IgG heavy chain,IgM,IgG heavy chain,IgG heavy chain,Uncharacterized protein,Uncharacterized protein,Myosin-7
map05140	Leishmaniasis	0.0207443	L8B0W0 A0A480QMR6 L8B0W4 L8AXL9 A0A287ALC1	IgG heavy chain,IgM,IgG heavy chain,IgG heavy chain,Uncharacterized protein
map05202	Transcriptional misregulation in cancer	0.0207443	L8B0W0 A0A480QMR6 L8B0W4 L8AXL9 A0A287ALC1	IgG heavy chain,IgM,IgG heavy chain,IgG heavy chain,Uncharacterized protein
map04975	Fat digestion and absorption	0.0305712	K7GM40 A0A287BM29	Apolipoprotein A-I,Apolipoprotein A-IV
map04923	Regulation of lipolysis in adipocytes	0.0338536	Q2TCH2 A0A4X1TYP2 A0A5G2RAE3	Perilipin,Hydrolase_4 domain-containing protein,G protein subunit alpha i1
map05146	Amoebiasis	0.0338999	A0A4X1U043 L8B0W0 A0A480QMR6 L8B0W4 L8AXL9 A0A287ALC1 A0A286ZY95	Fibrillar collagen NC1 domain-containing protein,IgG heavy chain,IgM,IgG heavy chain,IgG heavy chain,Uncharacterized protein,Fibronectin
map04072	Phospholipase D signaling pathway	0.0377527	L8B0W0 A0A4X1TE98 A0A480QMR6 L8B0W4 L8AXL9 A0A287ALC1	IgG heavy chain,PlsC domain-containing protein,IgM,IgG heavy chain,IgG heavy chain,Uncharacterized protein
map04145	Phagosome	0.0400599	L8B0W0 F1RF28 A0A4X1T4Y0 A0A480QMR6 A0A4X1TV07 L8B0W4 L8AXL9 A0A287ALC1 A0A4X1TPV7	IgG heavy chain,Thrombospondin 4,Uncharacterized protein,IgM,Plug_translocon domain-containing protein,IgG heavy chain,IgG heavy chain,Uncharacterized protein,Uncharacterized protein
map05034	Alcoholism	0.0407238	A0A5G2RAE3 A0A5G2R723 A0A287AHC5 F2Z5L5 A0A5G2QMX0	G protein subunit alpha i1,Amine oxidase,Guanine nucleotide-binding protein subunit gamma,Histone H2A,Histone H2A
