# Supplementary material for: Comparative Proteomic Analysis of Glycolytic and Oxidative Muscle in Pigs
Source: Genes (Basel). 2023 Jan 30;14(2):361. doi: 10.3390/genes14020361 (PMC9957308; doi:10.3390/genes14020361)
Supplement: Supplementary file 1 [file genes-14-00361-s001.zip › Table S6 PPI regulatory network of DEPs.xlsx]

## Sheet: Table S6
Protein1	Protein2
ACSL4	CYB5A
ACSL4	GPX4
ACSL4	AGPAT3
ACSL4	MGLL
AHCY	RPS3
ANG1	HRG
ANG1	APOA4
APOA1	SERPINA1
APOA1	CLEC3B
APOA1	HRG
APOA1	F2
APOA1	HPX
APOA1	APOA4
APOA1	FN1
APOA4	SERPINA1
APOA4	HRG
APOA4	HPX
ASPN	CILP
ASPN	POSTN
ASPN	OGN
CA2	CA3
CD151	HPX
CFL1	GAPDH
CFL1	UBE2L3
CFL1	DBN1
CKM	GAPDH
CKM	MYH7
CKM	FBP2
CKM	MYH2
CKM	PFKM
CLEC3B	LUM
CLEC3B	SERPINF1
COL18A1	FN1
COL18A1	TGM2
COL1A1	GAPDH
COL1A1	LUM
COL1A1	POSTN
COL1A1	VIM
COL1A1	COL1A2
COL1A1	COL5A2
COL1A1	FN1
COL1A1	SPARC
COL1A2	LUM
COL1A2	POSTN
COL1A2	SERPINF1
COL1A2	FN1
COL1A2	SPARC
COL1A2	COL5A2
COL5A2	LUM
COL5A2	POSTN
COL5A2	FN1
COL5A2	SPARC
CRY	OXSM
CTSB	FN1
CTSB	XIAP
CYB5A	SUMO2
CYB5A	PGRMC1
DAD1	TXNDC12
DAD1	SEC61A1
DTNA	MVP
DTNA	SYNC
DYNLL2	MARCKS
EEF1A2	GAPDH
EEF1A2	RPS18
EEF1A2	RPS15A
EEF1A2	SEC61A1
EEF1A2	RPS4
EEF1A2	RPS17
EEF1A2	RPS3
EEF1A2	FN1
EEF1A2	RPL26L1
EEF1A2	RPL11
EEF1A2	RPS15
EEF1A2	RPS19
EEF1A2	RPL9
EIF4H	RPS18
EIF4H	RPS4
EIF4H	RPS15
EIF4H	RPS19
F2	SERPINA1
F2	HRG
F2	SERPINF1
F2	GNAI1
F2	HPX
F2	FN1
FBP2	GAPDH
FBP2	PKM
FBP2	PMM2
FBP2	PFKM
FIS1	OMA1
FN1	LGALS1
FN1	GAPDH
FN1	LUM
FN1	MYH7
FN1	SERPINA1
FN1	PDLIM5
FN1	POSTN
FN1	VIM
FN1	HRG
FN1	HPX
FN1	THY1
FN1	MYOC
FN1	THBS4
FN1	LOXL2
FN1	SPARC
FN1	MYH2
FN1	TGM2
GAPDH	XIAP
GAPDH	VIM
GAPDH	GPX4
GAPDH	THY1
GAPDH	RPS18
GAPDH	PFKM
GAPDH	RPS3
GAPDH	PKM
GLRX5	GPX4
GNAI1	RPL26L1
GNPDA1	PFKM
GORASP2	KCTD12
GPX4	TXNDC12
HPX	SERPINA1
HPX	HRG
HRG	SERPINA1
LGALS1	VIM
LIMS1	PDLIM5
LRRC2	LUM
LRRC2	OXSM
LUM	SPARC
LUM	POSTN
LUM	OGN
MYO1C	TUSC5
MYOC	OPTN
NCBP1	NUDT21
OGN	POSTN
OXSM	RPL9
PFKM	PKM
PKM	RPL26L1
PKM	RPS4
PKM	RPS15A
PKM	RPL9
PKM	RPL11
PKM	RPS15
PKM	RPS3
PKM	TGM2
POSTN	SPARC
PTGR2	VAT1
RPL11	RPS18
RPL11	RPS15A
RPL11	SEC61A1
RPL11	RPS4
RPL11	RPS17
RPL11	RPS3
RPL11	RPL26L1
RPL11	RPS19
RPL11	RPL9
RPL11	RPS15
RPL26L1	RPS18
RPL26L1	RPS15A
RPL26L1	SEC61A1
RPL26L1	RPS4
RPL26L1	RPS17
RPL26L1	RPS3
RPL26L1	RPS19
RPL26L1	RPS15
RPL26L1	RPL9
RPL9	RPS18
RPL9	RPS15A
RPL9	SEC61A1
RPL9	RPS4
RPL9	RPS17
RPL9	RPS3
RPL9	RPS15
RPL9	RPS19
RPS15	RPS18
RPS15	RPS15A
RPS15	SEC61A1
RPS15	RPS4
RPS15	RPS17
RPS15	RPS3
RPS15	RPS19
RPS15A	RPS18
RPS15A	RTCA
RPS15A	SEC61A1
RPS15A	RPS17
RPS15A	RPS19
RPS15A	RPS4
RPS15A	RPS3
RPS17	RPS18
RPS17	RPS4
RPS17	RPS19
RPS17	RPS3
RPS18	RTCA
RPS18	SEC61A1
RPS18	RPS19
RPS18	RPS4
RPS18	RPS3
RPS19	RTCA
RPS19	SEC61A1
RPS19	RPS4
RPS19	RPS3
RPS3	RTN4
RPS3	SEC61A1
RPS3	RPS4
RPS4	RTCA
RPS4	SEC61A1
SEC61A1	SND1
SUMO2	UBE2L3
